# Supplementary material for: Modulation of Aneuploidy in Leishmania donovani during Adaptation to Different In Vitro and In Vivo Environments and Its Impact on Gene Expression
Source: mBio. 2017 May 23;8(3):e00599-17. doi: 10.1128/mBio.00599-17 (PMC5442457; doi:10.1128/mBio.00599-17)
Supplement: DATA SET S1 [file mbo003173320sd1.xlsx]

## Sheet: A1 - Fig2 anad 3 somy values 
				Data set S1. A1. Statistical significance of changes in S-values for samples of figures 2 and 3.
				In the text and in Fig 2 and 3, we illustrated the most significant somy changes among samples (in bold here).
	MAD=median absolute deviation (for normal distribution, standard deviation is approximately equal to 1.48 MAD.)
	ABSD(A, B)=absolute difference between A and B
BPK282
	Control				absolute difference												Statistical significance was not measured here because of low depth of aM (P/sf) P1 Hamster
	ProM (I) R22		ProM (P) Sandfly 1		ABSD(ProM (I) R22, ProM (P) Sandfly 1)	Mann–Whitney U test	ProM (P) Sandfly 2		ABSD(ProM (I) R22, ProM (P) Sandfly 2)	Mann–Whitney U test	ProM (P) Sandfly 3		ABSD(ProM (I) R22, ProM (P) Sandfly 3)	Mann–Whitney U test			ProM (P) Sandfly 3		aM (P/sf) P1 Hamster
chrom	Somy	MAD	Somy	MAD		p-value	Somy	MAD		p-value	Somy	MAD		p-value		chrom	Somy	MAD	Somy	MAD
1	1.9128	0.4952	1.8844	0.0918	0.0284	0.27379	1.9252	0.1476	0.0124	0.36377	1.8878	0.155	0.025	0.466		1	1.8878	0.155	1.8716	NA
2	2.071	0.4958	2.0708	0.1356	0.0002	0.29267	1.9958	0.1614	0.0752	0.018041	2.0292	0.124	0.0418	0.44832		2	2.0292	0.124	2	NA
3	2.2232	0.4164	2	0.115	0.2232	0.00045001	2.061	0.1738	0.1622	0.0050824	1.9524	0.1	0.2708	0.00031033		3	1.9524	0.1	1.9888	NA
4	1.7684	0.4956	1.949	0.1026	0.1806	0.0042688	1.9554	0.1414	0.187	0.014622	1.9534	0.1338	0.185	0.0026693		4	1.9534	0.1338	1.8902	NA
5	2.8268	0.7418	2.888	0.2008	0.0612	0.3169	2.9456	0.238	0.1188	0.31757	2.8712	0.1872	0.0444	0.1075		5	2.8712	0.1872	2.6634	NA
6	2	0.4282	1.99	0.0958	0.01	0.4716	2.0358	0.1054	0.0358	0.35056	2.0052	0.1274	0.0052	0.37209		6	2.0052	0.1274	2.0646	NA
7	1.802	0.4294	2.0114	0.0992	0.2094	0.0002992	2.0226	0.1706	0.2206	0.0021604	2.0142	0.117	0.2122	0.00025609		7	2.0142	0.117	2.084	NA
8	2.2618	0.4526	1.9354	0.1282	0.3264	0.00047926	2.027	0.1576	0.2348	0.0016219	1.9504	0.1566	0.3114	0.0044878		8	1.9504	0.1566	1.937	NA
9	2.9156	0.4998	2.9322	0.129	0.0166	0.17095	2.9508	0.1994	0.0352	0.42638	2.9108	0.1582	0.0048	0.2517		9	2.9108	0.1582	2.7572	NA
10	1.6364	0.4428	1.936	0.1178	0.2996	2.1643e-06	1.887	0.1842	0.2506	0.00053816	1.9606	0.156	0.3242	5.6953e-07		10	1.9606	0.156	2.1774	NA
11	1.634	0.3864	2.012	0.1266	0.378	3.0454e-10	1.82	0.1674	0.186	0.046646	2.0032	0.1148	0.3692	3.3578e-11		11	2.0032	0.1148	1.969	NA
12	1.8334	0.6012	2.0292	0.1172	0.1958	5.6633e-05	1.9364	0.1686	0.103	0.024914	2.0092	0.1522	0.1758	0.00013663		12	2.0092	0.1522	2.2122	NA
13	2	0.3512	1.9228	0.1028	0.0772	0.14944	1.931	0.1756	0.069	0.16023	1.9184	0.1208	0.0816	0.15542		13	1.9184	0.1208	1.8982	NA
14	1.8112	0.4452	1.9554	0.1222	0.1442	0.0049963	1.911	0.1544	0.0998	0.063647	1.9512	0.145	0.14	0.0014446		14	1.9512	0.145	2.0374	NA
15	2.2016	0.5754	1.9906	0.113	0.211	0.0006756	2.0656	0.1454	0.136	0.015162	1.9812	0.1186	0.2204	0.0047639		15	1.9812	0.1186	1.9448	NA
16	3.28	0.5972	3.0864	0.1674	0.1936	0.0045823	3.0798	0.1874	0.2002	0.00043058	3.0264	0.1678	0.2536	0.00013905		16	3.0264	0.1678	2.0812	NA
17	2.3126	0.55	2.0858	0.085	0.2268	0.00025929	2.1272	0.1688	0.1854	0.00063361	2.0398	0.1288	0.2728	0.00023273		17	2.0398	0.1288	1.911	NA
18	1.6234	0.4548	2.039	0.103	0.4156	1.3236e-11	1.9204	0.2104	0.297	7.9224e-05	2.0028	0.1106	0.3794	5.417e-11		18	2.0028	0.1106	1.9786	NA
19	1.7848	0.482	1.9068	0.1102	0.122	0.0074536	1.853	0.163	0.0682	0.2456	1.8924	0.1324	0.1076	0.0068951		19	1.8924	0.1324	1.9568	NA
20	1.9994	0.475	2.0094	0.124	0.01	0.16598	2.0038	0.1334	0.0044	0.41564	2.022	0.1398	0.0226	0.074457		20	2.022	0.1398	2.0048	NA
21	2.1582	0.528	2.0124	0.0962	0.1458	0.00803	2.0092	0.1526	0.149	0.0003879	2.019	0.1448	0.1392	0.021476		21	2.019	0.1448	2	NA
22	1.9082	0.4684	1.9294	0.1134	0.0212	0.25729	1.9006	0.1816	0.0076	0.25713	1.9476	0.151	0.0394	0.22397		22	1.9476	0.151	2.111	NA
23	2.8484	0.476	3.1012	0.1936	0.2528	1.2607e-05	3.0626	0.2542	0.2142	0.0093844	3.1062	0.1656	0.2578	3.709e-06		23	3.1062	0.1656	3.0516	NA
24	2.0968	0.3846	1.9658	0.1162	0.131	0.0051494	2.0266	0.148	0.0702	0.070806	1.976	0.1202	0.1208	0.020432		24	1.976	0.1202	1.9552	NA
25	2	0.4168	1.9788	0.1148	0.0212	0.35871	2.0556	0.175	0.0556	0.24912	1.9926	0.1176	0.0074	0.36659		25	1.9926	0.1176	1.9156	NA
26	3.2028	0.7972	3.026	0.1332	0.1768	0.019382	3.1332	0.2494	0.0696	0.1517	3.0104	0.1742	0.1924	0.019529		26	3.0104	0.1742	2.8612	NA
27	1.8828	0.4916	1.957	0.1022	0.0742	0.0046421	1.9426	0.1558	0.0598	0.065161	1.992	0.1492	0.1092	0.00011594		27	1.992	0.1492	2.0408	NA
28	1.8254	0.4236	2.028	0.1092	0.2026	1.8785e-10	1.9902	0.1504	0.1648	2.1139e-05	2	0.1216	0.1746	1.0111e-08		28	2	0.1216	1.9286	NA
29	1.7534	0.4332	2.0442	0.116	0.2908	2.9595e-20	2	0.1786	0.2466	3.9622e-12	2.0318	0.1238	0.2784	8.1333e-19		29	2.0318	0.1238	1.9372	NA
30	1.7988	0.407	2	0.1086	0.2012	2.4922e-14	2.0098	0.194	0.211	4.3966e-12	2.007	0.1334	0.2082	1.7511e-14		30	2.007	0.1334	1.9398	NA
31	3.751	0.877	3.9922	0.1828	0.2412	1.0893e-05	4.0828	0.308	0.3318	7.0353e-06	3.937	0.2104	0.186	2.595e-05		31	3.937	0.2104	3.8612	NA
32	1.8922	0.4378	2.0026	0.1016	0.1104	0.00033204	1.9792	0.1554	0.087	0.056341	1.9754	0.129	0.0832	0.0075064		32	1.9754	0.129	1.908	NA
33	2.9546	0.6218	2	0.1074	0.9546	3.4412e-65	2.0082	0.1652	0.9464	3.4884e-62	2	0.135	0.9546	1.8347e-60		33	2	0.135	1.8552	NA
34	1.991	0.4222	1.9452	0.0888	0.0458	0.40565	1.907	0.176	0.084	0.01537	1.9442	0.1144	0.0468	0.44865		34	1.9442	0.1144	2.0036	NA
35	2.6368	0.586	1.9726	0.0842	0.6642	3.391e-59	1.8648	0.162	0.772	2.5741e-79	1.9532	0.092	0.6836	5.7929e-60		35	1.9532	0.092	2.1286	NA
36	1.8914	0.3366	1.9238	0.0764	0.0324	0.0029214	1.879	0.152	0.0124	0.20909	1.907	0.1018	0.0156	0.030951		36	1.907	0.1018	2.1174	NA
	Control
	ProM (I) R20		aM P3 Hamster		ABSD(ProM (I) R20, aM P3 Hamster)	Mann–Whitney U test	aM P4 Hamster		ABSD(ProM (I) R20, aM P4 Hamster)	Mann–Whitney U test
chrom	Somy	MAD	Somy	MAD		p-value	Somy	MAD		p-value
1	2.1012	0.2414	1.8918	0.103	0.2094	0.00045169	1.8938	0.1166	0.2074	0.00034521
2	2	0.398	2.033	0.0938	0.033	0.17391	2.0348	0.1242	0.0348	0.14953
3	2.179	0.3128	2.003	0.0778	0.176	0.0035171	1.9142	0.119	0.2648	4.5594e-05
4	1.8606	0.3226	1.968	0.0944	0.1074	0.015055	1.9366	0.1282	0.076	0.043949
5	2.8162	0.469	1.9884	0.081	0.8278	2.911e-24	1.9934	0.1314	0.8228	5.207e-22
6	1.9288	0.3086	1.9576	0.0844	0.0288	0.18736	1.9806	0.1192	0.0518	0.0081367
7	1.8408	0.3296	1.997	0.0778	0.1562	3.7018e-05	1.9786	0.0946	0.1378	3.936e-05
8	2.1516	0.3972	3.0684	0.122	0.9168	1.7789e-41	2.9538	0.16	0.8022	1.0664e-34
9	2.7922	0.3496	2	0.0776	0.7922	3.2995e-32	2	0.1298	0.7922	5.8025e-31
10	1.7376	0.3664	2.3	0.103	0.5624	2.7366e-22	2.4672	0.1396	0.7296	8.62e-29
11	1.64	0.2424	2.0168	0.0716	0.3768	4.1844e-20	2.014	0.1146	0.374	2.2202e-18
12	1.9604	0.4546	2.0408	0.12	0.0804	0.0066647	2.053	0.1394	0.0926	0.017719
13	2.0404	0.327	1.9722	0.0888	0.0682	0.053328	1.9858	0.1018	0.0546	0.10863
14	1.8278	0.365	1.9786	0.0882	0.1508	1.7081e-05	1.9894	0.097	0.1616	4.324e-06
15	2.201	0.4092	1.9956	0.1006	0.2054	1.0332e-05	1.9694	0.0924	0.2316	3.161e-05
16	3.1468	0.4002	1.9898	0.058	1.157	3.3146e-63	1.9968	0.1282	1.15	4.5966e-61
17	2.0744	0.385	2.0122	0.0846	0.0622	0.051424	2.0066	0.1168	0.0678	0.15914
18	1.6902	0.3878	1.9838	0.0646	0.2936	6.6025e-10	1.9916	0.1222	0.3014	4.7452e-11
19	1.8038	0.4298	1.9852	0.0944	0.1814	3.8328e-06	2.005	0.1122	0.2012	1.1232e-07
20	1.9872	0.3244	2.1998	0.0854	0.2126	4.1872e-07	2.156	0.1376	0.1688	8.884e-05
21	2.0278	0.3394	2.007	0.0672	0.0208	0.39024	1.9922	0.1032	0.0356	0.25932
22	1.861	0.3246	1.9888	0.0892	0.1278	0.0002276	2.0114	0.1136	0.1504	1.8159e-05
23	3.0272	0.4352	2.0598	0.0684	0.9674	4.0473e-47	2.0338	0.1444	0.9934	6.8064e-47
24	2.152	0.2998	2	0.0742	0.152	0.00016817	1.9908	0.1204	0.1612	0.00079595
25	2.0104	0.3478	1.9714	0.079	0.039	0.24192	1.9746	0.0878	0.0358	0.18628
26	3.162	0.5102	1.978	0.0654	1.184	1.2355e-88	1.9506	0.102	1.2114	5.2034e-88
27	1.952	0.3108	1.9988	0.0782	0.0468	0.035551	2.0164	0.106	0.0644	0.0045735
28	1.845	0.3056	2.0132	0.0598	0.1682	3.8892e-09	2	0.0976	0.155	3.2396e-08
29	1.8378	0.3184	1.9924	0.0796	0.1546	4.5185e-08	2.0038	0.122	0.166	1.1607e-09
30	1.8026	0.3264	2	0.0686	0.1974	4.93e-13	2.021	0.109	0.2184	4.2252e-17
31	3.676	0.663	3.9748	0.1238	0.2988	1.0632e-06	3.9054	0.1552	0.2294	6.5976e-05
32	1.8442	0.2772	1.983	0.0688	0.1388	7.9351e-09	1.9802	0.1102	0.136	3.8427e-09
33	2.9036	0.5448	2.0034	0.0656	0.9002	2.9557e-87	1.9814	0.1054	0.9222	5.7687e-87
34	1.9696	0.3584	2	0.0792	0.0304	0.031045	1.9996	0.1184	0.03	0.015498
35	2.5972	0.4534	2.0102	0.0662	0.587	7.318e-73	2.0078	0.1084	0.5894	1.2381e-71
36	1.858	0.29	1.9978	0.0646	0.1398	4.7577e-15	2.0052	0.107	0.1472	7.4045e-17
	Control
	aM P4 Hamster		ProM (A) Sandfly 1		ABSD( aM P4 Hamster, ProM (A) Sandfly 1)	Mann–Whitney U test	ProM (A) Sandfly 2		ABSD( aM P4 Hamster, ProM (A) Sandfly 2)	Mann–Whitney U test	ProM (A) Sandfly 3		ABSD( aM P4 Hamster, ProM (A) Sandfly 3)	Mann–Whitney U test
chrom	Somy	MAD	Somy	MAD		p-value	Somy	MAD		p-value	Somy	MAD		p-value
1	1.8938	0.1166	1.7976	0.1732	0.0962	0.016849	1.7996	0.195	0.0942	0.041973	1.7932	0.1408	0.1006	0.0094706
2	2.0348	0.1242	2.0474	0.1482	0.0126	0.20201	2.0774	0.174	0.0426	0.42963	2.0758	0.1514	0.041	0.36209
3	1.9142	0.119	1.9556	0.1892	0.0414	0.30583	1.9614	0.1788	0.0472	0.38377	1.893	0.1666	0.0212	0.0466
4	1.9366	0.1282	1.969	0.175	0.0324	0.21695	1.9948	0.2138	0.0582	0.11135	1.9284	0.1924	0.0082	0.44549
5	1.9934	0.1314	1.859	0.2396	0.1344	2.4475e-05	1.8716	0.2274	0.1218	0.00068695	1.851	0.2134	0.1424	0.00027111
6	1.9806	0.1192	1.9536	0.2524	0.027	0.03329	1.9674	0.2646	0.0132	0.12367	1.9858	0.24	0.0052	0.34667
7	1.9786	0.0946	2.0356	0.1954	0.057	0.042319	2.0272	0.242	0.0486	0.29905	2.0216	0.2158	0.043	0.15562
8	2.9538	0.16	2.8042	0.3374	0.1496	0.0029543	2.8964	0.341	0.0574	0.22295	2.8326	0.3086	0.1212	0.0013021
9	2	0.1298	1.9728	0.2028	0.0272	0.062035	1.9574	0.232	0.0426	0.0073818	1.9592	0.1988	0.0408	0.015465
10	2.4672	0.1396	2.6558	0.2862	0.1886	5.271e-05	2.1148	0.2746	0.3524	3.6431e-23	2.3776	0.2076	0.0896	0.00042964
11	2.014	0.1146	2.0734	0.2046	0.0594	0.014518	2.095	0.2004	0.081	0.015228	2.1448	0.193	0.1308	5.1136e-05
12	2.053	0.1394	2.0576	0.198	0.0046	0.25179	2.0554	0.204	0.0024	0.24717	2.1082	0.1994	0.0552	0.10619
13	1.9858	0.1018	1.9372	0.1982	0.0486	0.18822	1.897	0.2314	0.0888	0.0047004	1.9118	0.1734	0.074	0.040631
14	1.9894	0.097	1.983	0.1538	0.0064	0.43706	1.989	0.179	0.0004	0.47894	1.9642	0.14	0.0252	0.12299
15	1.9694	0.0924	1.9288	0.1418	0.0406	0.0022823	1.9066	0.1884	0.0628	0.00012187	1.9086	0.1502	0.0608	0.0013188
16	1.9968	0.1282	2.0374	0.1682	0.0406	0.0062242	2.0696	0.1636	0.0728	0.0010424	2.0242	0.1756	0.0274	0.082255
17	2.0066	0.1168	2	0.1726	0.0066	0.27643	2	0.211	0.0066	0.18229	1.9772	0.1874	0.0294	0.19844
18	1.9916	0.1222	2.096	0.1668	0.1044	4.0858e-05	2.0976	0.18	0.106	0.0035042	2.1014	0.178	0.1098	4.5221e-05
19	2.005	0.1122	1.9176	0.2174	0.0874	0.0028445	1.9286	0.207	0.0764	0.026539	1.9058	0.196	0.0992	0.00078826
20	2.156	0.1376	2.0532	0.176	0.1028	2.1495e-05	2.0766	0.19	0.0794	0.0082695	2.0376	0.1806	0.1184	2.3311e-05
21	1.9922	0.1032	1.9814	0.1828	0.0108	0.24602	1.97	0.2004	0.0222	0.034726	2	0.1774	0.0078	0.34092
22	2.0114	0.1136	1.9398	0.1992	0.0716	0.0020519	1.9874	0.1862	0.024	0.034586	1.926	0.1746	0.0854	0.00053669
23	2.0338	0.1444	2.0884	0.1998	0.0546	0.079816	2.115	0.1874	0.0812	0.029362	2.0968	0.1784	0.063	0.035707
24	1.9908	0.1204	1.915	0.1736	0.0758	0.00016548	1.8996	0.1664	0.0912	1.5462e-05	1.952	0.1604	0.0388	0.017232
25	1.9746	0.0878	1.9202	0.136	0.0544	0.0070458	1.8996	0.158	0.075	3.8513e-06	1.9434	0.135	0.0312	0.075924
26	1.9506	0.102	1.9494	0.1592	0.0012	0.3129	1.9246	0.1862	0.026	0.031521	1.989	0.1798	0.0384	0.049539
27	2.0164	0.106	2.0456	0.18	0.0292	0.046461	2.0038	0.1978	0.0126	0.19221	2.021	0.1734	0.0046	0.47807
28	2	0.0976	2.0308	0.1682	0.0308	0.016363	2.0146	0.172	0.0146	0.30876	2.0266	0.1384	0.0266	0.017656
29	2.0038	0.122	2.0178	0.169	0.014	0.43703	2.0084	0.1738	0.0046	0.19974	2	0.1804	0.0038	0.25605
30	2.021	0.109	1.9824	0.1484	0.0386	0.0092263	2.0202	0.1478	0.0008	0.17935	2.0344	0.1368	0.0134	0.18201
31	3.9054	0.1552	3.6364	0.2506	0.269	2.4857e-30	3.8232	0.2694	0.0822	0.00011128	3.963	0.259	0.0576	0.029346
32	1.9802	0.1102	2.0296	0.138	0.0494	0.00023742	2.021	0.1504	0.0408	0.0047983	2.026	0.1476	0.0458	0.025167
33	1.9814	0.1054	1.947	0.1658	0.0344	0.0086432	1.975	0.1594	0.0064	0.15291	1.9736	0.1616	0.0078	0.48934
34	1.9996	0.1184	1.9284	0.1484	0.0712	8.1124e-08	1.9474	0.1556	0.0522	3.7314e-07	1.95	0.152	0.0496	2.8565e-07
35	2.0078	0.1084	2.0032	0.1644	0.0046	0.11367	2.004	0.1716	0.0038	0.22785	2	0.1588	0.0078	0.074008
36	2.0052	0.107	1.9588	0.1358	0.0464	4.2899e-06	1.95	0.1574	0.0552	2.33e-09	1.9606	0.1432	0.0446	2.4253e-09
	Control
	aM P4 Hamster		ProM (A) R3		ABSD( aM P4 Hamster, ProM (A) R3)	Mann–Whitney U test	ProM (A) R10		ABSD( aM P4 Hamster, ProM (A) R10)	Mann–Whitney U test
chrom	Somy	MAD	Somy	MAD		p-value	Somy	MAD		p-value
1	1.8938	0.1166	1.9856	0.139	0.0918	0.0012329	1.8484	0.0894	0.0454	0.24954
2	2.0348	0.1242	2.2668	0.1218	0.232	2.222e-08	2.1112	0.1458	0.0764	0.0089108
3	1.9142	0.119	2.214	0.1014	0.2998	3.0408e-18	1.9824	0.1384	0.0682	0.021619
4	1.9366	0.1282	1.9716	0.099	0.035	0.2089	1.9676	0.1278	0.031	0.30474
5	1.9934	0.1314	1.9786	0.092	0.0148	0.066372	1.9458	0.1546	0.0476	0.012534
6	1.9806	0.1192	1.9998	0.0808	0.0192	0.2197	1.972	0.1136	0.0086	0.35874
7	1.9786	0.0946	2.0002	0.1118	0.0216	0.10555	2	0.1154	0.0214	0.12813
8	2.9538	0.16	3.0128	0.1206	0.059	0.013947	3.021	0.1348	0.0672	0.0075125
9	2	0.1298	2.0234	0.0738	0.0234	0.32455	2.0156	0.111	0.0156	0.45954
10	2.4672	0.1396	1.9908	0.1226	0.4764	4.8314e-44	2.0066	0.161	0.4606	7.4976e-37
11	2.014	0.1146	2.023	0.128	0.009	0.49071	2.0488	0.134	0.0348	0.090556
12	2.053	0.1394	2.0746	0.1202	0.0216	0.14391	2.1064	0.1724	0.0534	0.071383
13	1.9858	0.1018	1.8632	0.104	0.1226	4.2619e-10	1.9148	0.1304	0.071	0.00025629
14	1.9894	0.097	1.8372	0.1292	0.1522	8.8414e-10	1.9416	0.1264	0.0478	0.0071371
15	1.9694	0.0924	2.0044	0.091	0.035	0.075163	2.0048	0.1764	0.0354	0.32287
16	1.9968	0.1282	2.0074	0.0878	0.0106	0.28051	1.9934	0.1132	0.0034	0.43886
17	2.0066	0.1168	2.0102	0.0968	0.0036	0.36583	2.0684	0.131	0.0618	0.0039312
18	1.9916	0.1222	1.9164	0.1016	0.0752	6.1973e-05	1.9842	0.1222	0.0074	0.39915
19	2.005	0.1122	1.867	0.152	0.138	1.1762e-10	1.9654	0.1212	0.0396	0.010558
20	2.156	0.1376	2.0506	0.0738	0.1054	4.1769e-07	2.0416	0.1404	0.1144	1.911e-07
21	1.9922	0.1032	2.067	0.0856	0.0748	0.00127	1.9894	0.1142	0.0028	0.24288
22	2.0114	0.1136	1.9104	0.1488	0.101	0.00020266	1.954	0.1286	0.0574	8.9058e-05
23	2.0338	0.1444	2.0822	0.1002	0.0484	0.020194	2.0682	0.129	0.0344	0.11222
24	1.9908	0.1204	2.092	0.083	0.1012	5.6125e-10	2.0202	0.1104	0.0294	0.10367
25	1.9746	0.0878	2.0142	0.1226	0.0396	0.0051887	1.9742	0.0988	0.0004	0.44303
26	1.9506	0.102	2.0168	0.1078	0.0662	5.3928e-07	1.9834	0.1056	0.0328	0.046736
27	2.0164	0.106	1.9404	0.117	0.076	3.2423e-06	2.0128	0.1344	0.0036	0.35993
28	2	0.0976	2	0.1058	0	0.45093	1.9992	0.11	0.0008	0.24208
29	2.0038	0.122	1.9864	0.1184	0.0174	0.019897	2.2164	0.12	0.2126	1.6713e-34
30	2.021	0.109	1.978	0.1358	0.043	0.00033327	2	0.116	0.021	0.0034282
31	3.9054	0.1552	4.375	0.1912	0.4696	1.6502e-84	4.2668	0.222	0.3614	2.5692e-47
32	1.9802	0.1102	2.0138	0.1024	0.0336	0.10653	2.007	0.1202	0.0268	0.22502
33	1.9814	0.1054	2.0266	0.1112	0.0452	0.00082139	2.045	0.1212	0.0636	1.2238e-05
34	1.9996	0.1184	1.96	0.142	0.0396	6.9857e-05	1.9504	0.123	0.0492	1.6773e-05
35	2.0078	0.1084	1.9332	0.1234	0.0746	1.0454e-11	1.976	0.1194	0.0318	0.0031691
36	2.0052	0.107	1.9528	0.1036	0.0524	1.5851e-08	1.9592	0.1062	0.046	2.2113e-08
BPK275
	Control																Control
	275ProM (I) R33		275ProM (P) Sandfly 1		ABSD(275ProM (I) R33, 275ProM (P) Sandfly 1)	Mann–Whitney U test	275ProM (P) Sandfly 2		ABSD(275ProM (I) R33, 275ProM (P) Sandfly 2)	Mann–Whitney U test	275ProM (P) Sandfly 3		ABSD(275ProM (I) R33, 275ProM (P) Sandfly 3)	Mann–Whitney U test			275ProM (P) Sandfly 2		275aM (P/sf) P1 Hamster		ABSD( 275ProM (P) Sandfly 2, 275aM (P/sf) P1 Hamster)	Mann–Whitney U test
chrom	Somy	MAD	Somy	MAD		p-value	Somy	MAD		p-value	Somy	MAD		p-value		chrom	Somy	MAD	Somy	MAD		p-value
1	2.134	0.5468	1.896	0.1006	0.238	0.01798	1.6822	0.2144	0.4518	0.036877	1.8428	0.0648	0.2912	0.012678		1	1.6822	0.2144	1.8988	0.1732	0.2166	0.10338
2	3.998	0.9014	3.0956	0.1826	0.9024	2.0737e-09	2.8648	0.2606	1.1332	4.8262e-06	3.0188	0.1342	0.9792	7.8292e-10		2	2.8648	0.2606	2.7628	0.3058	0.102	4.0986e-08
3	2.4142	0.4992	1.9974	0.118	0.4168	1.9134e-06	1.8184	0.1388	0.5958	1.9711e-07	1.95	0.0728	0.4642	5.792e-07		3	1.8184	0.1388	1.9678	0.1586	0.1494	0.11686
4	1.9354	0.4066	2.205	0.1182	0.2696	2.3566e-05	2.2948	0.2288	0.3594	6.6392e-11	2.0234	0.1342	0.088	0.18817		4	2.2948	0.2288	2.762	0.2516	0.4672	3.7334e-16
5	1.9666	0.5252	1.9272	0.125	0.0394	0.13934	1.764	0.2006	0.2026	0.044644	1.9088	0.1222	0.0578	0.39468		5	1.764	0.2006	1.9412	0.1972	0.1772	3.5617e-07
6	1.8744	0.508	2.0026	0.0944	0.1282	0.024646	1.8408	0.2082	0.0336	0.13181	1.9872	0.119	0.1128	0.055038		6	1.8408	0.2082	1.979	0.1426	0.1382	0.11171
7	1.8108	0.4154	1.9772	0.0886	0.1664	0.014973	1.9026	0.1882	0.0918	0.37246	1.9904	0.0794	0.1796	0.0039565		7	1.9026	0.1882	2.0148	0.1318	0.1122	1.2909e-08
8	3.7962	1.052	2.8896	0.2188	0.9066	4.6417e-09	2.7222	0.2894	1.074	1.3993e-06	2.9334	0.205	0.8628	8.3298e-09		8	2.7222	0.2894	2.8004	0.2674	0.0782	0.0016687
9	2.7158	0.5936	2.8484	0.1474	0.1326	0.12872	2.9006	0.273	0.1848	0.33375	2.8796	0.1256	0.1638	0.062299		9	2.9006	0.273	2.7446	0.2402	0.156	0.08215
10	1.562	0.3484	1.9234	0.1022	0.3614	7.8898e-10	1.9778	0.1884	0.4158	1.1091e-10	1.9776	0.1266	0.4156	2.0375e-11		10	1.9778	0.1884	2	0.1922	0.0222	0.078954
11	2.034	0.3074	2.0742	0.1438	0.0402	0.43767	2.0788	0.1712	0.0448	0.022321	2.0866	0.1034	0.0526	0.3023		11	2.0788	0.1712	1.968	0.1748	0.1108	2.9547e-07
12	1.6112	0.5688	2	0.1032	0.3888	8.5904e-09	2.0246	0.2416	0.4134	8.0335e-11	2.001	0.123	0.3898	2.5063e-09		12	2.0246	0.2416	2.1056	0.1852	0.081	0.1542
13	2.4036	0.5792	1.9614	0.1208	0.4422	1.0909e-12	1.9614	0.208	0.4422	1.3467e-10	1.963	0.0938	0.4406	1.4972e-12		13	1.9614	0.208	1.9746	0.173	0.0132	0.37695
14	2.209	0.5966	1.9864	0.1124	0.2226	0.00058753	2.015	0.1686	0.194	0.054364	2.0182	0.1306	0.1908	0.0022782		14	2.015	0.1686	1.9612	0.1826	0.0538	1.1858e-05
15	2.1982	0.5318	1.9334	0.1192	0.2648	0.00034699	1.9214	0.135	0.2768	0.0019588	1.9438	0.0966	0.2544	0.00025261		15	1.9214	0.135	2	0.1774	0.0786	0.051698
16	2.6388	0.557	2.0998	0.1026	0.539	1.5323e-16	2.1604	0.1674	0.4784	1.1788e-11	2.0748	0.1028	0.564	2.8605e-17		16	2.1604	0.1674	1.9538	0.1454	0.2066	6.7675e-15
17	2.207	0.5556	2.0394	0.1106	0.1676	0.0086482	2	0.1606	0.207	0.004503	2.012	0.0958	0.195	0.0029266		17	2	0.1606	1.9872	0.2028	0.0128	0.081283
18	1.5932	0.4164	1.9686	0.1338	0.3754	4.031e-15	2.0358	0.132	0.4426	1.4579e-19	2	0.1076	0.4068	7.4451e-18		18	2.0358	0.132	2.0706	0.1368	0.0348	0.29874
19	1.7952	0.4684	1.848	0.1094	0.0528	0.22693	1.8542	0.2048	0.059	0.0081485	1.8924	0.102	0.0972	0.079793		19	1.8542	0.2048	2.009	0.1658	0.1548	8.7972e-05
20	2	0.4412	2.88	0.163	0.88	2.7482e-39	2.8414	0.2424	0.8414	6.1634e-39	2.8828	0.1568	0.8828	3.8012e-41		20	2.8414	0.2424	2.6512	0.197	0.1902	1.1994e-10
21	2	0.5168	2	0.1158	0	0.34852	1.9522	0.1574	0.0478	0.29551	1.9894	0.115	0.0106	0.45419		21	1.9522	0.1574	1.9572	0.1842	0.005	0.037088
22	1.8902	0.4646	1.959	0.1612	0.0688	0.11689	1.91	0.1606	0.0198	0.030341	1.996	0.123	0.1058	0.014799		22	1.91	0.1606	2.0166	0.167	0.1066	0.019736
23	2.7154	0.4964	2.1696	0.1306	0.5458	6.6383e-21	2.3436	0.1732	0.3718	1.3964e-10	2.1574	0.0922	0.558	1.623e-21		23	2.3436	0.1732	2.7664	0.2088	0.4228	4.8252e-29
24	2.0864	0.4978	2	0.0972	0.0864	0.085312	1.8998	0.1558	0.1866	0.002326	1.9644	0.0994	0.122	0.0074324		24	1.8998	0.1558	1.9812	0.164	0.0814	0.10429
25	2.0284	0.478	2	0.1272	0.0284	0.21704	1.9374	0.1424	0.091	0.021759	2.004	0.1106	0.0244	0.1615		25	1.9374	0.1424	1.9796	0.1656	0.0422	0.017586
26	2.2592	0.4504	2.9396	0.1418	0.6804	2.038e-43	2.7784	0.2474	0.5192	1.0719e-31	2.8708	0.1652	0.6116	8.5563e-39		26	2.7784	0.2474	2.7868	0.235	0.0084	0.1248
27	1.934	0.445	1.9248	0.1046	0.0092	0.1431	1.9738	0.1552	0.0398	0.0066593	1.9616	0.1068	0.0276	0.066672		27	1.9738	0.1552	1.8886	0.1754	0.0852	0.0011991
28	1.8574	0.4294	1.9734	0.116	0.116	4.3041e-05	2.0018	0.149	0.1444	3.6202e-06	1.9868	0.0894	0.1294	1.3881e-05		28	2.0018	0.149	2.0094	0.176	0.0076	0.42626
29	1.7972	0.4062	1.9904	0.1126	0.1932	1.0629e-09	2	0.1816	0.2028	4.5995e-12	2.028	0.1118	0.2308	3.6277e-11		29	2	0.1816	2.1274	0.1734	0.1274	0.001918
30	1.7506	0.3754	1.9328	0.106	0.1822	4.3535e-13	1.9944	0.121	0.2438	4.3718e-19	1.9822	0.1142	0.2316	1.3595e-16		30	1.9944	0.121	1.9808	0.165	0.0136	0.052187
31	3.6932	0.7702	3.8836	0.1656	0.1904	2.3509e-05	4.0054	0.2654	0.3122	2.0093e-09	3.9916	0.204	0.2984	2.2767e-07		31	4.0054	0.2654	3.6792	0.3214	0.3262	2.9677e-29
32	1.8722	0.3728	1.9436	0.102	0.0714	0.00059729	2.0254	0.147	0.1532	2.701e-05	1.9636	0.0934	0.0914	5.9837e-05		32	2.0254	0.147	2.0202	0.1608	0.0052	0.025815
33	3.5714	0.9166	2.8186	0.116	0.7528	9.8101e-30	2.7298	0.2302	0.8416	1.1826e-25	3.0394	0.1776	0.532	1.037e-15		33	2.7298	0.2302	1.9748	0.1662	0.755	1.5239e-138
34	1.9142	0.414	1.8978	0.0968	0.0164	0.057431	1.9264	0.1354	0.0122	0.0088979	1.9416	0.1022	0.0274	0.0050203		34	1.9264	0.1354	1.971	0.1596	0.0446	0.40144
35	2.6258	0.5458	2.8678	0.1216	0.242	9.5705e-13	2.7552	0.1882	0.1294	3.0151e-06	2.9548	0.1412	0.329	2.0683e-19		35	2.7552	0.1882	2	0.1636	0.7552	1.9602e-171
36	1.826	0.3436	1.8666	0.0726	0.0406	0.0051412	1.9374	0.1342	0.1114	1.0215e-09	1.9082	0.0826	0.0822	3.054e-06		36	1.9374	0.1342	1.9978	0.166	0.0604	0.0089886
1S
	Control
	1SaM P15 Hamster		1SProM (A) Sandfly 1		ABSD(1SaM P15 Hamster, 1SProM (A) Sandfly 1 )	Mann–Whitney U test	1SProM (A) Sandfly 2		ABSD(1SaM P15 Hamster, 1SProM (A) Sandfly 2 )	Mann–Whitney U test	1SProM (A) Sandfly 3		ABSD(1SaM P15 Hamster, 1SProM (A) Sandfly 3 )	Mann–Whitney U test
chrom	Somy	MAD	Somy	MAD		p-value	Somy	MAD		p-value	Somy	MAD		p-value
1	1.9104	0.394984	1.8704	0.358418	0.04	0.052523	1.9246	0.352239	0.0142	0.21781	1.863	0.436721	0.0474	0.00080879
2	1.8806	1.01097	1.8888	0.78235	0.0082	0.48626	1.8868	0.779136	0.0062	0.37463	1.8356	0.979327	0.045	6.5962e-05
3	1.9104	0.49253	1.926	0.415751	0.0156	0.079247	1.868	0.404735	0.0424	0.055535	1.863	0.518674	0.0474	2.2535e-11
4	1.9104	0.583225	1.8888	0.571863	0.0216	0.0804	1.849	0.562183	0.0614	0.027014	1.8904	0.582854	0.02	0.00019976
5	1.9702	0.303681	1.963	0.299712	0.0072	0.26495	2.3584	0.370197	0.3882	7.7576e-37	2	0.350043	0.0298	0.0008452
6	1.9402	0.549942	1.963	0.574317	0.0228	0.050794	1.9056	0.568393	0.0346	0.0014838	1.9452	0.584269	0.005	1.5159e-07
7	1.9702	0.527247	1.9814	0.558832	0.0112	0.32222	2.0378	0.581297	0.0676	0.00020383	1.9452	0.556974	0.025	1.2948e-05
8	1.9402	0.787013	1.9074	0.799559	0.0328	0.068582	1.9812	0.813744	0.041	0.0023293	1.9452	0.837852	0.005	0.092189
9	1.9702	0.510526	1.9814	0.527282	0.0112	0.055394	2.132	0.575653	0.1618	4.4213e-21	2	0.534358	0.0298	0.0068035
10	1.9702	0.627533	2	0.612053	0.0298	0.13794	2.0378	0.629915	0.0676	0.0016486	2	0.697268	0.0298	0.09085
11	2.0298	0.892071	2.037	0.855488	0.0072	0.46705	2.0188	0.861836	0.011	0.13528	2.0274	0.915507	0.0024	0.13121
12	2.0298	1.14053	2	1.01258	0.0298	0.065039	2	1.04125	0.0298	0.010384	2.0274	1.19368	0.0024	0.37794
13	2	0.561526	1.9814	0.56114	0.0186	0.12791	2.0378	0.578515	0.0378	0.0014516	1.9726	0.584984	0.0274	0.37127
14	2	0.635859	1.926	0.628361	0.074	7.7445e-07	1.9622	0.642943	0.0378	0.00070639	1.9726	0.676505	0.0274	0.00035782
15	1.9402	0.754484	1.963	0.456762	0.0228	0.12146	2.0754	0.508854	0.1352	2.308e-12	1.9726	0.75024	0.0324	6.2437e-11
16	2	0.595766	2	0.580798	0	0.48796	1.9812	0.587681	0.0188	0.01736	1.9726	0.629788	0.0274	0.016009
17	2	0.489822	2.0186	0.31476	0.0186	0.12276	1.9622	0.319524	0.0378	0.0015455	2	0.539948	0	1.1001e-05
18	2	0.482784	2.037	0.407464	0.037	0.0055422	1.9622	0.403552	0.0378	0.00015396	2	0.553019	0	0.000176
19	1.9702	0.765933	1.9444	0.740744	0.0258	0.052548	1.9056	0.727288	0.0646	2.499e-05	1.9178	0.761181	0.0524	0.48033
20	2	0.499492	2.1112	0.333471	0.1112	4.3273e-20	2.4716	0.362684	0.4716	4.9394e-77	2.0822	0.540715	0.0822	3.8521e-24
21	2	0.540459	2.0186	0.559433	0.0186	0.021068	2.1132	0.587515	0.1132	3.264e-17	2	0.575217	0	0.092688
22	2	0.92246	1.9814	0.80043	0.0186	0.13855	1.9434	0.805169	0.0566	0.00020086	1.9726	0.956448	0.0274	0.01874
23	2.0298	0.562692	2.0556	0.501446	0.0258	0.14897	2.0944	0.521386	0.0646	0.00011196	2.0822	0.630166	0.0524	0.24486
24	2	0.533603	2	0.463665	0	0.36514	1.9812	0.497355	0.0188	0.0069745	2	0.559027	0	0.35915
25	2	0.331854	1.9814	0.344269	0.0186	0.039808	1.9622	0.347044	0.0378	0.002653	1.9726	0.37013	0.0274	0.17059
26	2	0.507111	1.9814	0.49527	0.0186	0.014663	2.1886	0.552212	0.1886	2.7921e-38	2.0548	0.585149	0.0548	0.10525
27	2.0298	0.625756	2.0186	0.638974	0.0112	0.16626	1.9812	0.623851	0.0486	0.00016016	2	0.658842	0.0298	6.373e-10
28	2.0298	0.492745	2.0556	0.351304	0.0258	0.013581	2.0566	0.359675	0.0268	0.023585	2.0548	0.548855	0.025	0.026986
29	2.0298	0.593935	2.037	0.610651	0.0072	0.35788	2	0.606771	0.0298	0.015711	2.0274	0.642557	0.0024	0.021561
30	2.0598	0.435496	2.037	0.393172	0.0228	0.11405	1.9812	0.390529	0.0786	1.2076e-11	2	0.488285	0.0598	1.2106e-13
31	4.0598	1.18713	4	0.947176	0.0598	0.011946	4.1886	1.00697	0.1288	1.1989e-09	3.9726	1.26564	0.0872	2.0315e-11
32	2.0598	0.408887	2.037	0.385418	0.0228	0.002172	2.2076	0.416982	0.1478	5.3451e-49	2.0822	0.464304	0.0224	4.1025e-13
33	2.0298	0.775541	2.0186	0.72366	0.0112	0.31568	2.2264	0.794595	0.1966	3.3708e-46	2.0822	0.845368	0.0524	0.00029652
34	2.0598	0.681111	2	0.641693	0.0598	3.2313e-08	1.9622	0.64091	0.0976	3.4477e-21	1.9726	0.701571	0.0872	1.4165e-38
35	2.0598	0.581151	2.037	0.576159	0.0228	0.0065873	2	0.572231	0.0598	9.243e-13	2.0274	0.627955	0.0324	1.1093e-35
36	2.0598	0.474195	2.0186	0.372645	0.0412	4.8808e-09	1.9812	0.373228	0.0786	4.5699e-29	2	0.519908	0.0598	1.1785e-70
1S
	Control
	1SProM (I) R22		1SProM (P) Sandfly 1		ABSD(1SaM (I) R22, 1SProM (P) Sandfly 1 )	Mann–Whitney U test	1SProM (P) Sandfly 2		ABSD(1SaM (I) R22, 1SProM (P) Sandfly 2 )	Mann–Whitney U test	1SProM (P) Sandfly 3		ABSD(1SaM (I) R22, 1SProM (P) Sandfly 3 )	Mann–Whitney U test
chrom	Somy	MAD	Somy	MAD		p-value	Somy	MAD		p-value	Somy	MAD		p-value
1	1.9166	0.390901	1.9818	0.378519	0.0652	0.024471	2.0176	0.370657	0.101	0.0035827	1.9664	0.370505	0.0498	0.16813
2	1.8888	0.745763	1.909	0.748946	0.0202	0.19591	1.8948	0.786075	0.006	0.48881	1.9328	0.674243	0.044	0.14905
3	1.9166	0.446825	1.9272	0.4087	0.0106	0.25476	1.9298	0.412104	0.0132	0.087321	1.9496	0.393039	0.033	0.063551
4	1.7222	0.532943	1.9272	0.550823	0.205	3.4927e-22	1.9122	0.554643	0.19	6.902e-18	1.9496	0.451118	0.2274	1.6637e-24
5	2.8612	0.459403	2.9272	0.414744	0.066	0.017936	2.9122	0.413729	0.051	0.15331	2.9412	0.402076	0.08	0.055471
6	2.1666	0.6783	1.9818	0.586054	0.1848	1.535e-17	1.9824	0.57973	0.1842	1.4837e-19	1.9832	0.56687	0.1834	4.3203e-18
7	1.9722	0.588416	2	0.547053	0.0278	0.15167	1.9824	0.549725	0.0102	0.26235	2	0.554964	0.0278	0.089605
8	2.0556	0.851353	1.909	0.815527	0.1466	1.5349e-05	1.8948	0.819487	0.1608	7.5882e-06	1.8824	0.788027	0.1732	1.6294e-06
9	2.9166	0.767983	2.9636	0.688572	0.047	0.00082243	2.965	0.675712	0.0484	0.0034227	2.958	0.656341	0.0414	0.008403
10	1.9722	0.648909	1.9818	0.620912	0.0096	0.19723	1.965	0.635645	0.0072	0.43609	1.9832	0.616943	0.011	0.17685
11	2	0.866863	2.0364	0.858265	0.0364	0.082883	2.0176	0.859699	0.0176	0.14397	2.0336	0.784473	0.0336	0.053258
12	2	1.12033	2	1.01753	0	0.39167	2	1.00005	0	0.28592	2.0168	0.971295	0.0168	0.26641
13	2.6666	0.779738	2.909	0.76864	0.2424	6.3875e-22	2.8772	0.755796	0.2106	1.8492e-17	2.8908	0.668445	0.2242	2.7658e-17
14	2.6666	0.865752	2.8546	0.868243	0.188	2.0367e-09	2.8422	0.870863	0.1756	7.267e-08	2.874	0.874781	0.2074	2.5461e-11
15	2.8612	0.583862	2.8182	0.568994	0.043	0.0166	2.8948	0.583111	0.0336	0.043869	2.874	0.521015	0.0128	0.1568
16	1.9722	0.630174	2	0.572279	0.0278	0.029274	1.9824	0.565721	0.0102	0.19819	2	0.561064	0.0278	0.032188
17	2.1666	0.354174	2.1272	0.328919	0.0394	0.0028448	2.1754	0.335226	0.0088	0.27342	2.084	0.32074	0.0826	4.566e-06
18	2.0278	0.435239	2.0182	0.411533	0.0096	0.22837	2.0176	0.409911	0.0102	0.2218	2.0168	0.402933	0.011	0.22046
19	1.9166	0.764733	1.909	0.727597	0.0076	0.15583	1.9122	0.729433	0.0044	0.25272	1.916	0.665812	0.0006	0.49518
20	2.3334	0.406521	2.2182	0.368882	0.1152	6.0785e-08	2.2808	0.371928	0.0526	0.049864	2.1176	0.346328	0.2158	7.8127e-22
21	1.9722	0.593688	1.9818	0.541428	0.0096	0.088437	1.9824	0.550907	0.0102	0.025432	1.9832	0.54147	0.011	0.13126
22	2.7222	1.01077	2.9272	1.03478	0.205	4.7538e-08	2.9122	1.02552	0.19	4.854e-08	2.9244	0.990336	0.2022	1.2347e-08
23	2.25	0.565996	2.2182	0.519254	0.0318	0.037661	2.193	0.520735	0.057	0.0010594	2.3698	0.535207	0.1198	5.5535e-12
24	1.9722	0.45615	1.9636	0.455838	0.0086	0.10374	1.965	0.468867	0.0072	0.47472	1.9832	0.3877	0.011	0.14888
25	1.9722	0.358681	1.9818	0.336703	0.0096	0.12466	1.965	0.328252	0.0072	0.47403	1.9832	0.331019	0.011	0.090281
26	3.0278	0.676069	3.109	0.67827	0.0812	4.5505e-05	3.1228	0.667536	0.095	4.444e-08	3.0084	0.612087	0.0194	0.24797
27	1.9722	0.639373	1.9636	0.597303	0.0086	0.18404	1.965	0.591701	0.0072	0.238	1.9664	0.587812	0.0058	0.2184
28	2.0278	0.381866	2.0546	0.355727	0.0268	0.015429	2.0176	0.351315	0.0102	0.063609	2.0336	0.341893	0.0058	0.23748
29	2	0.630205	2	0.580383	0	0.41615	2	0.584606	0	0.49455	2	0.571695	0	0.32242
30	2	0.423909	1.9818	0.389083	0.0182	0.089889	1.9824	0.383783	0.0176	0.037006	1.9832	0.383245	0.0168	0.17983
31	3.9444	0.894965	3.9272	0.92868	0.0172	0.21762	3.9298	0.941759	0.0146	0.3574	3.9328	0.794036	0.0116	0.44068
32	2.7778	0.519674	2.9818	0.516099	0.204	8.9174e-41	2.965	0.508911	0.1872	4.2357e-37	2.958	0.505224	0.1802	1.2081e-33
33	3.1944	0.90113	2.9636	0.895478	0.2308	7.0915e-23	2.9824	0.896553	0.212	5.4114e-21	2.9748	0.794466	0.2196	5.6168e-22
34	1.9722	0.573784	1.9636	0.598189	0.0086	0.40242	1.965	0.591831	0.0072	0.33624	1.9664	0.474672	0.0058	0.44469
35	2	0.589922	1.9818	0.555632	0.0182	0.049179	1.9824	0.552288	0.0176	0.13277	1.9832	0.510151	0.0168	0.091108
36	1.9722	0.39579	1.9636	0.358999	0.0086	0.37894	1.965	0.357386	0.0072	0.28294	1.9664	0.352711	0.0058	0.48184

## Sheet: A2 - Whole somy values
Chr	Sample1	Ploidy S1	Sample2	Ploidy S2	Somy difference (absolute value)	p-value
1	ProM (A) Sandfly1	1.8	ProM (A) Sandfly2	1.8	0	0.434		Data set S1. A2. Statistical significance of changes in S-values for all samples.
2	ProM (A) Sandfly1	2.05	ProM (A) Sandfly2	2.08	0.03	0.228
3	ProM (A) Sandfly1	1.96	ProM (A) Sandfly2	1.96	0	0.382
4	ProM (A) Sandfly1	1.97	ProM (A) Sandfly2	1.99	0.02	0.269
5	ProM (A) Sandfly1	1.86	ProM (A) Sandfly2	1.87	0.01	0.288
6	ProM (A) Sandfly1	1.95	ProM (A) Sandfly2	1.97	0.02	0.317
7	ProM (A) Sandfly1	2.04	ProM (A) Sandfly2	2.03	0.01	0.15
8	ProM (A) Sandfly1	2.8	ProM (A) Sandfly2	2.9	0.1	0.0714
9	ProM (A) Sandfly1	1.97	ProM (A) Sandfly2	1.96	0.01	0.151
10	ProM (A) Sandfly1	2.66	ProM (A) Sandfly2	2.11	0.55	6.89e-28
11	ProM (A) Sandfly1	2.07	ProM (A) Sandfly2	2.1	0.03	0.457
12	ProM (A) Sandfly1	2.06	ProM (A) Sandfly2	2.06	0	0.49
13	ProM (A) Sandfly1	1.94	ProM (A) Sandfly2	1.9	0.04	0.0486
14	ProM (A) Sandfly1	1.98	ProM (A) Sandfly2	1.99	0.01	0.447
15	ProM (A) Sandfly1	1.93	ProM (A) Sandfly2	1.91	0.02	0.207
16	ProM (A) Sandfly1	2.04	ProM (A) Sandfly2	2.07	0.03	0.341
17	ProM (A) Sandfly1	2	ProM (A) Sandfly2	2	0	0.382
18	ProM (A) Sandfly1	2.1	ProM (A) Sandfly2	2.1	0	0.154
19	ProM (A) Sandfly1	1.92	ProM (A) Sandfly2	1.93	0.01	0.215
20	ProM (A) Sandfly1	2.05	ProM (A) Sandfly2	2.08	0.03	0.102
21	ProM (A) Sandfly1	1.98	ProM (A) Sandfly2	1.97	0.01	0.165
22	ProM (A) Sandfly1	1.94	ProM (A) Sandfly2	1.99	0.05	0.217
23	ProM (A) Sandfly1	2.09	ProM (A) Sandfly2	2.12	0.03	0.315
24	ProM (A) Sandfly1	1.92	ProM (A) Sandfly2	1.9	0.02	0.27
25	ProM (A) Sandfly1	1.92	ProM (A) Sandfly2	1.9	0.02	0.0247
26	ProM (A) Sandfly1	1.95	ProM (A) Sandfly2	1.92	0.03	0.0194
27	ProM (A) Sandfly1	2.05	ProM (A) Sandfly2	2	0.05	0.0121
28	ProM (A) Sandfly1	2.03	ProM (A) Sandfly2	2.01	0.02	0.0859
29	ProM (A) Sandfly1	2.02	ProM (A) Sandfly2	2.01	0.01	0.288
30	ProM (A) Sandfly1	1.98	ProM (A) Sandfly2	2.02	0.04	0.12
31	ProM (A) Sandfly1	3.64	ProM (A) Sandfly2	3.82	0.18	3.79e-10
32	ProM (A) Sandfly1	2.03	ProM (A) Sandfly2	2.02	0.01	0.282
33	ProM (A) Sandfly1	1.95	ProM (A) Sandfly2	1.98	0.03	0.165
34	ProM (A) Sandfly1	1.93	ProM (A) Sandfly2	1.95	0.02	0.488
35	ProM (A) Sandfly1	2	ProM (A) Sandfly2	2	0	0.342
36	ProM (A) Sandfly1	1.96	ProM (A) Sandfly2	1.95	0.01	0.068
1	ProM (A) Sandfly1	1.8	ProM (A) Sandfly3	1.79	0.01	0.44
2	ProM (A) Sandfly1	2.05	ProM (A) Sandfly3	2.08	0.03	0.103
3	ProM (A) Sandfly1	1.96	ProM (A) Sandfly3	1.89	0.07	0.0282
4	ProM (A) Sandfly1	1.97	ProM (A) Sandfly3	1.93	0.04	0.215
5	ProM (A) Sandfly1	1.86	ProM (A) Sandfly3	1.85	0.01	0.267
6	ProM (A) Sandfly1	1.95	ProM (A) Sandfly3	1.99	0.04	0.119
7	ProM (A) Sandfly1	2.04	ProM (A) Sandfly3	2.02	0.02	0.234
8	ProM (A) Sandfly1	2.8	ProM (A) Sandfly3	2.83	0.03	0.41
9	ProM (A) Sandfly1	1.97	ProM (A) Sandfly3	1.96	0.01	0.266
10	ProM (A) Sandfly1	2.66	ProM (A) Sandfly3	2.38	0.28	8.77e-11
11	ProM (A) Sandfly1	2.07	ProM (A) Sandfly3	2.14	0.07	0.099
12	ProM (A) Sandfly1	2.06	ProM (A) Sandfly3	2.11	0.05	0.0361
13	ProM (A) Sandfly1	1.94	ProM (A) Sandfly3	1.91	0.03	0.269
14	ProM (A) Sandfly1	1.98	ProM (A) Sandfly3	1.96	0.02	0.205
15	ProM (A) Sandfly1	1.93	ProM (A) Sandfly3	1.91	0.02	0.473
16	ProM (A) Sandfly1	2.04	ProM (A) Sandfly3	2.02	0.02	0.158
17	ProM (A) Sandfly1	2	ProM (A) Sandfly3	1.98	0.02	0.418
18	ProM (A) Sandfly1	2.1	ProM (A) Sandfly3	2.1	0	0.436
19	ProM (A) Sandfly1	1.92	ProM (A) Sandfly3	1.91	0.01	0.32
20	ProM (A) Sandfly1	2.05	ProM (A) Sandfly3	2.04	0.01	0.478
21	ProM (A) Sandfly1	1.98	ProM (A) Sandfly3	2	0.02	0.432
22	ProM (A) Sandfly1	1.94	ProM (A) Sandfly3	1.93	0.01	0.439
23	ProM (A) Sandfly1	2.09	ProM (A) Sandfly3	2.1	0.01	0.377
24	ProM (A) Sandfly1	1.92	ProM (A) Sandfly3	1.95	0.03	0.107
25	ProM (A) Sandfly1	1.92	ProM (A) Sandfly3	1.94	0.02	0.204
26	ProM (A) Sandfly1	1.95	ProM (A) Sandfly3	1.99	0.04	0.176
27	ProM (A) Sandfly1	2.05	ProM (A) Sandfly3	2.02	0.03	0.0676
28	ProM (A) Sandfly1	2.03	ProM (A) Sandfly3	2.03	0	0.421
29	ProM (A) Sandfly1	2.02	ProM (A) Sandfly3	2	0.02	0.37
30	ProM (A) Sandfly1	1.98	ProM (A) Sandfly3	2.03	0.05	0.00205
31	ProM (A) Sandfly1	3.64	ProM (A) Sandfly3	3.96	0.32	5.32e-28
32	ProM (A) Sandfly1	2.03	ProM (A) Sandfly3	2.03	0	0.118
33	ProM (A) Sandfly1	1.95	ProM (A) Sandfly3	1.97	0.02	0.0246
34	ProM (A) Sandfly1	1.93	ProM (A) Sandfly3	1.95	0.02	0.423
35	ProM (A) Sandfly1	2	ProM (A) Sandfly3	2	0	0.458
36	ProM (A) Sandfly1	1.96	ProM (A) Sandfly3	1.96	0	0.0829
1	ProM (A) Sandfly2	1.8	ProM (A) Sandfly3	1.79	0.01	0.339
2	ProM (A) Sandfly2	2.08	ProM (A) Sandfly3	2.08	0	0.347
3	ProM (A) Sandfly2	1.96	ProM (A) Sandfly3	1.89	0.07	0.0513
4	ProM (A) Sandfly2	1.99	ProM (A) Sandfly3	1.93	0.06	0.0858
5	ProM (A) Sandfly2	1.87	ProM (A) Sandfly3	1.85	0.02	0.488
6	ProM (A) Sandfly2	1.97	ProM (A) Sandfly3	1.99	0.02	0.26
7	ProM (A) Sandfly2	2.03	ProM (A) Sandfly3	2.02	0.01	0.366
8	ProM (A) Sandfly2	2.9	ProM (A) Sandfly3	2.83	0.07	0.055
9	ProM (A) Sandfly2	1.96	ProM (A) Sandfly3	1.96	0	0.337
10	ProM (A) Sandfly2	2.11	ProM (A) Sandfly3	2.38	0.27	3.89e-10
11	ProM (A) Sandfly2	2.1	ProM (A) Sandfly3	2.14	0.04	0.0802
12	ProM (A) Sandfly2	2.06	ProM (A) Sandfly3	2.11	0.05	0.0344
13	ProM (A) Sandfly2	1.9	ProM (A) Sandfly3	1.91	0.01	0.142
14	ProM (A) Sandfly2	1.99	ProM (A) Sandfly3	1.96	0.03	0.173
15	ProM (A) Sandfly2	1.91	ProM (A) Sandfly3	1.91	0	0.224
16	ProM (A) Sandfly2	2.07	ProM (A) Sandfly3	2.02	0.05	0.0819
17	ProM (A) Sandfly2	2	ProM (A) Sandfly3	1.98	0.02	0.444
18	ProM (A) Sandfly2	2.1	ProM (A) Sandfly3	2.1	0	0.179
19	ProM (A) Sandfly2	1.93	ProM (A) Sandfly3	1.91	0.02	0.136
20	ProM (A) Sandfly2	2.08	ProM (A) Sandfly3	2.04	0.04	0.0955
21	ProM (A) Sandfly2	1.97	ProM (A) Sandfly3	2	0.03	0.125
22	ProM (A) Sandfly2	1.99	ProM (A) Sandfly3	1.93	0.06	0.176
23	ProM (A) Sandfly2	2.12	ProM (A) Sandfly3	2.1	0.02	0.425
24	ProM (A) Sandfly2	1.9	ProM (A) Sandfly3	1.95	0.05	0.0348
25	ProM (A) Sandfly2	1.9	ProM (A) Sandfly3	1.94	0.04	0.00244
26	ProM (A) Sandfly2	1.92	ProM (A) Sandfly3	1.99	0.07	0.00159
27	ProM (A) Sandfly2	2	ProM (A) Sandfly3	2.02	0.02	0.186
28	ProM (A) Sandfly2	2.01	ProM (A) Sandfly3	2.03	0.02	0.116
29	ProM (A) Sandfly2	2.01	ProM (A) Sandfly3	2	0.01	0.398
30	ProM (A) Sandfly2	2.02	ProM (A) Sandfly3	2.03	0.01	0.0571
31	ProM (A) Sandfly2	3.82	ProM (A) Sandfly3	3.96	0.14	1.85e-06
32	ProM (A) Sandfly2	2.02	ProM (A) Sandfly3	2.03	0.01	0.295
33	ProM (A) Sandfly2	1.98	ProM (A) Sandfly3	1.97	0.01	0.166
34	ProM (A) Sandfly2	1.95	ProM (A) Sandfly3	1.95	0	0.427
35	ProM (A) Sandfly2	2	ProM (A) Sandfly3	2	0	0.29
36	ProM (A) Sandfly2	1.95	ProM (A) Sandfly3	1.96	0.01	0.449
1	ProM (I) R20	2.1	aM P3 Hamster	1.89	0.21	0.000452
2	ProM (I) R20	2	aM P3 Hamster	2.03	0.03	0.174
3	ProM (I) R20	2.18	aM P3 Hamster	2	0.18	0.00352
4	ProM (I) R20	1.86	aM P3 Hamster	1.97	0.11	0.0151
5	ProM (I) R20	2.82	aM P3 Hamster	1.99	0.83	2.91e-24
6	ProM (I) R20	1.93	aM P3 Hamster	1.96	0.03	0.187
7	ProM (I) R20	1.84	aM P3 Hamster	2	0.16	3.7e-05
8	ProM (I) R20	2.15	aM P3 Hamster	3.07	0.92	1.78e-41
9	ProM (I) R20	2.79	aM P3 Hamster	2	0.79	3.3e-32
10	ProM (I) R20	1.74	aM P3 Hamster	2.3	0.56	2.74e-22
11	ProM (I) R20	1.64	aM P3 Hamster	2.02	0.38	4.18e-20
12	ProM (I) R20	1.96	aM P3 Hamster	2.04	0.08	0.00666
13	ProM (I) R20	2.04	aM P3 Hamster	1.97	0.07	0.0533
14	ProM (I) R20	1.83	aM P3 Hamster	1.98	0.15	1.71e-05
15	ProM (I) R20	2.2	aM P3 Hamster	2	0.2	1.03e-05
16	ProM (I) R20	3.15	aM P3 Hamster	1.99	1.16	3.31e-63
17	ProM (I) R20	2.07	aM P3 Hamster	2.01	0.06	0.0514
18	ProM (I) R20	1.69	aM P3 Hamster	1.98	0.29	6.6e-10
19	ProM (I) R20	1.8	aM P3 Hamster	1.99	0.19	3.83e-06
20	ProM (I) R20	1.99	aM P3 Hamster	2.2	0.21	4.19e-07
21	ProM (I) R20	2.03	aM P3 Hamster	2.01	0.02	0.39
22	ProM (I) R20	1.86	aM P3 Hamster	1.99	0.13	0.000228
23	ProM (I) R20	3.03	aM P3 Hamster	2.06	0.97	4.05e-47
24	ProM (I) R20	2.15	aM P3 Hamster	2	0.15	0.000168
25	ProM (I) R20	2.01	aM P3 Hamster	1.97	0.04	0.242
26	ProM (I) R20	3.16	aM P3 Hamster	1.98	1.18	1.24e-88
27	ProM (I) R20	1.95	aM P3 Hamster	2	0.05	0.0356
28	ProM (I) R20	1.84	aM P3 Hamster	2.01	0.17	3.89e-09
29	ProM (I) R20	1.84	aM P3 Hamster	1.99	0.15	4.52e-08
30	ProM (I) R20	1.8	aM P3 Hamster	2	0.2	4.93e-13
31	ProM (I) R20	3.68	aM P3 Hamster	3.97	0.29	1.06e-06
32	ProM (I) R20	1.84	aM P3 Hamster	1.98	0.14	7.94e-09
33	ProM (I) R20	2.9	aM P3 Hamster	2	0.9	2.96e-87
34	ProM (I) R20	1.97	aM P3 Hamster	2	0.03	0.031
35	ProM (I) R20	2.6	aM P3 Hamster	2.01	0.59	7.32e-73
36	ProM (I) R20	1.86	aM P3 Hamster	2	0.14	4.76e-15
1	ProM (I) R20	2.1	aM P4 Hamster	1.89	0.21	0.000345
2	ProM (I) R20	2	aM P4 Hamster	2.03	0.03	0.15
3	ProM (I) R20	2.18	aM P4 Hamster	1.91	0.27	4.56e-05
4	ProM (I) R20	1.86	aM P4 Hamster	1.94	0.08	0.0439
5	ProM (I) R20	2.82	aM P4 Hamster	1.99	0.83	5.21e-22
6	ProM (I) R20	1.93	aM P4 Hamster	1.98	0.05	0.00814
7	ProM (I) R20	1.84	aM P4 Hamster	1.98	0.14	3.94e-05
8	ProM (I) R20	2.15	aM P4 Hamster	2.95	0.8	1.07e-34
9	ProM (I) R20	2.79	aM P4 Hamster	2	0.79	5.8e-31
10	ProM (I) R20	1.74	aM P4 Hamster	2.47	0.73	8.62e-29
11	ProM (I) R20	1.64	aM P4 Hamster	2.01	0.37	2.22e-18
12	ProM (I) R20	1.96	aM P4 Hamster	2.05	0.09	0.0177
13	ProM (I) R20	2.04	aM P4 Hamster	1.99	0.05	0.109
14	ProM (I) R20	1.83	aM P4 Hamster	1.99	0.16	4.32e-06
15	ProM (I) R20	2.2	aM P4 Hamster	1.97	0.23	3.16e-05
16	ProM (I) R20	3.15	aM P4 Hamster	2	1.15	4.6e-61
17	ProM (I) R20	2.07	aM P4 Hamster	2.01	0.06	0.159
18	ProM (I) R20	1.69	aM P4 Hamster	1.99	0.3	4.75e-11
19	ProM (I) R20	1.8	aM P4 Hamster	2	0.2	1.12e-07
20	ProM (I) R20	1.99	aM P4 Hamster	2.16	0.17	8.88e-05
21	ProM (I) R20	2.03	aM P4 Hamster	1.99	0.04	0.259
22	ProM (I) R20	1.86	aM P4 Hamster	2.01	0.15	1.82e-05
23	ProM (I) R20	3.03	aM P4 Hamster	2.03	1	6.81e-47
24	ProM (I) R20	2.15	aM P4 Hamster	1.99	0.16	0.000796
25	ProM (I) R20	2.01	aM P4 Hamster	1.97	0.04	0.186
26	ProM (I) R20	3.16	aM P4 Hamster	1.95	1.21	5.2e-88
27	ProM (I) R20	1.95	aM P4 Hamster	2.02	0.07	0.00457
28	ProM (I) R20	1.84	aM P4 Hamster	2	0.16	3.24e-08
29	ProM (I) R20	1.84	aM P4 Hamster	2	0.16	1.16e-09
30	ProM (I) R20	1.8	aM P4 Hamster	2.02	0.22	4.23e-17
31	ProM (I) R20	3.68	aM P4 Hamster	3.91	0.23	6.6e-05
32	ProM (I) R20	1.84	aM P4 Hamster	1.98	0.14	3.84e-09
33	ProM (I) R20	2.9	aM P4 Hamster	1.98	0.92	5.77e-87
34	ProM (I) R20	1.97	aM P4 Hamster	2	0.03	0.0155
35	ProM (I) R20	2.6	aM P4 Hamster	2.01	0.59	1.24e-71
36	ProM (I) R20	1.86	aM P4 Hamster	2.01	0.15	7.4e-17
1	ProM (I) R20	2.1	ProM (I) R22	1.91	0.19	0.0897
2	ProM (I) R20	2	ProM (I) R22	2.07	0.07	0.0896
3	ProM (I) R20	2.18	ProM (I) R22	2.22	0.04	0.172
4	ProM (I) R20	1.86	ProM (I) R22	1.77	0.09	0.212
5	ProM (I) R20	2.82	ProM (I) R22	2.83	0.01	0.281
6	ProM (I) R20	1.93	ProM (I) R22	2	0.07	0.16
7	ProM (I) R20	1.84	ProM (I) R22	1.8	0.04	0.356
8	ProM (I) R20	2.15	ProM (I) R22	2.26	0.11	0.14
9	ProM (I) R20	2.79	ProM (I) R22	2.92	0.13	0.21
10	ProM (I) R20	1.74	ProM (I) R22	1.64	0.1	0.116
11	ProM (I) R20	1.64	ProM (I) R22	1.63	0.01	0.195
12	ProM (I) R20	1.96	ProM (I) R22	1.83	0.13	0.0868
13	ProM (I) R20	2.04	ProM (I) R22	2	0.04	0.147
14	ProM (I) R20	1.83	ProM (I) R22	1.81	0.02	0.336
15	ProM (I) R20	2.2	ProM (I) R22	2.2	0	0.49
16	ProM (I) R20	3.15	ProM (I) R22	3.28	0.13	0.0325
17	ProM (I) R20	2.07	ProM (I) R22	2.31	0.24	0.00018
18	ProM (I) R20	1.69	ProM (I) R22	1.62	0.07	0.292
19	ProM (I) R20	1.8	ProM (I) R22	1.78	0.02	0.351
20	ProM (I) R20	1.99	ProM (I) R22	2	0.01	0.325
21	ProM (I) R20	2.03	ProM (I) R22	2.16	0.13	0.00248
22	ProM (I) R20	1.86	ProM (I) R22	1.91	0.05	0.179
23	ProM (I) R20	3.03	ProM (I) R22	2.85	0.18	0.0456
24	ProM (I) R20	2.15	ProM (I) R22	2.1	0.05	0.177
25	ProM (I) R20	2.01	ProM (I) R22	2	0.01	0.315
26	ProM (I) R20	3.16	ProM (I) R22	3.2	0.04	0.486
27	ProM (I) R20	1.95	ProM (I) R22	1.88	0.07	0.124
28	ProM (I) R20	1.84	ProM (I) R22	1.83	0.01	0.151
29	ProM (I) R20	1.84	ProM (I) R22	1.75	0.09	0.00555
30	ProM (I) R20	1.8	ProM (I) R22	1.8	0	0.306
31	ProM (I) R20	3.68	ProM (I) R22	3.75	0.07	0.243
32	ProM (I) R20	1.84	ProM (I) R22	1.89	0.05	0.0422
33	ProM (I) R20	2.9	ProM (I) R22	2.95	0.05	0.234
34	ProM (I) R20	1.97	ProM (I) R22	1.99	0.02	0.203
35	ProM (I) R20	2.6	ProM (I) R22	2.64	0.04	0.14
36	ProM (I) R20	1.86	ProM (I) R22	1.89	0.03	0.114
1	aM P3 Hamster	1.89	aM P4 Hamster	1.89	0	0.203
2	aM P3 Hamster	2.03	aM P4 Hamster	2.03	0	0.426
3	aM P3 Hamster	2	aM P4 Hamster	1.91	0.09	3.82e-05
4	aM P3 Hamster	1.97	aM P4 Hamster	1.94	0.03	0.14
5	aM P3 Hamster	1.99	aM P4 Hamster	1.99	0	0.0718
6	aM P3 Hamster	1.96	aM P4 Hamster	1.98	0.02	0.00837
7	aM P3 Hamster	2	aM P4 Hamster	1.98	0.02	0.405
8	aM P3 Hamster	3.07	aM P4 Hamster	2.95	0.12	6.53e-05
9	aM P3 Hamster	2	aM P4 Hamster	2	0	0.461
10	aM P3 Hamster	2.3	aM P4 Hamster	2.47	0.17	2.24e-10
11	aM P3 Hamster	2.02	aM P4 Hamster	2.01	0.01	0.323
12	aM P3 Hamster	2.04	aM P4 Hamster	2.05	0.01	0.299
13	aM P3 Hamster	1.97	aM P4 Hamster	1.99	0.02	0.363
14	aM P3 Hamster	1.98	aM P4 Hamster	1.99	0.01	0.208
15	aM P3 Hamster	2	aM P4 Hamster	1.97	0.03	0.342
16	aM P3 Hamster	1.99	aM P4 Hamster	2	0.01	0.46
17	aM P3 Hamster	2.01	aM P4 Hamster	2.01	0	0.201
18	aM P3 Hamster	1.98	aM P4 Hamster	1.99	0.01	0.149
19	aM P3 Hamster	1.99	aM P4 Hamster	2	0.01	0.118
20	aM P3 Hamster	2.2	aM P4 Hamster	2.16	0.04	0.00706
21	aM P3 Hamster	2.01	aM P4 Hamster	1.99	0.02	0.342
22	aM P3 Hamster	1.99	aM P4 Hamster	2.01	0.02	0.0405
23	aM P3 Hamster	2.06	aM P4 Hamster	2.03	0.03	0.16
24	aM P3 Hamster	2	aM P4 Hamster	1.99	0.01	0.445
25	aM P3 Hamster	1.97	aM P4 Hamster	1.97	0	0.326
26	aM P3 Hamster	1.98	aM P4 Hamster	1.95	0.03	0.0236
27	aM P3 Hamster	2	aM P4 Hamster	2.02	0.02	0.0508
28	aM P3 Hamster	2.01	aM P4 Hamster	2	0.01	0.137
29	aM P3 Hamster	1.99	aM P4 Hamster	2	0.01	0.102
30	aM P3 Hamster	2	aM P4 Hamster	2.02	0.02	0.0233
31	aM P3 Hamster	3.97	aM P4 Hamster	3.91	0.06	0.000103
32	aM P3 Hamster	1.98	aM P4 Hamster	1.98	0	0.474
33	aM P3 Hamster	2	aM P4 Hamster	1.98	0.02	0.0723
34	aM P3 Hamster	2	aM P4 Hamster	2	0	0.259
35	aM P3 Hamster	2.01	aM P4 Hamster	2.01	0	0.306
36	aM P3 Hamster	2	aM P4 Hamster	2.01	0.01	0.0521
1	aM P4 Hamster	1.89	ProM (A) Sandfly1	1.8	0.09	0.0168
2	aM P4 Hamster	2.03	ProM (A) Sandfly1	2.05	0.02	0.202
3	aM P4 Hamster	1.91	ProM (A) Sandfly1	1.96	0.05	0.306
4	aM P4 Hamster	1.94	ProM (A) Sandfly1	1.97	0.03	0.217
5	aM P4 Hamster	1.99	ProM (A) Sandfly1	1.86	0.13	2.45e-05
6	aM P4 Hamster	1.98	ProM (A) Sandfly1	1.95	0.03	0.0333
7	aM P4 Hamster	1.98	ProM (A) Sandfly1	2.04	0.06	0.0423
8	aM P4 Hamster	2.95	ProM (A) Sandfly1	2.8	0.15	0.00295
9	aM P4 Hamster	2	ProM (A) Sandfly1	1.97	0.03	0.062
10	aM P4 Hamster	2.47	ProM (A) Sandfly1	2.66	0.19	5.27e-05
11	aM P4 Hamster	2.01	ProM (A) Sandfly1	2.07	0.06	0.0145
12	aM P4 Hamster	2.05	ProM (A) Sandfly1	2.06	0.01	0.252
13	aM P4 Hamster	1.99	ProM (A) Sandfly1	1.94	0.05	0.188
14	aM P4 Hamster	1.99	ProM (A) Sandfly1	1.98	0.01	0.437
15	aM P4 Hamster	1.97	ProM (A) Sandfly1	1.93	0.04	0.00228
16	aM P4 Hamster	2	ProM (A) Sandfly1	2.04	0.04	0.00622
17	aM P4 Hamster	2.01	ProM (A) Sandfly1	2	0.01	0.276
18	aM P4 Hamster	1.99	ProM (A) Sandfly1	2.1	0.11	4.09e-05
19	aM P4 Hamster	2	ProM (A) Sandfly1	1.92	0.08	0.00284
20	aM P4 Hamster	2.16	ProM (A) Sandfly1	2.05	0.11	2.15e-05
21	aM P4 Hamster	1.99	ProM (A) Sandfly1	1.98	0.01	0.246
22	aM P4 Hamster	2.01	ProM (A) Sandfly1	1.94	0.07	0.00205
23	aM P4 Hamster	2.03	ProM (A) Sandfly1	2.09	0.06	0.0798
24	aM P4 Hamster	1.99	ProM (A) Sandfly1	1.92	0.07	0.000165
25	aM P4 Hamster	1.97	ProM (A) Sandfly1	1.92	0.05	0.00705
26	aM P4 Hamster	1.95	ProM (A) Sandfly1	1.95	0	0.313
27	aM P4 Hamster	2.02	ProM (A) Sandfly1	2.05	0.03	0.0465
28	aM P4 Hamster	2	ProM (A) Sandfly1	2.03	0.03	0.0164
29	aM P4 Hamster	2	ProM (A) Sandfly1	2.02	0.02	0.437
30	aM P4 Hamster	2.02	ProM (A) Sandfly1	1.98	0.04	0.00923
31	aM P4 Hamster	3.91	ProM (A) Sandfly1	3.64	0.27	2.49e-30
32	aM P4 Hamster	1.98	ProM (A) Sandfly1	2.03	0.05	0.000237
33	aM P4 Hamster	1.98	ProM (A) Sandfly1	1.95	0.03	0.00864
34	aM P4 Hamster	2	ProM (A) Sandfly1	1.93	0.07	8.11e-08
35	aM P4 Hamster	2.01	ProM (A) Sandfly1	2	0.01	0.114
36	aM P4 Hamster	2.01	ProM (A) Sandfly1	1.96	0.05	4.29e-06
1	aM P4 Hamster	1.89	ProM (A) Sandfly2	1.8	0.09	0.042
2	aM P4 Hamster	2.03	ProM (A) Sandfly2	2.08	0.05	0.43
3	aM P4 Hamster	1.91	ProM (A) Sandfly2	1.96	0.05	0.384
4	aM P4 Hamster	1.94	ProM (A) Sandfly2	1.99	0.05	0.111
5	aM P4 Hamster	1.99	ProM (A) Sandfly2	1.87	0.12	0.000687
6	aM P4 Hamster	1.98	ProM (A) Sandfly2	1.97	0.01	0.124
7	aM P4 Hamster	1.98	ProM (A) Sandfly2	2.03	0.05	0.299
8	aM P4 Hamster	2.95	ProM (A) Sandfly2	2.9	0.05	0.223
9	aM P4 Hamster	2	ProM (A) Sandfly2	1.96	0.04	0.00738
10	aM P4 Hamster	2.47	ProM (A) Sandfly2	2.11	0.36	3.64e-23
11	aM P4 Hamster	2.01	ProM (A) Sandfly2	2.1	0.09	0.0152
12	aM P4 Hamster	2.05	ProM (A) Sandfly2	2.06	0.01	0.247
13	aM P4 Hamster	1.99	ProM (A) Sandfly2	1.9	0.09	0.0047
14	aM P4 Hamster	1.99	ProM (A) Sandfly2	1.99	0	0.479
15	aM P4 Hamster	1.97	ProM (A) Sandfly2	1.91	0.06	0.000122
16	aM P4 Hamster	2	ProM (A) Sandfly2	2.07	0.07	0.00104
17	aM P4 Hamster	2.01	ProM (A) Sandfly2	2	0.01	0.182
18	aM P4 Hamster	1.99	ProM (A) Sandfly2	2.1	0.11	0.0035
19	aM P4 Hamster	2	ProM (A) Sandfly2	1.93	0.07	0.0265
20	aM P4 Hamster	2.16	ProM (A) Sandfly2	2.08	0.08	0.00827
21	aM P4 Hamster	1.99	ProM (A) Sandfly2	1.97	0.02	0.0347
22	aM P4 Hamster	2.01	ProM (A) Sandfly2	1.99	0.02	0.0346
23	aM P4 Hamster	2.03	ProM (A) Sandfly2	2.12	0.09	0.0294
24	aM P4 Hamster	1.99	ProM (A) Sandfly2	1.9	0.09	1.55e-05
25	aM P4 Hamster	1.97	ProM (A) Sandfly2	1.9	0.07	3.85e-06
26	aM P4 Hamster	1.95	ProM (A) Sandfly2	1.92	0.03	0.0315
27	aM P4 Hamster	2.02	ProM (A) Sandfly2	2	0.02	0.192
28	aM P4 Hamster	2	ProM (A) Sandfly2	2.01	0.01	0.309
29	aM P4 Hamster	2	ProM (A) Sandfly2	2.01	0.01	0.2
30	aM P4 Hamster	2.02	ProM (A) Sandfly2	2.02	0	0.179
31	aM P4 Hamster	3.91	ProM (A) Sandfly2	3.82	0.09	0.000111
32	aM P4 Hamster	1.98	ProM (A) Sandfly2	2.02	0.04	0.0048
33	aM P4 Hamster	1.98	ProM (A) Sandfly2	1.98	0	0.153
34	aM P4 Hamster	2	ProM (A) Sandfly2	1.95	0.05	3.73e-07
35	aM P4 Hamster	2.01	ProM (A) Sandfly2	2	0.01	0.228
36	aM P4 Hamster	2.01	ProM (A) Sandfly2	1.95	0.06	2.33e-09
1	aM P4 Hamster	1.89	ProM (A) Sandfly3	1.79	0.1	0.00947
2	aM P4 Hamster	2.03	ProM (A) Sandfly3	2.08	0.05	0.362
3	aM P4 Hamster	1.91	ProM (A) Sandfly3	1.89	0.02	0.0466
4	aM P4 Hamster	1.94	ProM (A) Sandfly3	1.93	0.01	0.445
5	aM P4 Hamster	1.99	ProM (A) Sandfly3	1.85	0.14	0.000271
6	aM P4 Hamster	1.98	ProM (A) Sandfly3	1.99	0.01	0.347
7	aM P4 Hamster	1.98	ProM (A) Sandfly3	2.02	0.04	0.156
8	aM P4 Hamster	2.95	ProM (A) Sandfly3	2.83	0.12	0.0013
9	aM P4 Hamster	2	ProM (A) Sandfly3	1.96	0.04	0.0155
10	aM P4 Hamster	2.47	ProM (A) Sandfly3	2.38	0.09	0.00043
11	aM P4 Hamster	2.01	ProM (A) Sandfly3	2.14	0.13	5.11e-05
12	aM P4 Hamster	2.05	ProM (A) Sandfly3	2.11	0.06	0.106
13	aM P4 Hamster	1.99	ProM (A) Sandfly3	1.91	0.08	0.0406
14	aM P4 Hamster	1.99	ProM (A) Sandfly3	1.96	0.03	0.123
15	aM P4 Hamster	1.97	ProM (A) Sandfly3	1.91	0.06	0.00132
16	aM P4 Hamster	2	ProM (A) Sandfly3	2.02	0.02	0.0823
17	aM P4 Hamster	2.01	ProM (A) Sandfly3	1.98	0.03	0.198
18	aM P4 Hamster	1.99	ProM (A) Sandfly3	2.1	0.11	4.52e-05
19	aM P4 Hamster	2	ProM (A) Sandfly3	1.91	0.09	0.000788
20	aM P4 Hamster	2.16	ProM (A) Sandfly3	2.04	0.12	2.33e-05
21	aM P4 Hamster	1.99	ProM (A) Sandfly3	2	0.01	0.341
22	aM P4 Hamster	2.01	ProM (A) Sandfly3	1.93	0.08	0.000537
23	aM P4 Hamster	2.03	ProM (A) Sandfly3	2.1	0.07	0.0357
24	aM P4 Hamster	1.99	ProM (A) Sandfly3	1.95	0.04	0.0172
25	aM P4 Hamster	1.97	ProM (A) Sandfly3	1.94	0.03	0.0759
26	aM P4 Hamster	1.95	ProM (A) Sandfly3	1.99	0.04	0.0495
27	aM P4 Hamster	2.02	ProM (A) Sandfly3	2.02	0	0.478
28	aM P4 Hamster	2	ProM (A) Sandfly3	2.03	0.03	0.0177
29	aM P4 Hamster	2	ProM (A) Sandfly3	2	0	0.256
30	aM P4 Hamster	2.02	ProM (A) Sandfly3	2.03	0.01	0.182
31	aM P4 Hamster	3.91	ProM (A) Sandfly3	3.96	0.05	0.0293
32	aM P4 Hamster	1.98	ProM (A) Sandfly3	2.03	0.05	0.0252
33	aM P4 Hamster	1.98	ProM (A) Sandfly3	1.97	0.01	0.489
34	aM P4 Hamster	2	ProM (A) Sandfly3	1.95	0.05	2.86e-07
35	aM P4 Hamster	2.01	ProM (A) Sandfly3	2	0.01	0.074
36	aM P4 Hamster	2.01	ProM (A) Sandfly3	1.96	0.05	2.43e-09
1	aM P4 Hamster	1.89	ProM (A) R10	1.85	0.04	0.25
2	aM P4 Hamster	2.03	ProM (A) R10	2.11	0.08	0.00891
3	aM P4 Hamster	1.91	ProM (A) R10	1.98	0.07	0.0216
4	aM P4 Hamster	1.94	ProM (A) R10	1.97	0.03	0.305
5	aM P4 Hamster	1.99	ProM (A) R10	1.95	0.04	0.0125
6	aM P4 Hamster	1.98	ProM (A) R10	1.97	0.01	0.359
7	aM P4 Hamster	1.98	ProM (A) R10	2	0.02	0.128
8	aM P4 Hamster	2.95	ProM (A) R10	3.02	0.07	0.00751
9	aM P4 Hamster	2	ProM (A) R10	2.02	0.02	0.46
10	aM P4 Hamster	2.47	ProM (A) R10	2.01	0.46	7.5e-37
11	aM P4 Hamster	2.01	ProM (A) R10	2.05	0.04	0.0906
12	aM P4 Hamster	2.05	ProM (A) R10	2.11	0.06	0.0714
13	aM P4 Hamster	1.99	ProM (A) R10	1.91	0.08	0.000256
14	aM P4 Hamster	1.99	ProM (A) R10	1.94	0.05	0.00714
15	aM P4 Hamster	1.97	ProM (A) R10	2	0.03	0.323
16	aM P4 Hamster	2	ProM (A) R10	1.99	0.01	0.439
17	aM P4 Hamster	2.01	ProM (A) R10	2.07	0.06	0.00393
18	aM P4 Hamster	1.99	ProM (A) R10	1.98	0.01	0.399
19	aM P4 Hamster	2	ProM (A) R10	1.97	0.03	0.0106
20	aM P4 Hamster	2.16	ProM (A) R10	2.04	0.12	1.91e-07
21	aM P4 Hamster	1.99	ProM (A) R10	1.99	0	0.243
22	aM P4 Hamster	2.01	ProM (A) R10	1.95	0.06	8.91e-05
23	aM P4 Hamster	2.03	ProM (A) R10	2.07	0.04	0.112
24	aM P4 Hamster	1.99	ProM (A) R10	2.02	0.03	0.104
25	aM P4 Hamster	1.97	ProM (A) R10	1.97	0	0.443
26	aM P4 Hamster	1.95	ProM (A) R10	1.98	0.03	0.0467
27	aM P4 Hamster	2.02	ProM (A) R10	2.01	0.01	0.36
28	aM P4 Hamster	2	ProM (A) R10	2	0	0.242
29	aM P4 Hamster	2	ProM (A) R10	2.22	0.22	1.67e-34
30	aM P4 Hamster	2.02	ProM (A) R10	2	0.02	0.00343
31	aM P4 Hamster	3.91	ProM (A) R10	4.27	0.36	2.57e-47
32	aM P4 Hamster	1.98	ProM (A) R10	2.01	0.03	0.225
33	aM P4 Hamster	1.98	ProM (A) R10	2.04	0.06	1.22e-05
34	aM P4 Hamster	2	ProM (A) R10	1.95	0.05	1.68e-05
35	aM P4 Hamster	2.01	ProM (A) R10	1.98	0.03	0.00317
36	aM P4 Hamster	2.01	ProM (A) R10	1.96	0.05	2.21e-08
1	aM P4 Hamster	1.89	ProM (A) R3	1.99	0.1	0.00123
2	aM P4 Hamster	2.03	ProM (A) R3	2.27	0.24	2.22e-08
3	aM P4 Hamster	1.91	ProM (A) R3	2.21	0.3	3.04e-18
4	aM P4 Hamster	1.94	ProM (A) R3	1.97	0.03	0.209
5	aM P4 Hamster	1.99	ProM (A) R3	1.98	0.01	0.0664
6	aM P4 Hamster	1.98	ProM (A) R3	2	0.02	0.22
7	aM P4 Hamster	1.98	ProM (A) R3	2	0.02	0.106
8	aM P4 Hamster	2.95	ProM (A) R3	3.01	0.06	0.0139
9	aM P4 Hamster	2	ProM (A) R3	2.02	0.02	0.325
10	aM P4 Hamster	2.47	ProM (A) R3	1.99	0.48	4.83e-44
11	aM P4 Hamster	2.01	ProM (A) R3	2.02	0.01	0.491
12	aM P4 Hamster	2.05	ProM (A) R3	2.07	0.02	0.144
13	aM P4 Hamster	1.99	ProM (A) R3	1.86	0.13	4.26e-10
14	aM P4 Hamster	1.99	ProM (A) R3	1.84	0.15	8.84e-10
15	aM P4 Hamster	1.97	ProM (A) R3	2	0.03	0.0752
16	aM P4 Hamster	2	ProM (A) R3	2.01	0.01	0.281
17	aM P4 Hamster	2.01	ProM (A) R3	2.01	0	0.366
18	aM P4 Hamster	1.99	ProM (A) R3	1.92	0.07	6.2e-05
19	aM P4 Hamster	2	ProM (A) R3	1.87	0.13	1.18e-10
20	aM P4 Hamster	2.16	ProM (A) R3	2.05	0.11	4.18e-07
21	aM P4 Hamster	1.99	ProM (A) R3	2.07	0.08	0.00127
22	aM P4 Hamster	2.01	ProM (A) R3	1.91	0.1	0.000203
23	aM P4 Hamster	2.03	ProM (A) R3	2.08	0.05	0.0202
24	aM P4 Hamster	1.99	ProM (A) R3	2.09	0.1	5.61e-10
25	aM P4 Hamster	1.97	ProM (A) R3	2.01	0.04	0.00519
26	aM P4 Hamster	1.95	ProM (A) R3	2.02	0.07	5.39e-07
27	aM P4 Hamster	2.02	ProM (A) R3	1.94	0.08	3.24e-06
28	aM P4 Hamster	2	ProM (A) R3	2	0	0.451
29	aM P4 Hamster	2	ProM (A) R3	1.99	0.01	0.0199
30	aM P4 Hamster	2.02	ProM (A) R3	1.98	0.04	0.000333
31	aM P4 Hamster	3.91	ProM (A) R3	4.38	0.47	1.65e-84
32	aM P4 Hamster	1.98	ProM (A) R3	2.01	0.03	0.107
33	aM P4 Hamster	1.98	ProM (A) R3	2.03	0.05	0.000821
34	aM P4 Hamster	2	ProM (A) R3	1.96	0.04	6.99e-05
35	aM P4 Hamster	2.01	ProM (A) R3	1.93	0.08	1.05e-11
36	aM P4 Hamster	2.01	ProM (A) R3	1.95	0.06	1.59e-08
1	ProM (A) R3	1.99	ProM (A) R10	1.85	0.14	3.07e-05
2	ProM (A) R3	2.27	ProM (A) R10	2.11	0.16	0.000299
3	ProM (A) R3	2.21	ProM (A) R10	1.98	0.23	3.93e-12
4	ProM (A) R3	1.97	ProM (A) R10	1.97	0	0.464
5	ProM (A) R3	1.98	ProM (A) R10	1.95	0.03	0.189
6	ProM (A) R3	2	ProM (A) R10	1.97	0.03	0.108
7	ProM (A) R3	2	ProM (A) R10	2	0	0.487
8	ProM (A) R3	3.01	ProM (A) R10	3.02	0.01	0.397
9	ProM (A) R3	2.02	ProM (A) R10	2.02	0	0.405
10	ProM (A) R3	1.99	ProM (A) R10	2.01	0.02	0.243
11	ProM (A) R3	2.02	ProM (A) R10	2.05	0.03	0.0853
12	ProM (A) R3	2.07	ProM (A) R10	2.11	0.04	0.28
13	ProM (A) R3	1.86	ProM (A) R10	1.91	0.05	0.00713
14	ProM (A) R3	1.84	ProM (A) R10	1.94	0.1	4.11e-05
15	ProM (A) R3	2	ProM (A) R10	2	0	0.264
16	ProM (A) R3	2.01	ProM (A) R10	1.99	0.02	0.331
17	ProM (A) R3	2.01	ProM (A) R10	2.07	0.06	0.00629
18	ProM (A) R3	1.92	ProM (A) R10	1.98	0.06	0.000174
19	ProM (A) R3	1.87	ProM (A) R10	1.97	0.1	2.65e-05
20	ProM (A) R3	2.05	ProM (A) R10	2.04	0.01	0.24
21	ProM (A) R3	2.07	ProM (A) R10	1.99	0.08	0.000121
22	ProM (A) R3	1.91	ProM (A) R10	1.95	0.04	0.456
23	ProM (A) R3	2.08	ProM (A) R10	2.07	0.01	0.251
24	ProM (A) R3	2.09	ProM (A) R10	2.02	0.07	1.43e-06
25	ProM (A) R3	2.01	ProM (A) R10	1.97	0.04	0.0121
26	ProM (A) R3	2.02	ProM (A) R10	1.98	0.04	0.00152
27	ProM (A) R3	1.94	ProM (A) R10	2.01	0.07	0.000103
28	ProM (A) R3	2	ProM (A) R10	2	0	0.251
29	ProM (A) R3	1.99	ProM (A) R10	2.22	0.23	5.41e-48
30	ProM (A) R3	1.98	ProM (A) R10	2	0.02	0.216
31	ProM (A) R3	4.38	ProM (A) R10	4.27	0.11	4.61e-07
32	ProM (A) R3	2.01	ProM (A) R10	2.01	0	0.339
33	ProM (A) R3	2.03	ProM (A) R10	2.04	0.01	0.091
34	ProM (A) R3	1.96	ProM (A) R10	1.95	0.01	0.461
35	ProM (A) R3	1.93	ProM (A) R10	1.98	0.05	5.78e-05
36	ProM (A) R3	1.95	ProM (A) R10	1.96	0.01	0.442
1	ProM (P) Sandfly1	1.88	ProM (P) Sandfly2	1.93	0.05	0.082
2	ProM (P) Sandfly1	2.07	ProM (P) Sandfly2	2	0.07	0.00507
3	ProM (P) Sandfly1	2	ProM (P) Sandfly2	2.06	0.06	0.0457
4	ProM (P) Sandfly1	1.95	ProM (P) Sandfly2	1.96	0.01	0.391
5	ProM (P) Sandfly1	2.89	ProM (P) Sandfly2	2.95	0.06	0.202
6	ProM (P) Sandfly1	1.99	ProM (P) Sandfly2	2.04	0.05	0.0621
7	ProM (P) Sandfly1	2.01	ProM (P) Sandfly2	2.02	0.01	0.405
8	ProM (P) Sandfly1	1.94	ProM (P) Sandfly2	2.03	0.09	0.161
9	ProM (P) Sandfly1	2.93	ProM (P) Sandfly2	2.95	0.02	0.152
10	ProM (P) Sandfly1	1.94	ProM (P) Sandfly2	1.89	0.05	0.00634
11	ProM (P) Sandfly1	2.01	ProM (P) Sandfly2	1.82	0.19	1.2e-16
12	ProM (P) Sandfly1	2.03	ProM (P) Sandfly2	1.94	0.09	5.41e-05
13	ProM (P) Sandfly1	1.92	ProM (P) Sandfly2	1.93	0.01	0.455
14	ProM (P) Sandfly1	1.96	ProM (P) Sandfly2	1.91	0.05	0.0273
15	ProM (P) Sandfly1	1.99	ProM (P) Sandfly2	2.07	0.08	0.0131
16	ProM (P) Sandfly1	3.09	ProM (P) Sandfly2	3.08	0.01	0.0693
17	ProM (P) Sandfly1	2.09	ProM (P) Sandfly2	2.13	0.04	0.137
18	ProM (P) Sandfly1	2.04	ProM (P) Sandfly2	1.92	0.12	1.37e-07
19	ProM (P) Sandfly1	1.91	ProM (P) Sandfly2	1.85	0.06	0.000363
20	ProM (P) Sandfly1	2.01	ProM (P) Sandfly2	2	0.01	0.239
21	ProM (P) Sandfly1	2.01	ProM (P) Sandfly2	2.01	0	0.0533
22	ProM (P) Sandfly1	1.93	ProM (P) Sandfly2	1.9	0.03	0.00251
23	ProM (P) Sandfly1	3.1	ProM (P) Sandfly2	3.06	0.04	0.00691
24	ProM (P) Sandfly1	1.97	ProM (P) Sandfly2	2.03	0.06	0.0145
25	ProM (P) Sandfly1	1.98	ProM (P) Sandfly2	2.06	0.08	0.000516
26	ProM (P) Sandfly1	3.03	ProM (P) Sandfly2	3.13	0.1	0.00262
27	ProM (P) Sandfly1	1.96	ProM (P) Sandfly2	1.94	0.02	0.059
28	ProM (P) Sandfly1	2.03	ProM (P) Sandfly2	1.99	0.04	0.000164
29	ProM (P) Sandfly1	2.04	ProM (P) Sandfly2	2	0.04	0.000217
30	ProM (P) Sandfly1	2	ProM (P) Sandfly2	2.01	0.01	0.401
31	ProM (P) Sandfly1	3.99	ProM (P) Sandfly2	4.08	0.09	0.167
32	ProM (P) Sandfly1	2	ProM (P) Sandfly2	1.98	0.02	0.00348
33	ProM (P) Sandfly1	2	ProM (P) Sandfly2	2.01	0.01	0.316
34	ProM (P) Sandfly1	1.95	ProM (P) Sandfly2	1.91	0.04	2.88e-05
35	ProM (P) Sandfly1	1.97	ProM (P) Sandfly2	1.86	0.11	2.22e-23
36	ProM (P) Sandfly1	1.92	ProM (P) Sandfly2	1.88	0.04	1.11e-09
1	ProM (P) Sandfly1	1.88	ProM (P) Sandfly3	1.89	0.01	0.366
2	ProM (P) Sandfly1	2.07	ProM (P) Sandfly3	2.03	0.04	0.275
3	ProM (P) Sandfly1	2	ProM (P) Sandfly3	1.95	0.05	0.152
4	ProM (P) Sandfly1	1.95	ProM (P) Sandfly3	1.95	0	0.447
5	ProM (P) Sandfly1	2.89	ProM (P) Sandfly3	2.87	0.02	0.0809
6	ProM (P) Sandfly1	1.99	ProM (P) Sandfly3	2.01	0.02	0.308
7	ProM (P) Sandfly1	2.01	ProM (P) Sandfly3	2.01	0	0.411
8	ProM (P) Sandfly1	1.94	ProM (P) Sandfly3	1.95	0.01	0.468
9	ProM (P) Sandfly1	2.93	ProM (P) Sandfly3	2.91	0.02	0.266
10	ProM (P) Sandfly1	1.94	ProM (P) Sandfly3	1.96	0.02	0.334
11	ProM (P) Sandfly1	2.01	ProM (P) Sandfly3	2	0.01	0.444
12	ProM (P) Sandfly1	2.03	ProM (P) Sandfly3	2.01	0.02	0.203
13	ProM (P) Sandfly1	1.92	ProM (P) Sandfly3	1.92	0	0.353
14	ProM (P) Sandfly1	1.96	ProM (P) Sandfly3	1.95	0.01	0.312
15	ProM (P) Sandfly1	1.99	ProM (P) Sandfly3	1.98	0.01	0.349
16	ProM (P) Sandfly1	3.09	ProM (P) Sandfly3	3.03	0.06	0.000921
17	ProM (P) Sandfly1	2.09	ProM (P) Sandfly3	2.04	0.05	0.0172
18	ProM (P) Sandfly1	2.04	ProM (P) Sandfly3	2	0.04	0.105
19	ProM (P) Sandfly1	1.91	ProM (P) Sandfly3	1.89	0.02	0.173
20	ProM (P) Sandfly1	2.01	ProM (P) Sandfly3	2.02	0.01	0.101
21	ProM (P) Sandfly1	2.01	ProM (P) Sandfly3	2.02	0.01	0.219
22	ProM (P) Sandfly1	1.93	ProM (P) Sandfly3	1.95	0.02	0.476
23	ProM (P) Sandfly1	3.1	ProM (P) Sandfly3	3.11	0.01	0.294
24	ProM (P) Sandfly1	1.97	ProM (P) Sandfly3	1.98	0.01	0.17
25	ProM (P) Sandfly1	1.98	ProM (P) Sandfly3	1.99	0.01	0.0575
26	ProM (P) Sandfly1	3.03	ProM (P) Sandfly3	3.01	0.02	0.164
27	ProM (P) Sandfly1	1.96	ProM (P) Sandfly3	1.99	0.03	0.0141
28	ProM (P) Sandfly1	2.03	ProM (P) Sandfly3	2	0.03	0.0314
29	ProM (P) Sandfly1	2.04	ProM (P) Sandfly3	2.03	0.01	0.113
30	ProM (P) Sandfly1	2	ProM (P) Sandfly3	2.01	0.01	0.489
31	ProM (P) Sandfly1	3.99	ProM (P) Sandfly3	3.94	0.05	0.00811
32	ProM (P) Sandfly1	2	ProM (P) Sandfly3	1.98	0.02	0.00671
33	ProM (P) Sandfly1	2	ProM (P) Sandfly3	2	0	0.413
34	ProM (P) Sandfly1	1.95	ProM (P) Sandfly3	1.94	0.01	0.187
35	ProM (P) Sandfly1	1.97	ProM (P) Sandfly3	1.95	0.02	0.00682
36	ProM (P) Sandfly1	1.92	ProM (P) Sandfly3	1.91	0.01	0.000593
1	ProM (P) Sandfly2	1.93	ProM (P) Sandfly3	1.89	0.04	0.25
2	ProM (P) Sandfly2	2	ProM (P) Sandfly3	2.03	0.03	0.017
3	ProM (P) Sandfly2	2.06	ProM (P) Sandfly3	1.95	0.11	0.0205
4	ProM (P) Sandfly2	1.96	ProM (P) Sandfly3	1.95	0.01	0.282
5	ProM (P) Sandfly2	2.95	ProM (P) Sandfly3	2.87	0.08	0.28
6	ProM (P) Sandfly2	2.04	ProM (P) Sandfly3	2.01	0.03	0.179
7	ProM (P) Sandfly2	2.02	ProM (P) Sandfly3	2.01	0.01	0.491
8	ProM (P) Sandfly2	2.03	ProM (P) Sandfly3	1.95	0.08	0.296
9	ProM (P) Sandfly2	2.95	ProM (P) Sandfly3	2.91	0.04	0.277
10	ProM (P) Sandfly2	1.89	ProM (P) Sandfly3	1.96	0.07	0.00216
11	ProM (P) Sandfly2	1.82	ProM (P) Sandfly3	2	0.18	3.66e-17
12	ProM (P) Sandfly2	1.94	ProM (P) Sandfly3	2.01	0.07	0.000795
13	ProM (P) Sandfly2	1.93	ProM (P) Sandfly3	1.92	0.01	0.457
14	ProM (P) Sandfly2	1.91	ProM (P) Sandfly3	1.95	0.04	0.0092
15	ProM (P) Sandfly2	2.07	ProM (P) Sandfly3	1.98	0.09	0.0715
16	ProM (P) Sandfly2	3.08	ProM (P) Sandfly3	3.03	0.05	0.119
17	ProM (P) Sandfly2	2.13	ProM (P) Sandfly3	2.04	0.09	0.0141
18	ProM (P) Sandfly2	1.92	ProM (P) Sandfly3	2	0.08	4.89e-06
19	ProM (P) Sandfly2	1.85	ProM (P) Sandfly3	1.89	0.04	0.00414
20	ProM (P) Sandfly2	2	ProM (P) Sandfly3	2.02	0.02	0.027
21	ProM (P) Sandfly2	2.01	ProM (P) Sandfly3	2.02	0.01	0.00763
22	ProM (P) Sandfly2	1.9	ProM (P) Sandfly3	1.95	0.05	0.00306
23	ProM (P) Sandfly2	3.06	ProM (P) Sandfly3	3.11	0.05	0.00144
24	ProM (P) Sandfly2	2.03	ProM (P) Sandfly3	1.98	0.05	0.0835
25	ProM (P) Sandfly2	2.06	ProM (P) Sandfly3	1.99	0.07	0.0395
26	ProM (P) Sandfly2	3.13	ProM (P) Sandfly3	3.01	0.12	0.000529
27	ProM (P) Sandfly2	1.94	ProM (P) Sandfly3	1.99	0.05	0.000245
28	ProM (P) Sandfly2	1.99	ProM (P) Sandfly3	2	0.01	0.0132
29	ProM (P) Sandfly2	2	ProM (P) Sandfly3	2.03	0.03	0.00547
30	ProM (P) Sandfly2	2.01	ProM (P) Sandfly3	2.01	0	0.339
31	ProM (P) Sandfly2	4.08	ProM (P) Sandfly3	3.94	0.14	0.0108
32	ProM (P) Sandfly2	1.98	ProM (P) Sandfly3	1.98	0	0.237
33	ProM (P) Sandfly2	2.01	ProM (P) Sandfly3	2	0.01	0.138
34	ProM (P) Sandfly2	1.91	ProM (P) Sandfly3	1.94	0.03	0.000304
35	ProM (P) Sandfly2	1.86	ProM (P) Sandfly3	1.95	0.09	1.35e-15
36	ProM (P) Sandfly2	1.88	ProM (P) Sandfly3	1.91	0.03	0.000198
1	275ProM(I) R33	2.13	275ProM(P) Sandfly1	1.9	0.23	0.018
2	275ProM(I) R33	4	275ProM(P) Sandfly1	3.1	0.9	2.07e-09
3	275ProM(I) R33	2.41	275ProM(P) Sandfly1	2	0.41	1.91e-06
4	275ProM(I) R33	1.94	275ProM(P) Sandfly1	2.21	0.27	2.36e-05
5	275ProM(I) R33	1.97	275ProM(P) Sandfly1	1.93	0.04	0.139
6	275ProM(I) R33	1.87	275ProM(P) Sandfly1	2	0.13	0.0246
7	275ProM(I) R33	1.81	275ProM(P) Sandfly1	1.98	0.17	0.015
8	275ProM(I) R33	3.8	275ProM(P) Sandfly1	2.89	0.91	4.64e-09
9	275ProM(I) R33	2.72	275ProM(P) Sandfly1	2.85	0.13	0.129
10	275ProM(I) R33	1.56	275ProM(P) Sandfly1	1.92	0.36	7.89e-10
11	275ProM(I) R33	2.03	275ProM(P) Sandfly1	2.07	0.04	0.438
12	275ProM(I) R33	1.61	275ProM(P) Sandfly1	2	0.39	8.59e-09
13	275ProM(I) R33	2.4	275ProM(P) Sandfly1	1.96	0.44	1.09e-12
14	275ProM(I) R33	2.21	275ProM(P) Sandfly1	1.99	0.22	0.000588
15	275ProM(I) R33	2.2	275ProM(P) Sandfly1	1.93	0.27	0.000347
16	275ProM(I) R33	2.64	275ProM(P) Sandfly1	2.1	0.54	1.53e-16
17	275ProM(I) R33	2.21	275ProM(P) Sandfly1	2.04	0.17	0.00865
18	275ProM(I) R33	1.59	275ProM(P) Sandfly1	1.97	0.38	4.03e-15
19	275ProM(I) R33	1.8	275ProM(P) Sandfly1	1.85	0.05	0.227
20	275ProM(I) R33	2	275ProM(P) Sandfly1	2.88	0.88	2.75e-39
21	275ProM(I) R33	2	275ProM(P) Sandfly1	2	0	0.349
22	275ProM(I) R33	1.89	275ProM(P) Sandfly1	1.96	0.07	0.117
23	275ProM(I) R33	2.72	275ProM(P) Sandfly1	2.17	0.55	6.64e-21
24	275ProM(I) R33	2.09	275ProM(P) Sandfly1	2	0.09	0.0853
25	275ProM(I) R33	2.03	275ProM(P) Sandfly1	2	0.03	0.217
26	275ProM(I) R33	2.26	275ProM(P) Sandfly1	2.94	0.68	2.04e-43
27	275ProM(I) R33	1.93	275ProM(P) Sandfly1	1.92	0.01	0.143
28	275ProM(I) R33	1.86	275ProM(P) Sandfly1	1.97	0.11	4.3e-05
29	275ProM(I) R33	1.8	275ProM(P) Sandfly1	1.99	0.19	1.06e-09
30	275ProM(I) R33	1.75	275ProM(P) Sandfly1	1.93	0.18	4.35e-13
31	275ProM(I) R33	3.69	275ProM(P) Sandfly1	3.88	0.19	2.35e-05
32	275ProM(I) R33	1.87	275ProM(P) Sandfly1	1.94	0.07	0.000597
33	275ProM(I) R33	3.57	275ProM(P) Sandfly1	2.82	0.75	9.81e-30
34	275ProM(I) R33	1.91	275ProM(P) Sandfly1	1.9	0.01	0.0574
35	275ProM(I) R33	2.63	275ProM(P) Sandfly1	2.87	0.24	9.57e-13
36	275ProM(I) R33	1.83	275ProM(P) Sandfly1	1.87	0.04	0.00514
1	275ProM(I) R33	2.13	275ProM(P) Sandfly3	1.84	0.29	0.0127
2	275ProM(I) R33	4	275ProM(P) Sandfly3	3.02	0.98	7.83e-10
3	275ProM(I) R33	2.41	275ProM(P) Sandfly3	1.95	0.46	5.79e-07
4	275ProM(I) R33	1.94	275ProM(P) Sandfly3	2.02	0.08	0.188
5	275ProM(I) R33	1.97	275ProM(P) Sandfly3	1.91	0.06	0.395
6	275ProM(I) R33	1.87	275ProM(P) Sandfly3	1.99	0.12	0.055
7	275ProM(I) R33	1.81	275ProM(P) Sandfly3	1.99	0.18	0.00396
8	275ProM(I) R33	3.8	275ProM(P) Sandfly3	2.93	0.87	8.33e-09
9	275ProM(I) R33	2.72	275ProM(P) Sandfly3	2.88	0.16	0.0623
10	275ProM(I) R33	1.56	275ProM(P) Sandfly3	1.98	0.42	2.04e-11
11	275ProM(I) R33	2.03	275ProM(P) Sandfly3	2.09	0.06	0.302
12	275ProM(I) R33	1.61	275ProM(P) Sandfly3	2	0.39	2.51e-09
13	275ProM(I) R33	2.4	275ProM(P) Sandfly3	1.96	0.44	1.5e-12
14	275ProM(I) R33	2.21	275ProM(P) Sandfly3	2.02	0.19	0.00228
15	275ProM(I) R33	2.2	275ProM(P) Sandfly3	1.94	0.26	0.000253
16	275ProM(I) R33	2.64	275ProM(P) Sandfly3	2.07	0.57	2.86e-17
17	275ProM(I) R33	2.21	275ProM(P) Sandfly3	2.01	0.2	0.00293
18	275ProM(I) R33	1.59	275ProM(P) Sandfly3	2	0.41	7.45e-18
19	275ProM(I) R33	1.8	275ProM(P) Sandfly3	1.89	0.09	0.0798
20	275ProM(I) R33	2	275ProM(P) Sandfly3	2.88	0.88	3.8e-41
21	275ProM(I) R33	2	275ProM(P) Sandfly3	1.99	0.01	0.454
22	275ProM(I) R33	1.89	275ProM(P) Sandfly3	2	0.11	0.0148
23	275ProM(I) R33	2.72	275ProM(P) Sandfly3	2.16	0.56	1.62e-21
24	275ProM(I) R33	2.09	275ProM(P) Sandfly3	1.96	0.13	0.00743
25	275ProM(I) R33	2.03	275ProM(P) Sandfly3	2	0.03	0.162
26	275ProM(I) R33	2.26	275ProM(P) Sandfly3	2.87	0.61	8.56e-39
27	275ProM(I) R33	1.93	275ProM(P) Sandfly3	1.96	0.03	0.0667
28	275ProM(I) R33	1.86	275ProM(P) Sandfly3	1.99	0.13	1.39e-05
29	275ProM(I) R33	1.8	275ProM(P) Sandfly3	2.03	0.23	3.63e-11
30	275ProM(I) R33	1.75	275ProM(P) Sandfly3	1.98	0.23	1.36e-16
31	275ProM(I) R33	3.69	275ProM(P) Sandfly3	3.99	0.3	2.28e-07
32	275ProM(I) R33	1.87	275ProM(P) Sandfly3	1.96	0.09	5.98e-05
33	275ProM(I) R33	3.57	275ProM(P) Sandfly3	3.04	0.53	1.04e-15
34	275ProM(I) R33	1.91	275ProM(P) Sandfly3	1.94	0.03	0.00502
35	275ProM(I) R33	2.63	275ProM(P) Sandfly3	2.95	0.32	2.07e-19
36	275ProM(I) R33	1.83	275ProM(P) Sandfly3	1.91	0.08	3.05e-06
1	275ProM(I) R33	2.13	275ProM(P) Sandfly2	1.85	0.28	0.0369
2	275ProM(I) R33	4	275ProM(P) Sandfly2	3.11	0.89	4.83e-06
3	275ProM(I) R33	2.41	275ProM(P) Sandfly2	1.9	0.51	1.97e-07
4	275ProM(I) R33	1.94	275ProM(P) Sandfly2	2.4	0.46	6.64e-11
5	275ProM(I) R33	1.97	275ProM(P) Sandfly2	1.8	0.17	0.0446
6	275ProM(I) R33	1.87	275ProM(P) Sandfly2	1.89	0.02	0.132
7	275ProM(I) R33	1.81	275ProM(P) Sandfly2	1.84	0.03	0.372
8	275ProM(I) R33	3.8	275ProM(P) Sandfly2	2.92	0.88	1.4e-06
9	275ProM(I) R33	2.72	275ProM(P) Sandfly2	2.79	0.07	0.334
10	275ProM(I) R33	1.56	275ProM(P) Sandfly2	1.96	0.4	1.11e-10
11	275ProM(I) R33	2.03	275ProM(P) Sandfly2	2.15	0.12	0.0223
12	275ProM(I) R33	1.61	275ProM(P) Sandfly2	2.11	0.5	8.03e-11
13	275ProM(I) R33	2.4	275ProM(P) Sandfly2	1.97	0.43	1.35e-10
14	275ProM(I) R33	2.21	275ProM(P) Sandfly2	2.07	0.14	0.0544
15	275ProM(I) R33	2.2	275ProM(P) Sandfly2	1.94	0.26	0.00196
16	275ProM(I) R33	2.64	275ProM(P) Sandfly2	2.15	0.49	1.18e-11
17	275ProM(I) R33	2.21	275ProM(P) Sandfly2	1.99	0.22	0.0045
18	275ProM(I) R33	1.59	275ProM(P) Sandfly2	2.03	0.44	1.46e-19
19	275ProM(I) R33	1.8	275ProM(P) Sandfly2	1.93	0.13	0.00815
20	275ProM(I) R33	2	275ProM(P) Sandfly2	2.9	0.9	6.16e-39
21	275ProM(I) R33	2	275ProM(P) Sandfly2	2	0	0.296
22	275ProM(I) R33	1.89	275ProM(P) Sandfly2	1.96	0.07	0.0303
23	275ProM(I) R33	2.72	275ProM(P) Sandfly2	2.3	0.42	1.4e-10
24	275ProM(I) R33	2.09	275ProM(P) Sandfly2	1.94	0.15	0.00233
25	275ProM(I) R33	2.03	275ProM(P) Sandfly2	1.95	0.08	0.0218
26	275ProM(I) R33	2.26	275ProM(P) Sandfly2	2.79	0.53	1.07e-31
27	275ProM(I) R33	1.93	275ProM(P) Sandfly2	1.98	0.05	0.00666
28	275ProM(I) R33	1.86	275ProM(P) Sandfly2	2	0.14	3.62e-06
29	275ProM(I) R33	1.8	275ProM(P) Sandfly2	2.02	0.22	4.6e-12
30	275ProM(I) R33	1.75	275ProM(P) Sandfly2	1.99	0.24	4.37e-19
31	275ProM(I) R33	3.69	275ProM(P) Sandfly2	4.05	0.36	2.01e-09
32	275ProM(I) R33	1.87	275ProM(P) Sandfly2	1.98	0.11	2.7e-05
33	275ProM(I) R33	3.57	275ProM(P) Sandfly2	2.78	0.79	1.18e-25
34	275ProM(I) R33	1.91	275ProM(P) Sandfly2	1.95	0.04	0.0089
35	275ProM(I) R33	2.63	275ProM(P) Sandfly2	2.78	0.15	3.02e-06
36	275ProM(I) R33	1.83	275ProM(P) Sandfly2	1.96	0.13	1.02e-09
1	275Pro (P) Sandfly 1	1.9	275Pro (P) Sandfly 3	1.84	0.06	0.0529
2	275Pro (P) Sandfly 1	3.1	275Pro (P) Sandfly 3	3.02	0.08	0.0923
3	275Pro (P) Sandfly 1	2	275Pro (P) Sandfly 3	1.95	0.05	0.105
4	275Pro (P) Sandfly 1	2.21	275Pro (P) Sandfly 3	2.02	0.19	7.04e-16
5	275Pro (P) Sandfly 1	1.93	275Pro (P) Sandfly 3	1.91	0.02	0.0322
6	275Pro (P) Sandfly 1	2	275Pro (P) Sandfly 3	1.99	0.01	0.0717
7	275Pro (P) Sandfly 1	1.98	275Pro (P) Sandfly 3	1.99	0.01	0.0667
8	275Pro (P) Sandfly 1	2.89	275Pro (P) Sandfly 3	2.93	0.04	0.436
9	275Pro (P) Sandfly 1	2.85	275Pro (P) Sandfly 3	2.88	0.03	0.169
10	275Pro (P) Sandfly 1	1.92	275Pro (P) Sandfly 3	1.98	0.06	0.00574
11	275Pro (P) Sandfly 1	2.07	275Pro (P) Sandfly 3	2.09	0.02	0.306
12	275Pro (P) Sandfly 1	2	275Pro (P) Sandfly 3	2	0	0.335
13	275Pro (P) Sandfly 1	1.96	275Pro (P) Sandfly 3	1.96	0	0.482
14	275Pro (P) Sandfly 1	1.99	275Pro (P) Sandfly 3	2.02	0.03	0.114
15	275Pro (P) Sandfly 1	1.93	275Pro (P) Sandfly 3	1.94	0.01	0.292
16	275Pro (P) Sandfly 1	2.1	275Pro (P) Sandfly 3	2.07	0.03	0.155
17	275Pro (P) Sandfly 1	2.04	275Pro (P) Sandfly 3	2.01	0.03	0.0836
18	275Pro (P) Sandfly 1	1.97	275Pro (P) Sandfly 3	2	0.03	0.0242
19	275Pro (P) Sandfly 1	1.85	275Pro (P) Sandfly 3	1.89	0.04	0.0358
20	275Pro (P) Sandfly 1	2.88	275Pro (P) Sandfly 3	2.88	0	0.188
21	275Pro (P) Sandfly 1	2	275Pro (P) Sandfly 3	1.99	0.01	0.37
22	275Pro (P) Sandfly 1	1.96	275Pro (P) Sandfly 3	2	0.04	0.00412
23	275Pro (P) Sandfly 1	2.17	275Pro (P) Sandfly 3	2.16	0.01	0.214
24	275Pro (P) Sandfly 1	2	275Pro (P) Sandfly 3	1.96	0.04	0.00218
25	275Pro (P) Sandfly 1	2	275Pro (P) Sandfly 3	2	0	0.238
26	275Pro (P) Sandfly 1	2.94	275Pro (P) Sandfly 3	2.87	0.07	0.00205
27	275Pro (P) Sandfly 1	1.92	275Pro (P) Sandfly 3	1.96	0.04	0.0962
28	275Pro (P) Sandfly 1	1.97	275Pro (P) Sandfly 3	1.99	0.02	0.228
29	275Pro (P) Sandfly 1	1.99	275Pro (P) Sandfly 3	2.03	0.04	0.0406
30	275Pro (P) Sandfly 1	1.93	275Pro (P) Sandfly 3	1.98	0.05	0.00542
31	275Pro (P) Sandfly 1	3.88	275Pro (P) Sandfly 3	3.99	0.11	0.000523
32	275Pro (P) Sandfly 1	1.94	275Pro (P) Sandfly 3	1.96	0.02	0.0494
33	275Pro (P) Sandfly 1	2.82	275Pro (P) Sandfly 3	3.04	0.22	9.47e-29
34	275Pro (P) Sandfly 1	1.9	275Pro (P) Sandfly 3	1.94	0.04	0.000977
35	275Pro (P) Sandfly 1	2.87	275Pro (P) Sandfly 3	2.95	0.08	4.09e-10
36	275Pro (P) Sandfly 1	1.87	275Pro (P) Sandfly 3	1.91	0.04	6.04e-09
1	275Pro (P) Sandfly 1	1.9	275Pro (P) Sandfly 2	1.85	0.05	0.235
2	275Pro (P) Sandfly 1	3.1	275Pro (P) Sandfly 2	3.11	0.01	0.205
3	275Pro (P) Sandfly 1	2	275Pro (P) Sandfly 2	1.9	0.1	0.00563
4	275Pro (P) Sandfly 1	2.21	275Pro (P) Sandfly 2	2.4	0.19	3.3e-08
5	275Pro (P) Sandfly 1	1.93	275Pro (P) Sandfly 2	1.8	0.13	0.00106
6	275Pro (P) Sandfly 1	2	275Pro (P) Sandfly 2	1.89	0.11	0.00205
7	275Pro (P) Sandfly 1	1.98	275Pro (P) Sandfly 2	1.84	0.14	1.89e-07
8	275Pro (P) Sandfly 1	2.89	275Pro (P) Sandfly 2	2.92	0.03	0.254
9	275Pro (P) Sandfly 1	2.85	275Pro (P) Sandfly 2	2.79	0.06	0.0118
10	275Pro (P) Sandfly 1	1.92	275Pro (P) Sandfly 2	1.96	0.04	0.151
11	275Pro (P) Sandfly 1	2.07	275Pro (P) Sandfly 2	2.15	0.08	0.000405
12	275Pro (P) Sandfly 1	2	275Pro (P) Sandfly 2	2.11	0.11	0.005
13	275Pro (P) Sandfly 1	1.96	275Pro (P) Sandfly 2	1.97	0.01	0.336
14	275Pro (P) Sandfly 1	1.99	275Pro (P) Sandfly 2	2.07	0.08	0.0035
15	275Pro (P) Sandfly 1	1.93	275Pro (P) Sandfly 2	1.94	0.01	0.451
16	275Pro (P) Sandfly 1	2.1	275Pro (P) Sandfly 2	2.15	0.05	0.00324
17	275Pro (P) Sandfly 1	2.04	275Pro (P) Sandfly 2	1.99	0.05	0.0194
18	275Pro (P) Sandfly 1	1.97	275Pro (P) Sandfly 2	2.03	0.06	0.000395
19	275Pro (P) Sandfly 1	1.85	275Pro (P) Sandfly 2	1.93	0.08	0.00384
20	275Pro (P) Sandfly 1	2.88	275Pro (P) Sandfly 2	2.9	0.02	0.264
21	275Pro (P) Sandfly 1	2	275Pro (P) Sandfly 2	2	0	0.184
22	275Pro (P) Sandfly 1	1.96	275Pro (P) Sandfly 2	1.96	0	0.359
23	275Pro (P) Sandfly 1	2.17	275Pro (P) Sandfly 2	2.3	0.13	3.45e-08
24	275Pro (P) Sandfly 1	2	275Pro (P) Sandfly 2	1.94	0.06	1.25e-05
25	275Pro (P) Sandfly 1	2	275Pro (P) Sandfly 2	1.95	0.05	0.000303
26	275Pro (P) Sandfly 1	2.94	275Pro (P) Sandfly 2	2.79	0.15	2.76e-09
27	275Pro (P) Sandfly 1	1.92	275Pro (P) Sandfly 2	1.98	0.06	0.0339
28	275Pro (P) Sandfly 1	1.97	275Pro (P) Sandfly 2	2	0.03	0.0917
29	275Pro (P) Sandfly 1	1.99	275Pro (P) Sandfly 2	2.02	0.03	0.016
30	275Pro (P) Sandfly 1	1.93	275Pro (P) Sandfly 2	1.99	0.06	0.00122
31	275Pro (P) Sandfly 1	3.88	275Pro (P) Sandfly 2	4.05	0.17	5.59e-05
32	275Pro (P) Sandfly 1	1.94	275Pro (P) Sandfly 2	1.98	0.04	0.0927
33	275Pro (P) Sandfly 1	2.82	275Pro (P) Sandfly 2	2.78	0.04	0.0299
34	275Pro (P) Sandfly 1	1.9	275Pro (P) Sandfly 2	1.95	0.05	0.0359
35	275Pro (P) Sandfly 1	2.87	275Pro (P) Sandfly 2	2.78	0.09	1.23e-09
36	275Pro (P) Sandfly 1	1.87	275Pro (P) Sandfly 2	1.96	0.09	1.42e-13
1	275ProM(P) Sandfly2	1.85	275ProM(P) Sandfly3	1.84	0.01	0.382
2	275ProM(P) Sandfly2	3.11	275ProM(P) Sandfly3	3.02	0.09	0.0488
3	275ProM(P) Sandfly2	1.9	275ProM(P) Sandfly3	1.95	0.05	0.0407
4	275ProM(P) Sandfly2	2.4	275ProM(P) Sandfly3	2.02	0.38	1.72e-25
5	275ProM(P) Sandfly2	1.8	275ProM(P) Sandfly3	1.91	0.11	1.03e-05
6	275ProM(P) Sandfly2	1.89	275ProM(P) Sandfly3	1.99	0.1	0.0227
7	275ProM(P) Sandfly2	1.84	275ProM(P) Sandfly3	1.99	0.15	8.63e-10
8	275ProM(P) Sandfly2	2.92	275ProM(P) Sandfly3	2.93	0.01	0.205
9	275ProM(P) Sandfly2	2.79	275ProM(P) Sandfly3	2.88	0.09	0.000679
10	275ProM(P) Sandfly2	1.96	275ProM(P) Sandfly3	1.98	0.02	0.212
11	275ProM(P) Sandfly2	2.15	275ProM(P) Sandfly3	2.09	0.06	0.00319
12	275ProM(P) Sandfly2	2.11	275ProM(P) Sandfly3	2	0.11	0.0219
13	275ProM(P) Sandfly2	1.97	275ProM(P) Sandfly3	1.96	0.01	0.339
14	275ProM(P) Sandfly2	2.07	275ProM(P) Sandfly3	2.02	0.05	0.0346
15	275ProM(P) Sandfly2	1.94	275ProM(P) Sandfly3	1.94	0	0.336
16	275ProM(P) Sandfly2	2.15	275ProM(P) Sandfly3	2.07	0.08	0.000274
17	275ProM(P) Sandfly2	1.99	275ProM(P) Sandfly3	2.01	0.02	0.119
18	275ProM(P) Sandfly2	2.03	275ProM(P) Sandfly3	2	0.03	0.0516
19	275ProM(P) Sandfly2	1.93	275ProM(P) Sandfly3	1.89	0.04	0.0907
20	275ProM(P) Sandfly2	2.9	275ProM(P) Sandfly3	2.88	0.02	0.421
21	275ProM(P) Sandfly2	2	275ProM(P) Sandfly3	1.99	0.01	0.335
22	275ProM(P) Sandfly2	1.96	275ProM(P) Sandfly3	2	0.04	0.0364
23	275ProM(P) Sandfly2	2.3	275ProM(P) Sandfly3	2.16	0.14	1.57e-09
24	275ProM(P) Sandfly2	1.94	275ProM(P) Sandfly3	1.96	0.02	0.0282
25	275ProM(P) Sandfly2	1.95	275ProM(P) Sandfly3	2	0.05	0.00105
26	275ProM(P) Sandfly2	2.79	275ProM(P) Sandfly3	2.87	0.08	0.000234
27	275ProM(P) Sandfly2	1.98	275ProM(P) Sandfly3	1.96	0.02	0.168
28	275ProM(P) Sandfly2	2	275ProM(P) Sandfly3	1.99	0.01	0.216
29	275ProM(P) Sandfly2	2.02	275ProM(P) Sandfly3	2.03	0.01	0.218
30	275ProM(P) Sandfly2	1.99	275ProM(P) Sandfly3	1.98	0.01	0.134
31	275ProM(P) Sandfly2	4.05	275ProM(P) Sandfly3	3.99	0.06	0.0877
32	275ProM(P) Sandfly2	1.98	275ProM(P) Sandfly3	1.96	0.02	0.429
33	275ProM(P) Sandfly2	2.78	275ProM(P) Sandfly3	3.04	0.26	1.01e-21
34	275ProM(P) Sandfly2	1.95	275ProM(P) Sandfly3	1.94	0.01	0.325
35	275ProM(P) Sandfly2	2.78	275ProM(P) Sandfly3	2.95	0.17	3.43e-24
36	275ProM(P) Sandfly2	1.96	275ProM(P) Sandfly3	1.91	0.05	0.000214
1	275ProM(P) Sandfly2	1.85	275aM(P/sf) P1	1.9	0.05	0.103
2	275ProM(P) Sandfly2	3.11	275aM(P/sf) P1	2.76	0.35	4.1e-08
3	275ProM(P) Sandfly2	1.9	275aM(P/sf) P1	1.97	0.07	0.117
4	275ProM(P) Sandfly2	2.4	275aM(P/sf) P1	2.76	0.36	3.73e-16
5	275ProM(P) Sandfly2	1.8	275aM(P/sf) P1	1.94	0.14	3.56e-07
6	275ProM(P) Sandfly2	1.89	275aM(P/sf) P1	1.98	0.09	0.112
7	275ProM(P) Sandfly2	1.84	275aM(P/sf) P1	2.01	0.17	1.29e-08
8	275ProM(P) Sandfly2	2.92	275aM(P/sf) P1	2.8	0.12	0.00167
9	275ProM(P) Sandfly2	2.79	275aM(P/sf) P1	2.74	0.05	0.0822
10	275ProM(P) Sandfly2	1.96	275aM(P/sf) P1	2	0.04	0.079
11	275ProM(P) Sandfly2	2.15	275aM(P/sf) P1	1.97	0.18	2.95e-07
12	275ProM(P) Sandfly2	2.11	275aM(P/sf) P1	2.11	0	0.154
13	275ProM(P) Sandfly2	1.97	275aM(P/sf) P1	1.97	0	0.377
14	275ProM(P) Sandfly2	2.07	275aM(P/sf) P1	1.96	0.11	1.19e-05
15	275ProM(P) Sandfly2	1.94	275aM(P/sf) P1	2	0.06	0.0517
16	275ProM(P) Sandfly2	2.15	275aM(P/sf) P1	1.95	0.2	6.77e-15
17	275ProM(P) Sandfly2	1.99	275aM(P/sf) P1	1.99	0	0.0813
18	275ProM(P) Sandfly2	2.03	275aM(P/sf) P1	2.07	0.04	0.299
19	275ProM(P) Sandfly2	1.93	275aM(P/sf) P1	2.01	0.08	8.8e-05
20	275ProM(P) Sandfly2	2.9	275aM(P/sf) P1	2.65	0.25	1.2e-10
21	275ProM(P) Sandfly2	2	275aM(P/sf) P1	1.96	0.04	0.0371
22	275ProM(P) Sandfly2	1.96	275aM(P/sf) P1	2.02	0.06	0.0197
23	275ProM(P) Sandfly2	2.3	275aM(P/sf) P1	2.77	0.47	4.83e-29
24	275ProM(P) Sandfly2	1.94	275aM(P/sf) P1	1.98	0.04	0.104
25	275ProM(P) Sandfly2	1.95	275aM(P/sf) P1	1.98	0.03	0.0176
26	275ProM(P) Sandfly2	2.79	275aM(P/sf) P1	2.79	0	0.125
27	275ProM(P) Sandfly2	1.98	275aM(P/sf) P1	1.89	0.09	0.0012
28	275ProM(P) Sandfly2	2	275aM(P/sf) P1	2.01	0.01	0.426
29	275ProM(P) Sandfly2	2.02	275aM(P/sf) P1	2.13	0.11	0.00192
30	275ProM(P) Sandfly2	1.99	275aM(P/sf) P1	1.98	0.01	0.0522
31	275ProM(P) Sandfly2	4.05	275aM(P/sf) P1	3.68	0.37	2.97e-29
32	275ProM(P) Sandfly2	1.98	275aM(P/sf) P1	2.02	0.04	0.0258
33	275ProM(P) Sandfly2	2.78	275aM(P/sf) P1	1.97	0.81	1.52e-138
34	275ProM(P) Sandfly2	1.95	275aM(P/sf) P1	1.97	0.02	0.401
35	275ProM(P) Sandfly2	2.78	275aM(P/sf) P1	2	0.78	1.96e-171
36	275ProM(P) Sandfly2	1.96	275aM(P/sf) P1	2	0.04	0.00899
1	ProM (I) R22	1.91	ProM (P) Sandfly1	1.88	0.03	0.274
2	ProM (I) R22	2.07	ProM (P) Sandfly1	2.07	0	0.293
3	ProM (I) R22	2.22	ProM (P) Sandfly1	2	0.22	0.00045
4	ProM (I) R22	1.77	ProM (P) Sandfly1	1.95	0.18	0.00427
5	ProM (I) R22	2.83	ProM (P) Sandfly1	2.89	0.06	0.317
6	ProM (I) R22	2	ProM (P) Sandfly1	1.99	0.01	0.472
7	ProM (I) R22	1.8	ProM (P) Sandfly1	2.01	0.21	0.000299
8	ProM (I) R22	2.26	ProM (P) Sandfly1	1.94	0.32	0.000479
9	ProM (I) R22	2.92	ProM (P) Sandfly1	2.93	0.01	0.171
10	ProM (I) R22	1.64	ProM (P) Sandfly1	1.94	0.3	2.16e-06
11	ProM (I) R22	1.63	ProM (P) Sandfly1	2.01	0.38	3.05e-10
12	ProM (I) R22	1.83	ProM (P) Sandfly1	2.03	0.2	5.66e-05
13	ProM (I) R22	2	ProM (P) Sandfly1	1.92	0.08	0.149
14	ProM (I) R22	1.81	ProM (P) Sandfly1	1.96	0.15	0.005
15	ProM (I) R22	2.2	ProM (P) Sandfly1	1.99	0.21	0.000676
16	ProM (I) R22	3.28	ProM (P) Sandfly1	3.09	0.19	0.00458
17	ProM (I) R22	2.31	ProM (P) Sandfly1	2.09	0.22	0.000259
18	ProM (I) R22	1.62	ProM (P) Sandfly1	2.04	0.42	1.32e-11
19	ProM (I) R22	1.78	ProM (P) Sandfly1	1.91	0.13	0.00745
20	ProM (I) R22	2	ProM (P) Sandfly1	2.01	0.01	0.166
21	ProM (I) R22	2.16	ProM (P) Sandfly1	2.01	0.15	0.00803
22	ProM (I) R22	1.91	ProM (P) Sandfly1	1.93	0.02	0.257
23	ProM (I) R22	2.85	ProM (P) Sandfly1	3.1	0.25	1.26e-05
24	ProM (I) R22	2.1	ProM (P) Sandfly1	1.97	0.13	0.00515
25	ProM (I) R22	2	ProM (P) Sandfly1	1.98	0.02	0.359
26	ProM (I) R22	3.2	ProM (P) Sandfly1	3.03	0.17	0.0194
27	ProM (I) R22	1.88	ProM (P) Sandfly1	1.96	0.08	0.00464
28	ProM (I) R22	1.83	ProM (P) Sandfly1	2.03	0.2	1.88e-10
29	ProM (I) R22	1.75	ProM (P) Sandfly1	2.04	0.29	2.96e-20
30	ProM (I) R22	1.8	ProM (P) Sandfly1	2	0.2	2.49e-14
31	ProM (I) R22	3.75	ProM (P) Sandfly1	3.99	0.24	1.09e-05
32	ProM (I) R22	1.89	ProM (P) Sandfly1	2	0.11	0.000332
33	ProM (I) R22	2.95	ProM (P) Sandfly1	2	0.95	3.44e-65
34	ProM (I) R22	1.99	ProM (P) Sandfly1	1.95	0.04	0.406
35	ProM (I) R22	2.64	ProM (P) Sandfly1	1.97	0.67	3.39e-59
36	ProM (I) R22	1.89	ProM (P) Sandfly1	1.92	0.03	0.00292
1	ProM (I) R22	1.91	ProM (P) Sandfly2	1.93	0.02	0.364
2	ProM (I) R22	2.07	ProM (P) Sandfly2	2	0.07	0.018
3	ProM (I) R22	2.22	ProM (P) Sandfly2	2.06	0.16	0.00508
4	ProM (I) R22	1.77	ProM (P) Sandfly2	1.96	0.19	0.0146
5	ProM (I) R22	2.83	ProM (P) Sandfly2	2.95	0.12	0.318
6	ProM (I) R22	2	ProM (P) Sandfly2	2.04	0.04	0.351
7	ProM (I) R22	1.8	ProM (P) Sandfly2	2.02	0.22	0.00216
8	ProM (I) R22	2.26	ProM (P) Sandfly2	2.03	0.23	0.00162
9	ProM (I) R22	2.92	ProM (P) Sandfly2	2.95	0.03	0.426
10	ProM (I) R22	1.64	ProM (P) Sandfly2	1.89	0.25	0.000538
11	ProM (I) R22	1.63	ProM (P) Sandfly2	1.82	0.19	0.0466
12	ProM (I) R22	1.83	ProM (P) Sandfly2	1.94	0.11	0.0249
13	ProM (I) R22	2	ProM (P) Sandfly2	1.93	0.07	0.16
14	ProM (I) R22	1.81	ProM (P) Sandfly2	1.91	0.1	0.0636
15	ProM (I) R22	2.2	ProM (P) Sandfly2	2.07	0.13	0.0152
16	ProM (I) R22	3.28	ProM (P) Sandfly2	3.08	0.2	0.000431
17	ProM (I) R22	2.31	ProM (P) Sandfly2	2.13	0.18	0.000634
18	ProM (I) R22	1.62	ProM (P) Sandfly2	1.92	0.3	7.92e-05
19	ProM (I) R22	1.78	ProM (P) Sandfly2	1.85	0.07	0.246
20	ProM (I) R22	2	ProM (P) Sandfly2	2	0	0.416
21	ProM (I) R22	2.16	ProM (P) Sandfly2	2.01	0.15	0.000388
22	ProM (I) R22	1.91	ProM (P) Sandfly2	1.9	0.01	0.257
23	ProM (I) R22	2.85	ProM (P) Sandfly2	3.06	0.21	0.00938
24	ProM (I) R22	2.1	ProM (P) Sandfly2	2.03	0.07	0.0708
25	ProM (I) R22	2	ProM (P) Sandfly2	2.06	0.06	0.249
26	ProM (I) R22	3.2	ProM (P) Sandfly2	3.13	0.07	0.152
27	ProM (I) R22	1.88	ProM (P) Sandfly2	1.94	0.06	0.0652
28	ProM (I) R22	1.83	ProM (P) Sandfly2	1.99	0.16	2.11e-05
29	ProM (I) R22	1.75	ProM (P) Sandfly2	2	0.25	3.96e-12
30	ProM (I) R22	1.8	ProM (P) Sandfly2	2.01	0.21	4.4e-12
31	ProM (I) R22	3.75	ProM (P) Sandfly2	4.08	0.33	7.04e-06
32	ProM (I) R22	1.89	ProM (P) Sandfly2	1.98	0.09	0.0563
33	ProM (I) R22	2.95	ProM (P) Sandfly2	2.01	0.94	3.49e-62
34	ProM (I) R22	1.99	ProM (P) Sandfly2	1.91	0.08	0.0154
35	ProM (I) R22	2.64	ProM (P) Sandfly2	1.86	0.78	2.57e-79
36	ProM (I) R22	1.89	ProM (P) Sandfly2	1.88	0.01	0.209
1	ProM (I) R22	1.91	ProM (P) Sandfly3	1.89	0.02	0.466
2	ProM (I) R22	2.07	ProM (P) Sandfly3	2.03	0.04	0.448
3	ProM (I) R22	2.22	ProM (P) Sandfly3	1.95	0.27	0.00031
4	ProM (I) R22	1.77	ProM (P) Sandfly3	1.95	0.18	0.00267
5	ProM (I) R22	2.83	ProM (P) Sandfly3	2.87	0.04	0.108
6	ProM (I) R22	2	ProM (P) Sandfly3	2.01	0.01	0.372
7	ProM (I) R22	1.8	ProM (P) Sandfly3	2.01	0.21	0.000256
8	ProM (I) R22	2.26	ProM (P) Sandfly3	1.95	0.31	0.00449
9	ProM (I) R22	2.92	ProM (P) Sandfly3	2.91	0.01	0.252
10	ProM (I) R22	1.64	ProM (P) Sandfly3	1.96	0.32	5.7e-07
11	ProM (I) R22	1.63	ProM (P) Sandfly3	2	0.37	3.36e-11
12	ProM (I) R22	1.83	ProM (P) Sandfly3	2.01	0.18	0.000137
13	ProM (I) R22	2	ProM (P) Sandfly3	1.92	0.08	0.155
14	ProM (I) R22	1.81	ProM (P) Sandfly3	1.95	0.14	0.00144
15	ProM (I) R22	2.2	ProM (P) Sandfly3	1.98	0.22	0.00476
16	ProM (I) R22	3.28	ProM (P) Sandfly3	3.03	0.25	0.000139
17	ProM (I) R22	2.31	ProM (P) Sandfly3	2.04	0.27	0.000233
18	ProM (I) R22	1.62	ProM (P) Sandfly3	2	0.38	5.42e-11
19	ProM (I) R22	1.78	ProM (P) Sandfly3	1.89	0.11	0.0069
20	ProM (I) R22	2	ProM (P) Sandfly3	2.02	0.02	0.0745
21	ProM (I) R22	2.16	ProM (P) Sandfly3	2.02	0.14	0.0215
22	ProM (I) R22	1.91	ProM (P) Sandfly3	1.95	0.04	0.224
23	ProM (I) R22	2.85	ProM (P) Sandfly3	3.11	0.26	3.71e-06
24	ProM (I) R22	2.1	ProM (P) Sandfly3	1.98	0.12	0.0204
25	ProM (I) R22	2	ProM (P) Sandfly3	1.99	0.01	0.367
26	ProM (I) R22	3.2	ProM (P) Sandfly3	3.01	0.19	0.0195
27	ProM (I) R22	1.88	ProM (P) Sandfly3	1.99	0.11	0.000116
28	ProM (I) R22	1.83	ProM (P) Sandfly3	2	0.17	1.01e-08
29	ProM (I) R22	1.75	ProM (P) Sandfly3	2.03	0.28	8.13e-19
30	ProM (I) R22	1.8	ProM (P) Sandfly3	2.01	0.21	1.75e-14
31	ProM (I) R22	3.75	ProM (P) Sandfly3	3.94	0.19	2.6e-05
32	ProM (I) R22	1.89	ProM (P) Sandfly3	1.98	0.09	0.00751
33	ProM (I) R22	2.95	ProM (P) Sandfly3	2	0.95	1.83e-60
34	ProM (I) R22	1.99	ProM (P) Sandfly3	1.94	0.05	0.449
35	ProM (I) R22	2.64	ProM (P) Sandfly3	1.95	0.69	5.79e-60
36	ProM (I) R22	1.89	ProM (P) Sandfly3	1.91	0.02	0.031
1	1SaM P10 Hamster	1.91	1SProM (A) Sandfly 1	1.87	0.04	0.0525
2	1SaM P10 Hamster	1.88	1SProM (A) Sandfly 1	1.89	0.01	0.486
3	1SaM P10 Hamster	1.91	1SProM (A) Sandfly 1	1.93	0.02	0.0792
4	1SaM P10 Hamster	1.91	1SProM (A) Sandfly 1	1.89	0.02	0.0804
5	1SaM P10 Hamster	1.97	1SProM (A) Sandfly 1	1.96	0.01	0.265
6	1SaM P10 Hamster	1.94	1SProM (A) Sandfly 1	1.96	0.02	0.0508
7	1SaM P10 Hamster	1.97	1SProM (A) Sandfly 1	1.98	0.01	0.322
8	1SaM P10 Hamster	1.94	1SProM (A) Sandfly 1	1.91	0.03	0.0686
9	1SaM P10 Hamster	1.97	1SProM (A) Sandfly 1	1.98	0.01	0.0554
10	1SaM P10 Hamster	1.97	1SProM (A) Sandfly 1	2	0.03	0.138
11	1SaM P10 Hamster	2.03	1SProM (A) Sandfly 1	2.04	0.01	0.467
12	1SaM P10 Hamster	2.03	1SProM (A) Sandfly 1	2	0.03	0.065
13	1SaM P10 Hamster	2	1SProM (A) Sandfly 1	1.98	0.02	0.128
14	1SaM P10 Hamster	2	1SProM (A) Sandfly 1	1.93	0.07	7.74e-07
15	1SaM P10 Hamster	1.94	1SProM (A) Sandfly 1	1.96	0.02	0.121
16	1SaM P10 Hamster	2	1SProM (A) Sandfly 1	2	0	0.488
17	1SaM P10 Hamster	2	1SProM (A) Sandfly 1	2.02	0.02	0.123
18	1SaM P10 Hamster	2	1SProM (A) Sandfly 1	2.04	0.04	0.00554
19	1SaM P10 Hamster	1.97	1SProM (A) Sandfly 1	1.94	0.03	0.0525
20	1SaM P10 Hamster	2	1SProM (A) Sandfly 1	2.11	0.11	4.33e-20
21	1SaM P10 Hamster	2	1SProM (A) Sandfly 1	2.02	0.02	0.0211
22	1SaM P10 Hamster	2	1SProM (A) Sandfly 1	1.98	0.02	0.139
23	1SaM P10 Hamster	2.03	1SProM (A) Sandfly 1	2.06	0.03	0.149
24	1SaM P10 Hamster	2	1SProM (A) Sandfly 1	2	0	0.365
25	1SaM P10 Hamster	2	1SProM (A) Sandfly 1	1.98	0.02	0.0398
26	1SaM P10 Hamster	2	1SProM (A) Sandfly 1	1.98	0.02	0.0147
27	1SaM P10 Hamster	2.03	1SProM (A) Sandfly 1	2.02	0.01	0.166
28	1SaM P10 Hamster	2.03	1SProM (A) Sandfly 1	2.06	0.03	0.0136
29	1SaM P10 Hamster	2.03	1SProM (A) Sandfly 1	2.04	0.01	0.358
30	1SaM P10 Hamster	2.06	1SProM (A) Sandfly 1	2.04	0.02	0.114
31	1SaM P10 Hamster	4.06	1SProM (A) Sandfly 1	4	0.06	0.0119
32	1SaM P10 Hamster	2.06	1SProM (A) Sandfly 1	2.04	0.02	0.00217
33	1SaM P10 Hamster	2.03	1SProM (A) Sandfly 1	2.02	0.01	0.316
34	1SaM P10 Hamster	2.06	1SProM (A) Sandfly 1	2	0.06	3.23e-08
35	1SaM P10 Hamster	2.06	1SProM (A) Sandfly 1	2.04	0.02	0.00659
36	1SaM P10 Hamster	2.06	1SProM (A) Sandfly 1	2.02	0.04	4.88e-09
1	1SaM P10 Hamster	1.91	1SProM (A) Sandfly 2	1.92	0.01	0.218
2	1SaM P10 Hamster	1.88	1SProM (A) Sandfly 2	1.89	0.01	0.375
3	1SaM P10 Hamster	1.91	1SProM (A) Sandfly 2	1.87	0.04	0.0555
4	1SaM P10 Hamster	1.91	1SProM (A) Sandfly 2	1.85	0.06	0.027
5	1SaM P10 Hamster	1.97	1SProM (A) Sandfly 2	2.36	0.39	7.76e-37
6	1SaM P10 Hamster	1.94	1SProM (A) Sandfly 2	1.91	0.03	0.00148
7	1SaM P10 Hamster	1.97	1SProM (A) Sandfly 2	2.04	0.07	0.000204
8	1SaM P10 Hamster	1.94	1SProM (A) Sandfly 2	1.98	0.04	0.00233
9	1SaM P10 Hamster	1.97	1SProM (A) Sandfly 2	2.13	0.16	4.42e-21
10	1SaM P10 Hamster	1.97	1SProM (A) Sandfly 2	2.04	0.07	0.00165
11	1SaM P10 Hamster	2.03	1SProM (A) Sandfly 2	2.02	0.01	0.135
12	1SaM P10 Hamster	2.03	1SProM (A) Sandfly 2	2	0.03	0.0104
13	1SaM P10 Hamster	2	1SProM (A) Sandfly 2	2.04	0.04	0.00145
14	1SaM P10 Hamster	2	1SProM (A) Sandfly 2	1.96	0.04	0.000706
15	1SaM P10 Hamster	1.94	1SProM (A) Sandfly 2	2.08	0.14	2.31e-12
16	1SaM P10 Hamster	2	1SProM (A) Sandfly 2	1.98	0.02	0.0174
17	1SaM P10 Hamster	2	1SProM (A) Sandfly 2	1.96	0.04	0.00155
18	1SaM P10 Hamster	2	1SProM (A) Sandfly 2	1.96	0.04	0.000154
19	1SaM P10 Hamster	1.97	1SProM (A) Sandfly 2	1.91	0.06	2.5e-05
20	1SaM P10 Hamster	2	1SProM (A) Sandfly 2	2.47	0.47	4.94e-77
21	1SaM P10 Hamster	2	1SProM (A) Sandfly 2	2.11	0.11	3.26e-17
22	1SaM P10 Hamster	2	1SProM (A) Sandfly 2	1.94	0.06	0.000201
23	1SaM P10 Hamster	2.03	1SProM (A) Sandfly 2	2.09	0.06	0.000112
24	1SaM P10 Hamster	2	1SProM (A) Sandfly 2	1.98	0.02	0.00697
25	1SaM P10 Hamster	2	1SProM (A) Sandfly 2	1.96	0.04	0.00265
26	1SaM P10 Hamster	2	1SProM (A) Sandfly 2	2.19	0.19	2.79e-38
27	1SaM P10 Hamster	2.03	1SProM (A) Sandfly 2	1.98	0.05	0.00016
28	1SaM P10 Hamster	2.03	1SProM (A) Sandfly 2	2.06	0.03	0.0236
29	1SaM P10 Hamster	2.03	1SProM (A) Sandfly 2	2	0.03	0.0157
30	1SaM P10 Hamster	2.06	1SProM (A) Sandfly 2	1.98	0.08	1.21e-11
31	1SaM P10 Hamster	4.06	1SProM (A) Sandfly 2	4.19	0.13	1.2e-09
32	1SaM P10 Hamster	2.06	1SProM (A) Sandfly 2	2.21	0.15	5.35e-49
33	1SaM P10 Hamster	2.03	1SProM (A) Sandfly 2	2.23	0.2	3.37e-46
34	1SaM P10 Hamster	2.06	1SProM (A) Sandfly 2	1.96	0.1	3.45e-21
35	1SaM P10 Hamster	2.06	1SProM (A) Sandfly 2	2	0.06	9.24e-13
36	1SaM P10 Hamster	2.06	1SProM (A) Sandfly 2	1.98	0.08	4.57e-29
1	1SaM P10 Hamster	1.91	1SProM (A) Sandfly 3	2	0.09	0.000809
2	1SaM P10 Hamster	1.88	1SProM (A) Sandfly 3	2.02	0.14	6.6e-05
3	1SaM P10 Hamster	1.91	1SProM (A) Sandfly 3	2.03	0.12	2.25e-11
4	1SaM P10 Hamster	1.91	1SProM (A) Sandfly 3	1.97	0.06	0.0002
5	1SaM P10 Hamster	1.97	1SProM (A) Sandfly 3	2.03	0.06	0.000845
6	1SaM P10 Hamster	1.94	1SProM (A) Sandfly 3	2.05	0.11	1.52e-07
7	1SaM P10 Hamster	1.97	1SProM (A) Sandfly 3	2.05	0.08	1.29e-05
8	1SaM P10 Hamster	1.94	1SProM (A) Sandfly 3	1.95	0.01	0.0922
9	1SaM P10 Hamster	1.97	1SProM (A) Sandfly 3	2	0.03	0.0068
10	1SaM P10 Hamster	1.97	1SProM (A) Sandfly 3	2	0.03	0.0909
11	1SaM P10 Hamster	2.03	1SProM (A) Sandfly 3	2.05	0.02	0.131
12	1SaM P10 Hamster	2.03	1SProM (A) Sandfly 3	2.03	0	0.378
13	1SaM P10 Hamster	2	1SProM (A) Sandfly 3	2	0	0.371
14	1SaM P10 Hamster	2	1SProM (A) Sandfly 3	1.95	0.05	0.000358
15	1SaM P10 Hamster	1.94	1SProM (A) Sandfly 3	2.05	0.11	6.24e-11
16	1SaM P10 Hamster	2	1SProM (A) Sandfly 3	2.03	0.03	0.016
17	1SaM P10 Hamster	2	1SProM (A) Sandfly 3	2.07	0.07	1.1e-05
18	1SaM P10 Hamster	2	1SProM (A) Sandfly 3	2.05	0.05	0.000176
19	1SaM P10 Hamster	1.97	1SProM (A) Sandfly 3	1.95	0.02	0.48
20	1SaM P10 Hamster	2	1SProM (A) Sandfly 3	2.13	0.13	3.85e-24
21	1SaM P10 Hamster	2	1SProM (A) Sandfly 3	2.02	0.02	0.0927
22	1SaM P10 Hamster	2	1SProM (A) Sandfly 3	1.97	0.03	0.0187
23	1SaM P10 Hamster	2.03	1SProM (A) Sandfly 3	2.05	0.02	0.245
24	1SaM P10 Hamster	2	1SProM (A) Sandfly 3	2	0	0.359
25	1SaM P10 Hamster	2	1SProM (A) Sandfly 3	1.98	0.02	0.171
26	1SaM P10 Hamster	2	1SProM (A) Sandfly 3	1.98	0.02	0.105
27	1SaM P10 Hamster	2.03	1SProM (A) Sandfly 3	1.95	0.08	6.37e-10
28	1SaM P10 Hamster	2.03	1SProM (A) Sandfly 3	2	0.03	0.027
29	1SaM P10 Hamster	2.03	1SProM (A) Sandfly 3	2	0.03	0.0216
30	1SaM P10 Hamster	2.06	1SProM (A) Sandfly 3	1.97	0.09	1.21e-13
31	1SaM P10 Hamster	4.06	1SProM (A) Sandfly 3	3.88	0.18	2.03e-11
32	1SaM P10 Hamster	2.06	1SProM (A) Sandfly 3	1.98	0.08	4.1e-13
33	1SaM P10 Hamster	2.03	1SProM (A) Sandfly 3	1.98	0.05	0.000297
34	1SaM P10 Hamster	2.06	1SProM (A) Sandfly 3	1.93	0.13	1.42e-38
35	1SaM P10 Hamster	2.06	1SProM (A) Sandfly 3	1.95	0.11	1.11e-35
36	1SaM P10 Hamster	2.06	1SProM (A) Sandfly 3	1.93	0.13	1.18e-70
1	1SProM (A) Sandfly 1	1.87	1SProM (A) Sandfly 2	1.92	0.05	0.0187
2	1SProM (A) Sandfly 1	1.89	1SProM (A) Sandfly 2	1.89	0	0.377
3	1SProM (A) Sandfly 1	1.93	1SProM (A) Sandfly 2	1.87	0.06	0.00372
4	1SProM (A) Sandfly 1	1.89	1SProM (A) Sandfly 2	1.85	0.04	0.352
5	1SProM (A) Sandfly 1	1.96	1SProM (A) Sandfly 2	2.36	0.4	1.7e-31
6	1SProM (A) Sandfly 1	1.96	1SProM (A) Sandfly 2	1.91	0.05	5.44e-05
7	1SProM (A) Sandfly 1	1.98	1SProM (A) Sandfly 2	2.04	0.06	0.00355
8	1SProM (A) Sandfly 1	1.91	1SProM (A) Sandfly 2	1.98	0.07	7.79e-05
9	1SProM (A) Sandfly 1	1.98	1SProM (A) Sandfly 2	2.13	0.15	5.52e-13
10	1SProM (A) Sandfly 1	2	1SProM (A) Sandfly 2	2.04	0.04	0.0349
11	1SProM (A) Sandfly 1	2.04	1SProM (A) Sandfly 2	2.02	0.02	0.139
12	1SProM (A) Sandfly 1	2	1SProM (A) Sandfly 2	2	0	0.223
13	1SProM (A) Sandfly 1	1.98	1SProM (A) Sandfly 2	2.04	0.06	0.000385
14	1SProM (A) Sandfly 1	1.93	1SProM (A) Sandfly 2	1.96	0.03	0.169
15	1SProM (A) Sandfly 1	1.96	1SProM (A) Sandfly 2	2.08	0.12	1.88e-08
16	1SProM (A) Sandfly 1	2	1SProM (A) Sandfly 2	1.98	0.02	0.0313
17	1SProM (A) Sandfly 1	2.02	1SProM (A) Sandfly 2	1.96	0.06	0.000317
18	1SProM (A) Sandfly 1	2.04	1SProM (A) Sandfly 2	1.96	0.08	1.74e-07
19	1SProM (A) Sandfly 1	1.94	1SProM (A) Sandfly 2	1.91	0.03	0.0188
20	1SProM (A) Sandfly 1	2.11	1SProM (A) Sandfly 2	2.47	0.36	7.51e-60
21	1SProM (A) Sandfly 1	2.02	1SProM (A) Sandfly 2	2.11	0.09	4.44e-09
22	1SProM (A) Sandfly 1	1.98	1SProM (A) Sandfly 2	1.94	0.04	0.0102
23	1SProM (A) Sandfly 1	2.06	1SProM (A) Sandfly 2	2.09	0.03	0.0107
24	1SProM (A) Sandfly 1	2	1SProM (A) Sandfly 2	1.98	0.02	0.0208
25	1SProM (A) Sandfly 1	1.98	1SProM (A) Sandfly 2	1.96	0.02	0.116
26	1SProM (A) Sandfly 1	1.98	1SProM (A) Sandfly 2	2.19	0.21	3.21e-37
27	1SProM (A) Sandfly 1	2.02	1SProM (A) Sandfly 2	1.98	0.04	0.0159
28	1SProM (A) Sandfly 1	2.06	1SProM (A) Sandfly 2	2.06	0	0.432
29	1SProM (A) Sandfly 1	2.04	1SProM (A) Sandfly 2	2	0.04	0.0165
30	1SProM (A) Sandfly 1	2.04	1SProM (A) Sandfly 2	1.98	0.06	3.38e-07
31	1SProM (A) Sandfly 1	4	1SProM (A) Sandfly 2	4.19	0.19	2.71e-12
32	1SProM (A) Sandfly 1	2.04	1SProM (A) Sandfly 2	2.21	0.17	1.08e-47
33	1SProM (A) Sandfly 1	2.02	1SProM (A) Sandfly 2	2.23	0.21	3.31e-37
34	1SProM (A) Sandfly 1	2	1SProM (A) Sandfly 2	1.96	0.04	5.72e-05
35	1SProM (A) Sandfly 1	2.04	1SProM (A) Sandfly 2	2	0.04	1.8e-05
36	1SProM (A) Sandfly 1	2.02	1SProM (A) Sandfly 2	1.98	0.04	1.22e-07
1	1SProM (A) Sandfly 1	1.87	1SProM (A) Sandfly 3	2	0.13	2.09e-05
2	1SProM (A) Sandfly 1	1.89	1SProM (A) Sandfly 3	2.02	0.13	0.000275
3	1SProM (A) Sandfly 1	1.93	1SProM (A) Sandfly 3	2.03	0.1	2.3e-06
4	1SProM (A) Sandfly 1	1.89	1SProM (A) Sandfly 3	1.97	0.08	1.23e-05
5	1SProM (A) Sandfly 1	1.96	1SProM (A) Sandfly 3	2.03	0.07	0.000711
6	1SProM (A) Sandfly 1	1.96	1SProM (A) Sandfly 3	2.05	0.09	0.00164
7	1SProM (A) Sandfly 1	1.98	1SProM (A) Sandfly 3	2.05	0.07	0.000876
8	1SProM (A) Sandfly 1	1.91	1SProM (A) Sandfly 3	1.95	0.04	0.00543
9	1SProM (A) Sandfly 1	1.98	1SProM (A) Sandfly 3	2	0.02	0.325
10	1SProM (A) Sandfly 1	2	1SProM (A) Sandfly 3	2	0	0.363
11	1SProM (A) Sandfly 1	2.04	1SProM (A) Sandfly 3	2.05	0.01	0.182
12	1SProM (A) Sandfly 1	2	1SProM (A) Sandfly 3	2.03	0.03	0.164
13	1SProM (A) Sandfly 1	1.98	1SProM (A) Sandfly 3	2	0.02	0.287
14	1SProM (A) Sandfly 1	1.93	1SProM (A) Sandfly 3	1.95	0.02	0.132
15	1SProM (A) Sandfly 1	1.96	1SProM (A) Sandfly 3	2.05	0.09	2.09e-06
16	1SProM (A) Sandfly 1	2	1SProM (A) Sandfly 3	2.03	0.03	0.029
17	1SProM (A) Sandfly 1	2.02	1SProM (A) Sandfly 3	2.07	0.05	0.00669
18	1SProM (A) Sandfly 1	2.04	1SProM (A) Sandfly 3	2.05	0.01	0.182
19	1SProM (A) Sandfly 1	1.94	1SProM (A) Sandfly 3	1.95	0.01	0.0876
20	1SProM (A) Sandfly 1	2.11	1SProM (A) Sandfly 3	2.13	0.02	0.269
21	1SProM (A) Sandfly 1	2.02	1SProM (A) Sandfly 3	2.02	0	0.261
22	1SProM (A) Sandfly 1	1.98	1SProM (A) Sandfly 3	1.97	0.01	0.174
23	1SProM (A) Sandfly 1	2.06	1SProM (A) Sandfly 3	2.05	0.01	0.278
24	1SProM (A) Sandfly 1	2	1SProM (A) Sandfly 3	2	0	0.486
25	1SProM (A) Sandfly 1	1.98	1SProM (A) Sandfly 3	1.98	0	0.261
26	1SProM (A) Sandfly 1	1.98	1SProM (A) Sandfly 3	1.98	0	0.211
27	1SProM (A) Sandfly 1	2.02	1SProM (A) Sandfly 3	1.95	0.07	2e-05
28	1SProM (A) Sandfly 1	2.06	1SProM (A) Sandfly 3	2	0.06	0.000488
29	1SProM (A) Sandfly 1	2.04	1SProM (A) Sandfly 3	2	0.04	0.0214
30	1SProM (A) Sandfly 1	2.04	1SProM (A) Sandfly 3	1.97	0.07	5.98e-09
31	1SProM (A) Sandfly 1	4	1SProM (A) Sandfly 3	3.88	0.12	0.000785
32	1SProM (A) Sandfly 1	2.04	1SProM (A) Sandfly 3	1.98	0.06	8.71e-05
33	1SProM (A) Sandfly 1	2.02	1SProM (A) Sandfly 3	1.98	0.04	0.0116
34	1SProM (A) Sandfly 1	2	1SProM (A) Sandfly 3	1.93	0.07	4.02e-11
35	1SProM (A) Sandfly 1	2.04	1SProM (A) Sandfly 3	1.95	0.09	1.97e-18
36	1SProM (A) Sandfly 1	2.02	1SProM (A) Sandfly 3	1.93	0.09	6.53e-31
1	1SProM (A) Sandfly 2	1.92	1SProM (A) Sandfly 3	2	0.08	0.0126
2	1SProM (A) Sandfly 2	1.89	1SProM (A) Sandfly 3	2.02	0.13	0.000862
3	1SProM (A) Sandfly 2	1.87	1SProM (A) Sandfly 3	2.03	0.16	2.86e-12
4	1SProM (A) Sandfly 2	1.85	1SProM (A) Sandfly 3	1.97	0.12	2.31e-06
5	1SProM (A) Sandfly 2	2.36	1SProM (A) Sandfly 3	2.03	0.33	5.03e-25
6	1SProM (A) Sandfly 2	1.91	1SProM (A) Sandfly 3	2.05	0.14	3.21e-11
7	1SProM (A) Sandfly 2	2.04	1SProM (A) Sandfly 3	2.05	0.01	0.401
8	1SProM (A) Sandfly 2	1.98	1SProM (A) Sandfly 3	1.95	0.03	0.123
9	1SProM (A) Sandfly 2	2.13	1SProM (A) Sandfly 3	2	0.13	7.33e-14
10	1SProM (A) Sandfly 2	2.04	1SProM (A) Sandfly 3	2	0.04	0.0649
11	1SProM (A) Sandfly 2	2.02	1SProM (A) Sandfly 3	2.05	0.03	0.0324
12	1SProM (A) Sandfly 2	2	1SProM (A) Sandfly 3	2.03	0.03	0.0467
13	1SProM (A) Sandfly 2	2.04	1SProM (A) Sandfly 3	2	0.04	0.00439
14	1SProM (A) Sandfly 2	1.96	1SProM (A) Sandfly 3	1.95	0.01	0.448
15	1SProM (A) Sandfly 2	2.08	1SProM (A) Sandfly 3	2.05	0.03	0.0682
16	1SProM (A) Sandfly 2	1.98	1SProM (A) Sandfly 3	2.03	0.05	0.000124
17	1SProM (A) Sandfly 2	1.96	1SProM (A) Sandfly 3	2.07	0.11	1.77e-09
18	1SProM (A) Sandfly 2	1.96	1SProM (A) Sandfly 3	2.05	0.09	1.05e-09
19	1SProM (A) Sandfly 2	1.91	1SProM (A) Sandfly 3	1.95	0.04	0.000365
20	1SProM (A) Sandfly 2	2.47	1SProM (A) Sandfly 3	2.13	0.34	1.09e-65
21	1SProM (A) Sandfly 2	2.11	1SProM (A) Sandfly 3	2.02	0.09	2.21e-10
22	1SProM (A) Sandfly 2	1.94	1SProM (A) Sandfly 3	1.97	0.03	0.08
23	1SProM (A) Sandfly 2	2.09	1SProM (A) Sandfly 3	2.05	0.04	0.00131
24	1SProM (A) Sandfly 2	1.98	1SProM (A) Sandfly 3	2	0.02	0.0195
25	1SProM (A) Sandfly 2	1.96	1SProM (A) Sandfly 3	1.98	0.02	0.0318
26	1SProM (A) Sandfly 2	2.19	1SProM (A) Sandfly 3	1.98	0.21	7.03e-34
27	1SProM (A) Sandfly 2	1.98	1SProM (A) Sandfly 3	1.95	0.03	0.0286
28	1SProM (A) Sandfly 2	2.06	1SProM (A) Sandfly 3	2	0.06	0.00133
29	1SProM (A) Sandfly 2	2	1SProM (A) Sandfly 3	2	0	0.41
30	1SProM (A) Sandfly 2	1.98	1SProM (A) Sandfly 3	1.97	0.01	0.165
31	1SProM (A) Sandfly 2	4.19	1SProM (A) Sandfly 3	3.88	0.31	2.58e-22
32	1SProM (A) Sandfly 2	2.21	1SProM (A) Sandfly 3	1.98	0.23	7.98e-62
33	1SProM (A) Sandfly 2	2.23	1SProM (A) Sandfly 3	1.98	0.25	3.71e-49
34	1SProM (A) Sandfly 2	1.96	1SProM (A) Sandfly 3	1.93	0.03	0.0117
35	1SProM (A) Sandfly 2	2	1SProM (A) Sandfly 3	1.95	0.05	5.05e-06
36	1SProM (A) Sandfly 2	1.98	1SProM (A) Sandfly 3	1.93	0.05	5.78e-11
1	1SProM (P) Sandfly 1	1.98	1SProM (P) Sandfly 2	2.02	0.04	0.231
2	1SProM (P) Sandfly 1	1.91	1SProM (P) Sandfly 2	1.89	0.02	0.188
3	1SProM (P) Sandfly 1	1.93	1SProM (P) Sandfly 2	1.93	0	0.225
4	1SProM (P) Sandfly 1	1.93	1SProM (P) Sandfly 2	1.91	0.02	0.109
5	1SProM (P) Sandfly 1	2.93	1SProM (P) Sandfly 2	2.91	0.02	0.147
6	1SProM (P) Sandfly 1	1.98	1SProM (P) Sandfly 2	1.98	0	0.35
7	1SProM (P) Sandfly 1	2	1SProM (P) Sandfly 2	1.98	0.02	0.39
8	1SProM (P) Sandfly 1	1.91	1SProM (P) Sandfly 2	1.89	0.02	0.371
9	1SProM (P) Sandfly 1	2.96	1SProM (P) Sandfly 2	2.96	0	0.336
10	1SProM (P) Sandfly 1	1.98	1SProM (P) Sandfly 2	1.97	0.01	0.128
11	1SProM (P) Sandfly 1	2.04	1SProM (P) Sandfly 2	2.02	0.02	0.424
12	1SProM (P) Sandfly 1	2	1SProM (P) Sandfly 2	2	0	0.37
13	1SProM (P) Sandfly 1	2.91	1SProM (P) Sandfly 2	2.88	0.03	0.0717
14	1SProM (P) Sandfly 1	2.85	1SProM (P) Sandfly 2	2.84	0.01	0.274
15	1SProM (P) Sandfly 1	2.82	1SProM (P) Sandfly 2	2.89	0.07	6.88e-05
16	1SProM (P) Sandfly 1	2	1SProM (P) Sandfly 2	1.98	0.02	0.155
17	1SProM (P) Sandfly 1	2.13	1SProM (P) Sandfly 2	2.18	0.05	0.00025
18	1SProM (P) Sandfly 1	2.02	1SProM (P) Sandfly 2	2.02	0	0.476
19	1SProM (P) Sandfly 1	1.91	1SProM (P) Sandfly 2	1.91	0	0.357
20	1SProM (P) Sandfly 1	2.22	1SProM (P) Sandfly 2	2.28	0.06	6.7e-05
21	1SProM (P) Sandfly 1	1.98	1SProM (P) Sandfly 2	1.98	0	0.264
22	1SProM (P) Sandfly 1	2.93	1SProM (P) Sandfly 2	2.91	0.02	0.488
23	1SProM (P) Sandfly 1	2.22	1SProM (P) Sandfly 2	2.19	0.03	0.0843
24	1SProM (P) Sandfly 1	1.96	1SProM (P) Sandfly 2	1.97	0.01	0.0942
25	1SProM (P) Sandfly 1	1.98	1SProM (P) Sandfly 2	1.97	0.01	0.146
26	1SProM (P) Sandfly 1	3.11	1SProM (P) Sandfly 2	3.12	0.01	0.0871
27	1SProM (P) Sandfly 1	1.96	1SProM (P) Sandfly 2	1.97	0.01	0.426
28	1SProM (P) Sandfly 1	2.05	1SProM (P) Sandfly 2	2.02	0.03	0.000122
29	1SProM (P) Sandfly 1	2	1SProM (P) Sandfly 2	2	0	0.416
30	1SProM (P) Sandfly 1	1.98	1SProM (P) Sandfly 2	1.98	0	0.337
31	1SProM (P) Sandfly 1	3.93	1SProM (P) Sandfly 2	3.93	0	0.12
32	1SProM (P) Sandfly 1	2.98	1SProM (P) Sandfly 2	2.96	0.02	0.166
33	1SProM (P) Sandfly 1	2.96	1SProM (P) Sandfly 2	2.98	0.02	0.298
34	1SProM (P) Sandfly 1	1.96	1SProM (P) Sandfly 2	1.97	0.01	0.409
35	1SProM (P) Sandfly 1	1.98	1SProM (P) Sandfly 2	1.98	0	0.291
36	1SProM (P) Sandfly 1	1.96	1SProM (P) Sandfly 2	1.97	0.01	0.377
1	1SProM (P) Sandfly 1	1.98	1SProM (P) Sandfly 3	1.97	0.01	0.165
2	1SProM (P) Sandfly 1	1.91	1SProM (P) Sandfly 3	1.93	0.02	0.408
3	1SProM (P) Sandfly 1	1.93	1SProM (P) Sandfly 3	1.95	0.02	0.203
4	1SProM (P) Sandfly 1	1.93	1SProM (P) Sandfly 3	1.95	0.02	0.111
5	1SProM (P) Sandfly 1	2.93	1SProM (P) Sandfly 3	2.94	0.01	0.336
6	1SProM (P) Sandfly 1	1.98	1SProM (P) Sandfly 3	1.98	0	0.465
7	1SProM (P) Sandfly 1	2	1SProM (P) Sandfly 3	2	0	0.353
8	1SProM (P) Sandfly 1	1.91	1SProM (P) Sandfly 3	1.88	0.03	0.258
9	1SProM (P) Sandfly 1	2.96	1SProM (P) Sandfly 3	2.96	0	0.237
10	1SProM (P) Sandfly 1	1.98	1SProM (P) Sandfly 3	1.98	0	0.471
11	1SProM (P) Sandfly 1	2.04	1SProM (P) Sandfly 3	2.03	0.01	0.389
12	1SProM (P) Sandfly 1	2	1SProM (P) Sandfly 3	2.02	0.02	0.354
13	1SProM (P) Sandfly 1	2.91	1SProM (P) Sandfly 3	2.89	0.02	0.0638
14	1SProM (P) Sandfly 1	2.85	1SProM (P) Sandfly 3	2.87	0.02	0.184
15	1SProM (P) Sandfly 1	2.82	1SProM (P) Sandfly 3	2.87	0.05	0.000781
16	1SProM (P) Sandfly 1	2	1SProM (P) Sandfly 3	2	0	0.46
17	1SProM (P) Sandfly 1	2.13	1SProM (P) Sandfly 3	2.08	0.05	0.0434
18	1SProM (P) Sandfly 1	2.02	1SProM (P) Sandfly 3	2.02	0	0.494
19	1SProM (P) Sandfly 1	1.91	1SProM (P) Sandfly 3	1.92	0.01	0.155
20	1SProM (P) Sandfly 1	2.22	1SProM (P) Sandfly 3	2.12	0.1	4.63e-07
21	1SProM (P) Sandfly 1	1.98	1SProM (P) Sandfly 3	1.98	0	0.397
22	1SProM (P) Sandfly 1	2.93	1SProM (P) Sandfly 3	2.92	0.01	0.416
23	1SProM (P) Sandfly 1	2.22	1SProM (P) Sandfly 3	2.37	0.15	1.07e-17
24	1SProM (P) Sandfly 1	1.96	1SProM (P) Sandfly 3	1.98	0.02	0.00928
25	1SProM (P) Sandfly 1	1.98	1SProM (P) Sandfly 3	1.98	0	0.404
26	1SProM (P) Sandfly 1	3.11	1SProM (P) Sandfly 3	3.01	0.1	5.82e-06
27	1SProM (P) Sandfly 1	1.96	1SProM (P) Sandfly 3	1.97	0.01	0.46
28	1SProM (P) Sandfly 1	2.05	1SProM (P) Sandfly 3	2.03	0.02	0.0714
29	1SProM (P) Sandfly 1	2	1SProM (P) Sandfly 3	2	0	0.244
30	1SProM (P) Sandfly 1	1.98	1SProM (P) Sandfly 3	1.98	0	0.342
31	1SProM (P) Sandfly 1	3.93	1SProM (P) Sandfly 3	3.93	0	0.265
32	1SProM (P) Sandfly 1	2.98	1SProM (P) Sandfly 3	2.96	0.02	0.0832
33	1SProM (P) Sandfly 1	2.96	1SProM (P) Sandfly 3	2.97	0.01	0.485
34	1SProM (P) Sandfly 1	1.96	1SProM (P) Sandfly 3	1.97	0.01	0.342
35	1SProM (P) Sandfly 1	1.98	1SProM (P) Sandfly 3	1.98	0	0.375
36	1SProM (P) Sandfly 1	1.96	1SProM (P) Sandfly 3	1.97	0.01	0.371
1	1SProM (P) Sandfly 2	2.02	1SProM (P) Sandfly 3	1.97	0.05	0.0392
2	1SProM (P) Sandfly 2	1.89	1SProM (P) Sandfly 3	1.93	0.04	0.164
3	1SProM (P) Sandfly 2	1.93	1SProM (P) Sandfly 3	1.95	0.02	0.419
4	1SProM (P) Sandfly 2	1.91	1SProM (P) Sandfly 3	1.95	0.04	0.0113
5	1SProM (P) Sandfly 2	2.91	1SProM (P) Sandfly 3	2.94	0.03	0.267
6	1SProM (P) Sandfly 2	1.98	1SProM (P) Sandfly 3	1.98	0	0.407
7	1SProM (P) Sandfly 2	1.98	1SProM (P) Sandfly 3	2	0.02	0.237
8	1SProM (P) Sandfly 2	1.89	1SProM (P) Sandfly 3	1.88	0.01	0.392
9	1SProM (P) Sandfly 2	2.96	1SProM (P) Sandfly 3	2.96	0	0.39
10	1SProM (P) Sandfly 2	1.97	1SProM (P) Sandfly 3	1.98	0.01	0.117
11	1SProM (P) Sandfly 2	2.02	1SProM (P) Sandfly 3	2.03	0.01	0.303
12	1SProM (P) Sandfly 2	2	1SProM (P) Sandfly 3	2.02	0.02	0.484
13	1SProM (P) Sandfly 2	2.88	1SProM (P) Sandfly 3	2.89	0.01	0.485
14	1SProM (P) Sandfly 2	2.84	1SProM (P) Sandfly 3	2.87	0.03	0.067
15	1SProM (P) Sandfly 2	2.89	1SProM (P) Sandfly 3	2.87	0.02	0.227
16	1SProM (P) Sandfly 2	1.98	1SProM (P) Sandfly 3	2	0.02	0.14
17	1SProM (P) Sandfly 2	2.18	1SProM (P) Sandfly 3	2.08	0.1	1.83e-07
18	1SProM (P) Sandfly 2	2.02	1SProM (P) Sandfly 3	2.02	0	0.49
19	1SProM (P) Sandfly 2	1.91	1SProM (P) Sandfly 3	1.92	0.01	0.255
20	1SProM (P) Sandfly 2	2.28	1SProM (P) Sandfly 3	2.12	0.16	2.28e-17
21	1SProM (P) Sandfly 2	1.98	1SProM (P) Sandfly 3	1.98	0	0.18
22	1SProM (P) Sandfly 2	2.91	1SProM (P) Sandfly 3	2.92	0.01	0.425
23	1SProM (P) Sandfly 2	2.19	1SProM (P) Sandfly 3	2.37	0.18	2.2e-21
24	1SProM (P) Sandfly 2	1.97	1SProM (P) Sandfly 3	1.98	0.01	0.164
25	1SProM (P) Sandfly 2	1.97	1SProM (P) Sandfly 3	1.98	0.01	0.11
26	1SProM (P) Sandfly 2	3.12	1SProM (P) Sandfly 3	3.01	0.11	4.19e-09
27	1SProM (P) Sandfly 2	1.97	1SProM (P) Sandfly 3	1.97	0	0.455
28	1SProM (P) Sandfly 2	2.02	1SProM (P) Sandfly 3	2.03	0.01	0.0139
29	1SProM (P) Sandfly 2	2	1SProM (P) Sandfly 3	2	0	0.344
30	1SProM (P) Sandfly 2	1.98	1SProM (P) Sandfly 3	1.98	0	0.183
31	1SProM (P) Sandfly 2	3.93	1SProM (P) Sandfly 3	3.93	0	0.303
32	1SProM (P) Sandfly 2	2.96	1SProM (P) Sandfly 3	2.96	0	0.322
33	1SProM (P) Sandfly 2	2.98	1SProM (P) Sandfly 3	2.97	0.01	0.316
34	1SProM (P) Sandfly 2	1.97	1SProM (P) Sandfly 3	1.97	0	0.273
35	1SProM (P) Sandfly 2	1.98	1SProM (P) Sandfly 3	1.98	0	0.405
36	1SProM (P) Sandfly 2	1.97	1SProM (P) Sandfly 3	1.97	0	0.255
1	1SProM (I) R22	1.92	1SProM (P) Sandfly 1	1.98	0.06	0.0245
2	1SProM (I) R22	1.89	1SProM (P) Sandfly 1	1.91	0.02	0.196
3	1SProM (I) R22	1.92	1SProM (P) Sandfly 1	1.93	0.01	0.255
4	1SProM (I) R22	1.72	1SProM (P) Sandfly 1	1.93	0.21	3.49e-22
5	1SProM (I) R22	2.86	1SProM (P) Sandfly 1	2.93	0.07	0.0179
6	1SProM (I) R22	2.17	1SProM (P) Sandfly 1	1.98	0.19	1.54e-17
7	1SProM (I) R22	1.97	1SProM (P) Sandfly 1	2	0.03	0.152
8	1SProM (I) R22	2.06	1SProM (P) Sandfly 1	1.91	0.15	1.53e-05
9	1SProM (I) R22	2.92	1SProM (P) Sandfly 1	2.96	0.04	0.000822
10	1SProM (I) R22	1.97	1SProM (P) Sandfly 1	1.98	0.01	0.197
11	1SProM (I) R22	2	1SProM (P) Sandfly 1	2.04	0.04	0.0829
12	1SProM (I) R22	2	1SProM (P) Sandfly 1	2	0	0.392
13	1SProM (I) R22	2.67	1SProM (P) Sandfly 1	2.91	0.24	6.39e-22
14	1SProM (I) R22	2.67	1SProM (P) Sandfly 1	2.85	0.18	2.04e-09
15	1SProM (I) R22	2.86	1SProM (P) Sandfly 1	2.82	0.04	0.0166
16	1SProM (I) R22	1.97	1SProM (P) Sandfly 1	2	0.03	0.0293
17	1SProM (I) R22	2.17	1SProM (P) Sandfly 1	2.13	0.04	0.00284
18	1SProM (I) R22	2.03	1SProM (P) Sandfly 1	2.02	0.01	0.228
19	1SProM (I) R22	1.92	1SProM (P) Sandfly 1	1.91	0.01	0.156
20	1SProM (I) R22	2.33	1SProM (P) Sandfly 1	2.22	0.11	6.08e-08
21	1SProM (I) R22	1.97	1SProM (P) Sandfly 1	1.98	0.01	0.0884
22	1SProM (I) R22	2.72	1SProM (P) Sandfly 1	2.93	0.21	4.75e-08
23	1SProM (I) R22	2.25	1SProM (P) Sandfly 1	2.22	0.03	0.0377
24	1SProM (I) R22	1.97	1SProM (P) Sandfly 1	1.96	0.01	0.104
25	1SProM (I) R22	1.97	1SProM (P) Sandfly 1	1.98	0.01	0.125
26	1SProM (I) R22	3.03	1SProM (P) Sandfly 1	3.11	0.08	4.55e-05
27	1SProM (I) R22	1.97	1SProM (P) Sandfly 1	1.96	0.01	0.184
28	1SProM (I) R22	2.03	1SProM (P) Sandfly 1	2.05	0.02	0.0154
29	1SProM (I) R22	2	1SProM (P) Sandfly 1	2	0	0.416
30	1SProM (I) R22	2	1SProM (P) Sandfly 1	1.98	0.02	0.0899
31	1SProM (I) R22	3.94	1SProM (P) Sandfly 1	3.93	0.01	0.218
32	1SProM (I) R22	2.78	1SProM (P) Sandfly 1	2.98	0.2	8.92e-41
33	1SProM (I) R22	3.19	1SProM (P) Sandfly 1	2.96	0.23	7.09e-23
34	1SProM (I) R22	1.97	1SProM (P) Sandfly 1	1.96	0.01	0.402
35	1SProM (I) R22	2	1SProM (P) Sandfly 1	1.98	0.02	0.0492
36	1SProM (I) R22	1.97	1SProM (P) Sandfly 1	1.96	0.01	0.379
1	1SProM (I) R22	1.92	1SProM (P) Sandfly 2	2.02	0.1	0.00358
2	1SProM (I) R22	1.89	1SProM (P) Sandfly 2	1.89	0	0.489
3	1SProM (I) R22	1.92	1SProM (P) Sandfly 2	1.93	0.01	0.0873
4	1SProM (I) R22	1.72	1SProM (P) Sandfly 2	1.91	0.19	6.9e-18
5	1SProM (I) R22	2.86	1SProM (P) Sandfly 2	2.91	0.05	0.153
6	1SProM (I) R22	2.17	1SProM (P) Sandfly 2	1.98	0.19	1.48e-19
7	1SProM (I) R22	1.97	1SProM (P) Sandfly 2	1.98	0.01	0.262
8	1SProM (I) R22	2.06	1SProM (P) Sandfly 2	1.89	0.17	7.59e-06
9	1SProM (I) R22	2.92	1SProM (P) Sandfly 2	2.96	0.04	0.00342
10	1SProM (I) R22	1.97	1SProM (P) Sandfly 2	1.97	0	0.436
11	1SProM (I) R22	2	1SProM (P) Sandfly 2	2.02	0.02	0.144
12	1SProM (I) R22	2	1SProM (P) Sandfly 2	2	0	0.286
13	1SProM (I) R22	2.67	1SProM (P) Sandfly 2	2.88	0.21	1.85e-17
14	1SProM (I) R22	2.67	1SProM (P) Sandfly 2	2.84	0.17	7.27e-08
15	1SProM (I) R22	2.86	1SProM (P) Sandfly 2	2.89	0.03	0.0439
16	1SProM (I) R22	1.97	1SProM (P) Sandfly 2	1.98	0.01	0.198
17	1SProM (I) R22	2.17	1SProM (P) Sandfly 2	2.18	0.01	0.273
18	1SProM (I) R22	2.03	1SProM (P) Sandfly 2	2.02	0.01	0.222
19	1SProM (I) R22	1.92	1SProM (P) Sandfly 2	1.91	0.01	0.253
20	1SProM (I) R22	2.33	1SProM (P) Sandfly 2	2.28	0.05	0.0499
21	1SProM (I) R22	1.97	1SProM (P) Sandfly 2	1.98	0.01	0.0254
22	1SProM (I) R22	2.72	1SProM (P) Sandfly 2	2.91	0.19	4.85e-08
23	1SProM (I) R22	2.25	1SProM (P) Sandfly 2	2.19	0.06	0.00106
24	1SProM (I) R22	1.97	1SProM (P) Sandfly 2	1.97	0	0.475
25	1SProM (I) R22	1.97	1SProM (P) Sandfly 2	1.97	0	0.474
26	1SProM (I) R22	3.03	1SProM (P) Sandfly 2	3.12	0.09	4.44e-08
27	1SProM (I) R22	1.97	1SProM (P) Sandfly 2	1.97	0	0.238
28	1SProM (I) R22	2.03	1SProM (P) Sandfly 2	2.02	0.01	0.0636
29	1SProM (I) R22	2	1SProM (P) Sandfly 2	2	0	0.495
30	1SProM (I) R22	2	1SProM (P) Sandfly 2	1.98	0.02	0.037
31	1SProM (I) R22	3.94	1SProM (P) Sandfly 2	3.93	0.01	0.357
32	1SProM (I) R22	2.78	1SProM (P) Sandfly 2	2.96	0.18	4.24e-37
33	1SProM (I) R22	3.19	1SProM (P) Sandfly 2	2.98	0.21	5.41e-21
34	1SProM (I) R22	1.97	1SProM (P) Sandfly 2	1.97	0	0.336
35	1SProM (I) R22	2	1SProM (P) Sandfly 2	1.98	0.02	0.133
36	1SProM (I) R22	1.97	1SProM (P) Sandfly 2	1.97	0	0.283
1	1SProM (I) R22	1.92	1SProM (P) Sandfly 3	1.97	0.05	0.168
2	1SProM (I) R22	1.89	1SProM (P) Sandfly 3	1.93	0.04	0.149
3	1SProM (I) R22	1.92	1SProM (P) Sandfly 3	1.95	0.03	0.0636
4	1SProM (I) R22	1.72	1SProM (P) Sandfly 3	1.95	0.23	1.66e-24
5	1SProM (I) R22	2.86	1SProM (P) Sandfly 3	2.94	0.08	0.0555
6	1SProM (I) R22	2.17	1SProM (P) Sandfly 3	1.98	0.19	4.32e-18
7	1SProM (I) R22	1.97	1SProM (P) Sandfly 3	2	0.03	0.0896
8	1SProM (I) R22	2.06	1SProM (P) Sandfly 3	1.88	0.18	1.63e-06
9	1SProM (I) R22	2.92	1SProM (P) Sandfly 3	2.96	0.04	0.0084
10	1SProM (I) R22	1.97	1SProM (P) Sandfly 3	1.98	0.01	0.177
11	1SProM (I) R22	2	1SProM (P) Sandfly 3	2.03	0.03	0.0533
12	1SProM (I) R22	2	1SProM (P) Sandfly 3	2.02	0.02	0.266
13	1SProM (I) R22	2.67	1SProM (P) Sandfly 3	2.89	0.22	2.77e-17
14	1SProM (I) R22	2.67	1SProM (P) Sandfly 3	2.87	0.2	2.55e-11
15	1SProM (I) R22	2.86	1SProM (P) Sandfly 3	2.87	0.01	0.157
16	1SProM (I) R22	1.97	1SProM (P) Sandfly 3	2	0.03	0.0322
17	1SProM (I) R22	2.17	1SProM (P) Sandfly 3	2.08	0.09	4.57e-06
18	1SProM (I) R22	2.03	1SProM (P) Sandfly 3	2.02	0.01	0.22
19	1SProM (I) R22	1.92	1SProM (P) Sandfly 3	1.92	0	0.495
20	1SProM (I) R22	2.33	1SProM (P) Sandfly 3	2.12	0.21	7.81e-22
21	1SProM (I) R22	1.97	1SProM (P) Sandfly 3	1.98	0.01	0.131
22	1SProM (I) R22	2.72	1SProM (P) Sandfly 3	2.92	0.2	1.23e-08
23	1SProM (I) R22	2.25	1SProM (P) Sandfly 3	2.37	0.12	5.55e-12
24	1SProM (I) R22	1.97	1SProM (P) Sandfly 3	1.98	0.01	0.149
25	1SProM (I) R22	1.97	1SProM (P) Sandfly 3	1.98	0.01	0.0903
26	1SProM (I) R22	3.03	1SProM (P) Sandfly 3	3.01	0.02	0.248
27	1SProM (I) R22	1.97	1SProM (P) Sandfly 3	1.97	0	0.218
28	1SProM (I) R22	2.03	1SProM (P) Sandfly 3	2.03	0	0.237
29	1SProM (I) R22	2	1SProM (P) Sandfly 3	2	0	0.322
30	1SProM (I) R22	2	1SProM (P) Sandfly 3	1.98	0.02	0.18
31	1SProM (I) R22	3.94	1SProM (P) Sandfly 3	3.93	0.01	0.441
32	1SProM (I) R22	2.78	1SProM (P) Sandfly 3	2.96	0.18	1.21e-33
33	1SProM (I) R22	3.19	1SProM (P) Sandfly 3	2.97	0.22	5.62e-22
34	1SProM (I) R22	1.97	1SProM (P) Sandfly 3	1.97	0	0.445
35	1SProM (I) R22	2	1SProM (P) Sandfly 3	1.98	0.02	0.0911
36	1SProM (I) R22	1.97	1SProM (P) Sandfly 3	1.97	0	0.482
1	1SaM P10 Hamster	1.91	1SProM (I) R22	1.92	0.01	0.214
2	1SaM P10 Hamster	1.88	1SProM (I) R22	1.89	0.01	0.322
3	1SaM P10 Hamster	1.91	1SProM (I) R22	1.92	0.01	0.254
4	1SaM P10 Hamster	1.91	1SProM (I) R22	1.72	0.19	3.9e-22
5	1SaM P10 Hamster	1.97	1SProM (I) R22	2.86	0.89	5.56e-59
6	1SaM P10 Hamster	1.94	1SProM (I) R22	2.17	0.23	4.85e-26
7	1SaM P10 Hamster	1.97	1SProM (I) R22	1.97	0	0.387
8	1SaM P10 Hamster	1.94	1SProM (I) R22	2.06	0.12	6.56e-06
9	1SaM P10 Hamster	1.97	1SProM (I) R22	2.92	0.95	3.14e-70
10	1SaM P10 Hamster	1.97	1SProM (I) R22	1.97	0	0.192
11	1SaM P10 Hamster	2.03	1SProM (I) R22	2	0.03	0.025
12	1SaM P10 Hamster	2.03	1SProM (I) R22	2	0.03	0.0139
13	1SaM P10 Hamster	2	1SProM (I) R22	2.67	0.67	7.14e-78
14	1SaM P10 Hamster	2	1SProM (I) R22	2.67	0.67	1.48e-69
15	1SaM P10 Hamster	1.94	1SProM (I) R22	2.86	0.92	2.1e-63
16	1SaM P10 Hamster	2	1SProM (I) R22	1.97	0.03	0.0107
17	1SaM P10 Hamster	2	1SProM (I) R22	2.17	0.17	1.13e-22
18	1SaM P10 Hamster	2	1SProM (I) R22	2.03	0.03	0.00826
19	1SaM P10 Hamster	1.97	1SProM (I) R22	1.92	0.05	0.0206
20	1SaM P10 Hamster	2	1SProM (I) R22	2.33	0.33	3.3e-62
21	1SaM P10 Hamster	2	1SProM (I) R22	1.97	0.03	0.00611
22	1SaM P10 Hamster	2	1SProM (I) R22	2.72	0.72	7.53e-60
23	1SaM P10 Hamster	2.03	1SProM (I) R22	2.25	0.22	1.23e-35
24	1SaM P10 Hamster	2	1SProM (I) R22	1.97	0.03	0.00252
25	1SaM P10 Hamster	2	1SProM (I) R22	1.97	0.03	0.00249
26	1SaM P10 Hamster	2	1SProM (I) R22	3.03	1.03	3.43e-134
27	1SaM P10 Hamster	2.03	1SProM (I) R22	1.97	0.06	1.73e-05
28	1SaM P10 Hamster	2.03	1SProM (I) R22	2.03	0	0.346
29	1SaM P10 Hamster	2.03	1SProM (I) R22	2	0.03	0.00132
30	1SaM P10 Hamster	2.06	1SProM (I) R22	2	0.06	3.86e-07
31	1SaM P10 Hamster	4.06	1SProM (I) R22	3.94	0.12	1.13e-05
32	1SaM P10 Hamster	2.06	1SProM (I) R22	2.78	0.72	3.88e-194
33	1SaM P10 Hamster	2.03	1SProM (I) R22	3.19	1.16	4.17e-148
34	1SaM P10 Hamster	2.06	1SProM (I) R22	1.97	0.09	1.7e-19
35	1SaM P10 Hamster	2.06	1SProM (I) R22	2	0.06	2.44e-11
36	1SaM P10 Hamster	2.06	1SProM (I) R22	1.97	0.09	3.48e-33

## Sheet: B - DNA_RNA S
Dataset S1. B. Comparison per sample, between S-value of each chromosome and corresponding RNA-S, with corresponding median absolute deviation.
	MAD=median absolute deviation
	ProM (I) R20					aM P3 Hamster					aM P4 Hamster					ProM (A) R3					ProM (A) R10					ProM (P) Sandfly 3					aM (P/sf) P1 Hamster					ProM (A) Sandfly 3
	genome		transcriptome			genome		transcriptome			genome		transcriptome			genome		transcriptome			genome		transcriptome			genome		transcriptome			genome		transcriptome			genome		transcriptome
chromosome	S-value	MAD	RNA-S	MAD	chromosome	S-value	MAD	RNA-S	MAD	chromosome	S-value	MAD	RNA-S	MAD	chromosome	S-value	MAD	RNA-S	MAD	chromosome	S-value	MAD	RNA-S	MAD	chromosome	S-value	MAD	RNA-S	MAD	chromosome	S-value	MAD	RNA-S	MAD	chromosome	S-value	MAD	RNA-S	MAD
1	2.1012	0.2414	1.6732	0.2884	1	1.8918	0.103	2.09	0.5178	1	1.8938	0.1166	2.3744	0.4996	1	1.9856	0.139	1.8066	0.5462	1	1.8484	0.0894	1.9382	0.4978	1	1.8878	0.155	1.4974	0.5218	1	1.8716	NA	2.2162	0.5368	1	1.7932	0.1408	1.5828	0.3608
2	2	0.398	1.4908	0.378	2	2.033	0.0938	1.6808	0.4158	2	2.0348	0.1242	1.8732	0.4194	2	2.2668	0.1218	1.4214	0.3332	2	2.1112	0.1458	1.4212	0.3734	2	2.0292	0.124	1.3206	0.2772	2	2	NA	1.618	0.4296	2	2.0758	0.1514	1.5064	0.4144
3	2.179	0.3128	1.469	0.4042	3	2.003	0.0778	1.7312	0.5034	3	1.9142	0.119	1.8104	0.471	3	2.214	0.1014	1.459	0.4296	3	1.9824	0.1384	1.4884	0.5196	3	1.9524	0.1	1.5996	0.4738	3	1.9888	NA	1.7978	0.5638	3	1.893	0.1666	1.5134	0.3928
4	1.8606	0.3226	2.1424	0.5936	4	1.968	0.0944	2.0276	0.5494	4	1.9366	0.1282	2.2678	0.5888	4	1.9716	0.099	2.092	0.6248	4	1.9676	0.1278	2.0354	0.657	4	1.9534	0.1338	2.1414	0.6652	4	1.8902	NA	2.1418	0.4294	4	1.9284	0.1924	2.0676	0.6532
5	2.8162	0.469	2.751	0.888	5	1.9884	0.081	1.8362	0.4772	5	1.9934	0.1314	1.9648	0.6082	5	1.9786	0.092	1.9348	0.6048	5	1.9458	0.1546	1.9536	0.61	5	2.8712	0.1872	3.1418	0.9286	5	2.6634	NA	2.6384	0.648	5	1.851	0.2134	2.014	0.5994
6	1.9288	0.3086	1.644	0.4084	6	1.9576	0.0844	1.796	0.4596	6	1.9806	0.1192	1.943	0.4786	6	1.9998	0.0808	1.7096	0.4722	6	1.972	0.1136	1.823	0.5664	6	2.0052	0.1274	1.4656	0.417	6	2.0646	NA	1.8362	0.5194	6	1.9858	0.24	1.7816	0.4754
7	1.8408	0.3296	1.6546	0.3914	7	1.997	0.0778	1.6232	0.5512	7	1.9786	0.0946	1.7426	0.5334	7	2.0002	0.1118	1.7252	0.542	7	2	0.1154	1.5516	0.563	7	2.0142	0.117	1.442	0.5102	7	2.084	NA	1.638	0.5262	7	2.0216	0.2158	1.6536	0.5612
8	2.1516	0.3972	1.8698	0.5144	8	3.0684	0.122	2.9002	0.8422	8	2.9538	0.16	2.7814	0.8654	8	3.0128	0.1206	2.8982	0.921	8	3.021	0.1348	2.9026	0.9628	8	1.9504	0.1566	1.781	0.4062	8	1.937	NA	1.9768	0.4642	8	2.8326	0.3086	2.6352	0.7816
9	2.7922	0.3496	2.6386	0.625	9	2	0.0776	1.8856	0.398	9	2	0.1298	1.9128	0.446	9	2.0234	0.0738	1.9694	0.5298	9	2.0156	0.111	2.004	0.7046	9	2.9108	0.1582	2.8138	0.7022	9	2.7572	NA	2.789	0.6758	9	1.9592	0.1988	1.7796	0.4812
10	1.7376	0.3664	2.0762	0.6834	10	2.3	0.103	2.5442	0.759	10	2.4672	0.1396	2.8252	0.867	10	1.9908	0.1226	2.186	0.7308	10	2.0066	0.161	2.1074	0.804	10	1.9606	0.156	1.9936	0.7008	10	2.1774	NA	2.2248	0.6602	10	2.3776	0.2076	2.8014	0.9706
11	1.64	0.2424	1.9546	0.5934	11	2.0168	0.0716	2.003	0.555	11	2.014	0.1146	2.08	0.583	11	2.023	0.128	2.1944	0.6742	11	2.0488	0.134	2.077	0.7832	11	2.0032	0.1148	1.913	0.5242	11	1.969	NA	2.0782	0.6588	11	2.1448	0.193	2.0898	0.601
12	1.9604	0.4546	1.4128	0.4192	12	2.0408	0.12	1.5818	0.4654	12	2.053	0.1394	1.5502	0.4876	12	2.0746	0.1202	1.5558	0.676	12	2.1064	0.1724	1.4494	0.5194	12	2.0092	0.1522	1.335	0.4812	12	2.2122	NA	1.6928	0.5438	12	2.1082	0.1994	1.4766	0.601
13	2.0404	0.327	2.3458	0.5784	13	1.9722	0.0888	2.1986	0.5594	13	1.9858	0.1018	2.3282	0.543	13	1.8632	0.104	2.3538	0.713	13	1.9148	0.1304	2.1438	0.725	13	1.9184	0.1208	2.2466	0.6502	13	1.8982	NA	2.1478	0.6022	13	1.9118	0.1734	2.2138	0.5526
14	1.8278	0.365	2.4214	0.6626	14	1.9786	0.0882	2.2632	0.6404	14	1.9894	0.097	2.329	0.7308	14	1.8372	0.1292	2.337	0.795	14	1.9416	0.1264	2.2938	0.8164	14	1.9512	0.145	2.0376	0.6934	14	2.0374	NA	2.3096	0.6204	14	1.9642	0.14	2.174	0.604
15	2.201	0.4092	1.8534	0.4824	15	1.9956	0.1006	2.1172	0.4294	15	1.9694	0.0924	2.0724	0.4126	15	2.0044	0.091	1.9092	0.5814	15	2.0048	0.1764	2.0538	0.6022	15	1.9812	0.1186	1.9462	0.5124	15	1.9448	NA	2.025	0.5106	15	1.9086	0.1502	1.9096	0.5968
16	3.1468	0.4002	2.403	0.5122	16	1.9898	0.058	1.9432	0.4876	16	1.9968	0.1282	1.9802	0.4888	16	2.0074	0.0878	1.9864	0.544	16	1.9934	0.1132	1.9908	0.5602	16	3.0264	0.1678	2.4306	0.648	16	2.0812	NA	2.1468	0.5198	16	2.0242	0.1756	1.7346	0.4886
17	2.0744	0.385	1.8774	0.5902	17	2.0122	0.0846	1.7254	0.3906	17	2.0066	0.1168	1.6498	0.4114	17	2.0102	0.0968	1.729	0.53	17	2.0684	0.131	1.6364	0.431	17	2.0398	0.1288	1.7282	0.521	17	1.911	NA	1.7136	0.4534	17	1.9772	0.1874	1.847	0.5814
18	1.6902	0.3878	2.0108	0.5858	18	1.9838	0.0646	2.0178	0.587	18	1.9916	0.1222	2.0626	0.6694	18	1.9164	0.1016	1.906	0.7296	18	1.9842	0.1222	1.8846	0.7398	18	2.0028	0.1106	1.9108	0.591	18	1.9786	NA	2.0094	0.654	18	2.1014	0.178	1.992	0.6252
19	1.8038	0.4298	2.2296	0.5808	19	1.9852	0.0944	1.9838	0.7012	19	2.005	0.1122	1.9986	0.6594	19	1.867	0.152	2.1852	0.7506	19	1.9654	0.1212	2.1428	0.8284	19	1.8924	0.1324	2.2194	0.6368	19	1.9568	NA	1.8656	0.4966	19	1.9058	0.196	2.1572	0.8136
20	1.9872	0.3244	1.6492	0.4328	20	2.1998	0.0854	1.7524	0.4574	20	2.156	0.1376	1.5626	0.4748	20	2.0506	0.0738	1.667	0.4188	20	2.0416	0.1404	1.529	0.4992	20	2.022	0.1398	1.4636	0.4618	20	2.0048	NA	1.5518	0.4446	20	2.0376	0.1806	1.5132	0.4806
21	2.0278	0.3394	2.1272	0.5648	21	2.007	0.0672	2.0568	0.456	21	1.9922	0.1032	2.049	0.5046	21	2.067	0.0856	2.0702	0.551	21	1.9894	0.1142	1.9748	0.5502	21	2.019	0.1448	2.0966	0.5904	21	2	NA	2.0818	0.5266	21	2	0.1774	2.1504	0.6488
22	1.861	0.3246	2.0212	0.6324	22	1.9888	0.0892	1.9824	0.5894	22	2.0114	0.1136	2.3566	0.6182	22	1.9104	0.1488	2.2824	0.6476	22	1.954	0.1286	2.204	0.6216	22	1.9476	0.151	2.0438	0.7474	22	2.111	NA	2.1262	0.6962	22	1.926	0.1746	2.0942	0.7224
23	3.0272	0.4352	2.5852	0.7746	23	2.0598	0.0684	1.8772	0.5088	23	2.0338	0.1444	1.7584	0.515	23	2.0822	0.1002	1.8982	0.6622	23	2.0682	0.129	1.8688	0.6594	23	3.1062	0.1656	2.5162	0.814	23	3.0516	NA	2.6132	0.9514	23	2.0968	0.1784	1.8514	0.5538
24	2.152	0.2998	1.6502	0.4146	24	2	0.0742	1.6836	0.407	24	1.9908	0.1204	1.7582	0.5142	24	2.092	0.083	1.6884	0.535	24	2.0202	0.1104	1.6314	0.5698	24	1.976	0.1202	1.7128	0.4596	24	1.9552	NA	1.7982	0.4736	24	1.952	0.1604	1.625	0.472
25	2.0104	0.3478	1.9874	0.496	25	1.9714	0.079	2.0268	0.497	25	1.9746	0.0878	2.0548	0.51	25	2.0142	0.1226	2.1298	0.629	25	1.9742	0.0988	2.1042	0.603	25	1.9926	0.1176	2.0232	0.6274	25	1.9156	NA	1.9748	0.4724	25	1.9434	0.135	2.0784	0.5768
26	3.162	0.5102	2.5642	0.7152	26	1.978	0.0654	1.8946	0.588	26	1.9506	0.102	1.9628	0.666	26	2.0168	0.1078	1.7872	0.5726	26	1.9834	0.1056	1.7218	0.6586	26	3.0104	0.1742	2.659	0.7928	26	2.8612	NA	2.5984	0.857	26	1.989	0.1798	1.7734	0.516
27	1.952	0.3108	2.061	0.5392	27	1.9988	0.0782	2.0598	0.544	27	2.0164	0.106	2.0024	0.568	27	1.9404	0.117	2.0412	0.6138	27	2.0128	0.1344	2.0368	0.7432	27	1.992	0.1492	1.94	0.693	27	2.0408	NA	1.893	0.5228	27	2.021	0.1734	2.0822	0.6526
28	1.845	0.3056	1.8664	0.4444	28	2.0132	0.0598	2.125	0.6124	28	2	0.0976	2.249	0.5712	28	2	0.1058	2.0504	0.5794	28	1.9992	0.11	2.0742	0.5966	28	2	0.1216	1.9472	0.6118	28	1.9286	NA	1.9904	0.6194	28	2.0266	0.1384	1.973	0.589
29	1.8378	0.3184	1.9898	0.537	29	1.9924	0.0796	2.049	0.5854	29	2.0038	0.122	1.943	0.5586	29	1.9864	0.1184	1.9952	0.7488	29	2.2164	0.12	2.2152	0.9324	29	2.0318	0.1238	2.08	0.6988	29	1.9372	NA	1.9748	0.5178	29	2	0.1804	2.1132	0.6774
30	1.8026	0.3264	1.9944	0.4424	30	2	0.0686	2.0652	0.5246	30	2.021	0.109	2.0014	0.5772	30	1.978	0.1358	2.181	0.6904	30	2	0.116	2.1032	0.6382	30	2.007	0.1334	2.0472	0.5822	30	1.9398	NA	2.0242	0.5592	30	2.0344	0.1368	2.1178	0.7228
31	3.676	0.663	2.5778	0.5634	31	3.9748	0.1238	2.7228	0.7012	31	3.9054	0.1552	2.3588	0.7994	31	4.375	0.1912	2.4204	0.7948	31	4.2668	0.222	2.4454	0.8322	31	3.937	0.2104	2.1694	0.7266	31	3.8612	NA	2.5046	0.8372	31	3.963	0.259	2.2918	0.6862
32	1.8442	0.2772	1.8814	0.4802	32	1.983	0.0688	1.896	0.4564	32	1.9802	0.1102	1.915	0.546	32	2.0138	0.1024	2.0048	0.5374	32	2.007	0.1202	1.996	0.564	32	1.9754	0.129	1.9764	0.6226	32	1.908	NA	1.7778	0.4258	32	2.026	0.1476	1.921	0.5498
33	2.9036	0.5448	2.674	0.6946	33	2.0034	0.0656	1.8174	0.51	33	1.9814	0.1054	1.6888	0.5814	33	2.0266	0.1112	1.6762	0.6294	33	2.045	0.1212	1.7204	0.6662	33	2	0.135	1.789	0.5504	33	1.8552	NA	1.6882	0.5626	33	1.9736	0.1616	1.8252	0.543
34	1.9696	0.3584	1.8746	0.4844	34	2	0.0792	1.997	0.582	34	1.9996	0.1184	1.9042	0.5826	34	1.96	0.142	2.046	0.6898	34	1.9504	0.123	1.9264	0.6896	34	1.9442	0.1144	2.0064	0.6272	34	2.0036	NA	1.8178	0.5602	34	1.95	0.152	2.008	0.5834
35	2.5972	0.4534	2.9708	0.8342	35	2.0102	0.0662	2.1004	0.5272	35	2.0078	0.1084	2.0704	0.6164	35	1.9332	0.1234	2.159	0.7732	35	1.976	0.1194	2.071	0.7736	35	1.9532	0.092	2.1082	0.6866	35	2.1286	NA	2.0648	0.5764	35	2	0.1588	2.1626	0.657
36	1.858	0.29	2.0056	0.5138	36	1.9978	0.0646	2.0622	0.5228	36	2.0052	0.107	2.0256	0.653	36	1.9528	0.1036	2.153	0.6402	36	1.9592	0.1062	2.0902	0.6864	36	1.907	0.1018	2.052	0.6324	36	2.1174	NA	1.9906	0.5964	36	1.9606	0.1432	2.0938	0.5748
	275ProM (I) R33					275ProM (P) Sandfly 2					275aM (P/sf) P1 Hamster
	genome		transcriptome			genome		transcriptome			genome		transcriptome
chromosome	S-value	MAD	RNA-S	MAD	chromosome	S-value	MAD	RNA-S	MAD	chromosome	S-value	MAD	RNA-S	MAD
1	2.134	0.5468	1.5306	0.3174	1	1.6822	0.2144	1.5968	0.3522	1	1.8988	0.1732	2.0484	0.4402
2	3.998	0.9014	2.413	0.5058	2	2.8648	0.2606	2.1214	0.517	2	2.7628	0.3058	2.3464	0.5896
3	2.4142	0.4992	1.5082	0.3662	3	1.8184	0.1388	1.4902	0.4718	3	1.9678	0.1586	1.6694	0.4558
4	1.9354	0.4066	2.1106	0.526	4	2.2948	0.2288	2.767	0.8312	4	2.762	0.2516	3.122	0.6374
5	1.9666	0.5252	1.8892	0.5226	5	1.764	0.2006	2.2308	0.5494	5	1.9412	0.1972	1.792	0.532
6	1.8744	0.508	1.5748	0.3508	6	1.8408	0.2082	1.5758	0.3772	6	1.979	0.1426	1.8248	0.4728
7	1.8108	0.4154	1.6246	0.4982	7	1.9026	0.1882	1.551	0.5638	7	2.0148	0.1318	1.6682	0.4728
8	3.7962	1.052	3.4492	0.7612	8	2.7222	0.2894	2.7534	0.7244	8	2.8004	0.2674	2.8522	0.5882
9	2.7158	0.5936	2.855	0.7596	9	2.9006	0.273	2.7936	0.6384	9	2.7446	0.2402	2.7242	0.528
10	1.562	0.3484	2.0628	0.5826	10	1.9778	0.1884	2.0132	0.6646	10	2	0.1922	2.1912	0.5628
11	2.034	0.3074	2.7478	0.7102	11	2.0788	0.1712	1.9928	0.5068	11	1.968	0.1748	1.9682	0.558
12	1.6112	0.5688	1.3694	0.398	12	2.0246	0.2416	1.3798	0.5222	12	2.1056	0.1852	1.6312	0.478
13	2.4036	0.5792	3.3294	0.5792	13	1.9614	0.208	2.3198	0.6394	13	1.9746	0.173	2.188	0.5712
14	2.209	0.5966	2.936	0.6994	14	2.015	0.1686	2.1788	0.62	14	1.9612	0.1826	2.238	0.6156
15	2.1982	0.5318	1.8346	0.437	15	1.9214	0.135	1.9536	0.5552	15	2	0.1774	2.0972	0.5244
16	2.6388	0.557	2.3432	0.4878	16	2.1604	0.1674	1.9432	0.528	16	1.9538	0.1454	1.7434	0.3994
17	2.207	0.5556	1.7542	0.4398	17	2	0.1606	1.7048	0.5012	17	1.9872	0.2028	1.68	0.4194
18	1.5932	0.4164	1.9898	0.5424	18	2.0358	0.132	1.9466	0.5718	18	2.0706	0.1368	2.011	0.5804
19	1.7952	0.4684	2.3446	0.5472	19	1.8542	0.2048	2.1384	0.7062	19	2.009	0.1658	1.9046	0.572
20	2	0.4412	1.7114	0.3402	20	2.8414	0.2424	2.1496	0.6316	20	2.6512	0.197	2.219	0.5548
21	2	0.5168	1.9548	0.4402	21	1.9522	0.1574	2.1094	0.5116	21	1.9572	0.1842	1.989	0.4026
22	1.8902	0.4646	2.0282	0.5306	22	1.91	0.1606	1.9918	0.6846	22	2.0166	0.167	1.951	0.5964
23	2.7154	0.4964	2.4178	0.6144	23	2.3436	0.1732	2.001	0.6984	23	2.7664	0.2088	2.6172	0.7962
24	2.0864	0.4978	1.6452	0.398	24	1.8998	0.1558	1.6164	0.4004	24	1.9812	0.164	1.6824	0.328
25	2.0284	0.478	1.8716	0.474	25	1.9374	0.1424	1.9816	0.5838	25	1.9796	0.1656	1.8864	0.3748
26	2.2592	0.4504	1.775	0.4524	26	2.7784	0.2474	2.4678	0.7656	26	2.7868	0.235	2.6518	0.943
27	1.934	0.445	1.9968	0.4978	27	1.9738	0.1552	1.999	0.6546	27	1.8886	0.1754	1.9042	0.4928
28	1.8574	0.4294	1.926	0.4548	28	2.0018	0.149	1.919	0.5772	28	2.0094	0.176	1.9494	0.6448
29	1.7972	0.4062	2.0614	0.4772	29	2	0.1816	2.0488	0.5926	29	2.1274	0.1734	2.2652	0.5588
30	1.7506	0.3754	2.0032	0.4486	30	1.9944	0.121	2.0286	0.5322	30	1.9808	0.165	2.0402	0.5332
31	3.6932	0.7702	2.4696	0.5088	31	4.0054	0.2654	2.2902	0.7144	31	3.6792	0.3214	2.5128	0.7304
32	1.8722	0.3728	1.9632	0.4326	32	2.0254	0.147	1.859	0.5036	32	2.0202	0.1608	1.824	0.4204
33	3.5714	0.9166	3.3084	0.7168	33	2.7298	0.2302	2.3052	0.7836	33	1.9748	0.1662	1.7338	0.4986
34	1.9142	0.414	1.981	0.4772	34	1.9264	0.1354	1.9036	0.5148	34	1.971	0.1596	1.9338	0.5698
35	2.6258	0.5458	3.1426	0.7886	35	2.7552	0.1882	2.7618	0.8768	35	2	0.1636	2.0942	0.603
36	1.826	0.3436	2.0338	0.4612	36	1.9374	0.1342	1.9696	0.5766	36	1.9978	0.166	2.0156	0.5614

## Sheet: C - Outliers
		All coding units whose ratio is outside of their median +/- 2.5 MAD
#outlier	GeneID:Chromosome:Start:End:Product	Transcript depth ratio
1	LdBPK_050017400:Ld05:443270:444124:surfaceantigen-likeprotein	3.205
2	LdBPK_050017700:Ld05:450141:450426:snoRNA	4.049		Dataset S1. C. Individual gene expression in promastigotes showing variable aneuploidy.
3	LdBPK_050018000:Ld05:451604:451889:snoRNA	4.586		Transcript depth ratios were computed between samples with trisomic and disomic chromosomes and median & MAD calculated per chromosome.
4	LdBPK_050018100:Ld05:452653:452725:snoRNA	3.354		All genes presenting a transcript depth ratio + 2.5 MAD (over-expressed outliers) or -2.5 (under-expressed outliers) are listed here.
5	LdBPK_050018200:Ld05:452826:452914:snoRNA	2.768
6	LdBPK_050018300:Ld05:453067:453352:snoRNA	2.996
7	LdBPK_050018400:Ld05:454116:454188:snoRNA	3.13
8	LdBPK_050018600:Ld05:454530:454815:snoRNA	3.1
9	LdBPK_050018800:Ld05:455752:455840:snoRNA	3.148
10	LdBPK_050018900:Ld05:455993:456278:snoRNA	3.179
11	LdBPK_050019000:Ld05:457042:457114:snoRNA	3.697
12	LdBPK_050019200:Ld05:457456:457741:snoRNA	3.255
13	LdBPK_050019300:Ld05:458505:458577:snoRNA	3.454
14	LdBPK_050019400:Ld05:458678:458766:snoRNA	2.968
15	LdBPK_050019500:Ld05:458919:459204:snoRNA	3.621
16	LdBPK_050019600:Ld05:459968:460040:snoRNA	5.427
17	LdBPK_050019700:Ld05:460141:460229:snoRNA	3.621
18	LdBPK_050019800:Ld05:460382:460667:snoRNA	3.75
19	LdBPK_050019900:Ld05:461431:461503:snoRNA	4.777
20	LdBPK_050020100:Ld05:461845:462130:snoRNA	3.445
21	LdBPK_050020300:Ld05:463067:463155:snoRNA	2.869
22	LdBPK_050020400:Ld05:463308:463593:snoRNA	3.504
23	LdBPK_050020600:Ld05:464530:464618:snoRNA	2.754
24	LdBPK_050020700:Ld05:464771:465056:snoRNA	3.709
25	LdBPK_050020800:Ld05:465820:465892:snoRNA	3.267
26	LdBPK_050020900:Ld05:465993:466081:snoRNA	2.986
27	LdBPK_050021000:Ld05:466234:466519:snoRNA	2.845
1	LdBPK_080005000:Ld08:7132:10728:adaptorcomplexprotein_AP_3deltasubunit1,putative	3.323
2	LdBPK_080005500:Ld08:19551:20108:phosphoglyceratemutaseprotein,putative	4.286
3	LdBPK_080005700:Ld08:24044:26101:ATP-dependentDEAD	3.257
4	LdBPK_080010400:Ld08:216229:221325:proteinkinase,putative	0.902
5	LdBPK_080011900:Ld08:295051:295659:amastin-likeprotein	4.674
6	LdBPK_080012000:Ld08:304257:304481:Amastinsurfaceglycoprotein,putative	4.356
7	LdBPK_080012100:Ld08:308503:309084:Amastinsurfaceglycoprotein,putative	3.961
8	LdBPK_080012200:Ld08:312994:313575:Amastinsurfaceglycoprotein,putative	4.684
9	LdBPK_080012300:Ld08:317594:318175:Amastinsurfaceglycoprotein,putative	4.229
10	LdBPK_080012400:Ld08:325260:325868:amastin-likeprotein	4.767
11	LdBPK_080012500:Ld08:329893:330501:amastin-likeprotein	4.976
12	LdBPK_080012600:Ld08:334526:335134:amastin-likeprotein	4.35
13	LdBPK_080012700:Ld08:339160:339768:amastin-likeprotein	4.422
14	LdBPK_080012800:Ld08:350945:351493:Amastinsurfaceglycoprotein,putative	4.915
15	LdBPK_080012900:Ld08:355539:356120:Amastinsurfaceglycoprotein,putative	4.336
16	LdBPK_080013000:Ld08:360139:360750:Amastinsurfaceglycoprotein,putative	5.029
17	LdBPK_080015500:Ld08:460862:461842:DnaJdomaincontainingprotein,putative	3.41
18	LdBPK_080015900:Ld08:478067:479398:cysteinepeptidaseB_CPB_	3.408
19	LdBPK_080016000:Ld08:480794:482125:cysteinepeptidaseB_CPB_	3.724
20	LdBPK_080017700:Ld08:543422:543721:hypotheticalprotein,conserved	4.558
21	LdBPK_080017900:Ld08:546981:547841:Amidinotransferase,putative	6.241
22	LdBPK_080018400:Ld08:566373:566672:hypotheticalprotein,conserved	4.724
23	LdBPK_080018600:Ld08:569920:570210:hypotheticalprotein	7.418
1	LdBPK_090005600:Ld09:14000:14776:endonucleaseIII,putative	0.622
2	LdBPK_090005700:Ld09:15434:15829:RNA-bindingprotein5,putative	0.285
3	LdBPK_090006000:Ld09:34790:35689:RNA-bindingprotein5-likeprotein	2.284
4	LdBPK_090006600:Ld09:64798:65172:AutophagyproteinAtg8ubiquitinlike,putative	7.126
5	LdBPK_090006700:Ld09:66387:66791:ATG8	3.282
6	LdBPK_090006800:Ld09:67847:68221:AutophagyproteinAtg8ubiquitinlike,putative	6.357
7	LdBPK_090006900:Ld09:69436:69804:AutophagyproteinAtg8ubiquitinlike,putative	2.994
8	LdBPK_090007200:Ld09:74412:75329:Domainofunknownfunction_DUF4586_,putative	2.241
9	LdBPK_090008500:Ld09:122618:125815:hypotheticalprotein,conserved	2.374
10	LdBPK_090009600:Ld09:158575:161589:tyrosinephosphatase,putative	2.071
11	LdBPK_090010800:Ld09:212644:215970:hypotheticalprotein,conserved	2.33
12	LdBPK_090012300:Ld09:257837:258757:hypotheticalprotein,conserved	0.253
13	LdBPK_090013100:Ld09:275763:282449:ubiquitinligase,putative	2.076
14	LdBPK_090014400:Ld09:333023:334594:hypotheticalprotein,conserved	2.297
15	LdBPK_090015500:Ld09:368369:369583:elongationfactor-1gamma	0.626
16	LdBPK_090015600:Ld09:370715:371932:elongationfactor-1gamma	0.677
17	LdBPK_090016600:Ld09:407223:407492:hypotheticalprotein	5.125
18	LdBPK_090016800:Ld09:409734:409852:	0
19	LdBPK_090017800:Ld09:428965:430770:translationinitiationfactorEIF-2Bgammasubunit,putative	2.262
20	LdBPK_090018000:Ld09:435883:437259:hypotheticalprotein,conserved	2.178
21	LdBPK_090018500:Ld09:444498:446717:hypotheticalprotein,conserved	2.17
22	LdBPK_090019400:Ld09:484107:484661:hypotheticalprotein,conserved	0.722
23	LdBPK_090019900:Ld09:496225:496881:PPPDEputativepeptidasedomaincontainingprotein,putative	2.06
24	LdBPK_090020000:Ld09:498745:499509:PPPDEputativepeptidasedomaincontainingprotein,putative	2.048
25	LdBPK_090020300:Ld09:507158:508981:hypotheticalprotein,conserved	2.1
26	LdBPK_090022700:Ld09:563322:563867:hypotheticalprotein,conserved	0.636
1	LdBPK_160005900:Ld16:23535:24518:hypotheticalprotein,conserved	2.073
2	LdBPK_160007100:Ld16:70891:72042:mitochondrialornithinetransporter1-likeprotein	0.756
3	LdBPK_160007200:Ld16:73183:73578:hypotheticalprotein,conserved	0.664
4	LdBPK_160009000:Ld16:137646:138704:hypotheticalprotein,conserved	1.897
5	LdBPK_160011400:Ld16:219069:221033:meioticrecombinationproteinSPO11,putative	2.3
6	LdBPK_160011500:Ld16:221587:223689:RNArecognitionmotif._a.k.a.RRM,RBD,orRNPdomain_,putative	2.064
7	LdBPK_160011900:Ld16:231097:233121:hypotheticalprotein,conserved	2.34
8	LdBPK_160012300:Ld16:243464:246652:hypotheticalprotein,conserved	2.34
9	LdBPK_160013100:Ld16:273351:290333:N-terminalregionofChoreinorVPS13	2.198
10	LdBPK_160013300:Ld16:294926:297178:Membranetransportprotein,putative	0.785
11	LdBPK_160014700:Ld16:339105:340499:sucrose-phosphatesynthase-likeprotein	0.771
12	LdBPK_160015100:Ld16:356239:357657:proteinkinase,putative	1.919
13	LdBPK_160016000:Ld16:402454:404004:hypotheticalprotein,conserved	1.935
14	LdBPK_160016100:Ld16:408849:410768:hypotheticalprotein,conserved	2.26
15	LdBPK_160016300:Ld16:418319:424093:hypotheticalprotein,conserved	1.967
16	LdBPK_160016500:Ld16:427065:428744:hypotheticalprotein,conserved	2.203
17	LdBPK_160016900:Ld16:438857:438931:	0.618
18	LdBPK_160018100:Ld16:481009:487521:hypotheticalprotein,conserved	2.29
19	LdBPK_160018200:Ld16:489898:490341:hypotheticalprotein,conserved	0.709
20	LdBPK_160018300:Ld16:491549:496777:hypotheticalprotein,conserved	2.868
21	LdBPK_160019000:Ld16:521586:525677:hypotheticalprotein,conserved	2.059
22	LdBPK_160019400:Ld16:552463:552789:hypotheticalprotein,conserved	0.739
23	LdBPK_160019500:Ld16:554421:554969:ADP-ribosylationfactor-like,putative	1.993
24	LdBPK_160020100:Ld16:573101:574900:paraflagellarrodprotein1D,putative	2.039
25	LdBPK_160020200:Ld16:576400:578199:paraflagellarrodprotein1D,putative	1.952
26	LdBPK_160020300:Ld16:579700:581499:paraflagellarrodprotein1D,putative	1.949
27	LdBPK_160020600:Ld16:593126:593530:hypotheticalprotein	1.927
28	LdBPK_160020700:Ld16:593547:601571:kinesin,putative	2.41
29	LdBPK_160021000:Ld16:618769:619863:hypotheticalprotein,conserved	0.783
30	LdBPK_160021400:Ld16:632364:633695:endoplasmicreticulumoxidoreductin,putative	0.649
31	LdBPK_160022600:Ld16:675412:677484:Clusteredmitochondria,putative	1.937
1	LdBPK_230006500:Ld23:50925:52157:Serineaminopeptidase,S33	2.211
2	LdBPK_230009200:Ld23:144519:148259:ATP-bindingcassetteproteinsubfamilyG,member5	2.315
3	LdBPK_230009700:Ld23:171874:175188:permease-likeprotein	2.137
4	LdBPK_230011300:Ld23:223259:224293:hypotheticalprotein,conserved	0.579
5	LdBPK_230012700:Ld23:232429:242460:Galactoseoxidase,centraldomaincontainingprotein,putative	2.672
6	LdBPK_230013200:Ld23:262810:264780:kinesin,putative	2.085
7	LdBPK_230013300:Ld23:267130:270348:MYCBP-associatedproteinfamily,putative	2.281
8	LdBPK_230013900:Ld23:297216:298169:hypotheticalprotein	2.132
9	LdBPK_230015000:Ld23:361630:363429:RNA-bindingprotein,putative	3.091
10	LdBPK_230015500:Ld23:390548:393343:Putativeserineesterase_DUF676_,putative	3.023
11	LdBPK_230016200:Ld23:422011:422295:hypotheticalprotein	2.448
12	LdBPK_230016300:Ld23:422431:424014:hypotheticalprotein,conserved	2.136
13	LdBPK_230018300:Ld23:483252:486584:hypotheticalprotein,conserved	1.971
14	LdBPK_230018800:Ld23:504175:506253:hypotheticalprotein,conserved	2.1
15	LdBPK_230019500:Ld23:532740:534719:StealthproteinCR2,conservedregion2,putative	0.543
16	LdBPK_230021700:Ld23:611586:613655:hypotheticalprotein,conserved	2.103
17	LdBPK_230021900:Ld23:619936:634209:dyneinheavychain,putative	2.161
18	LdBPK_230022900:Ld23:675154:675897:2Fe-2Siron-sulfurclusterbindingdomaincontainingprotein,putative	0.527
19	LdBPK_230023300:Ld23:687169:692343:Inositolhexakisphosphate,putative	2.43
20	LdBPK_230023400:Ld23:693936:694793:hypotheticalprotein,conserved	2.208
21	LdBPK_230023600:Ld23:697959:699932:Meckelsyndrometype1protein,putative	2.558
22	LdBPK_230024200:Ld23:709710:712268:hypotheticalprotein,conserved	1.96
23	LdBPK_230024600:Ld23:723065:724537:Trichohyalin-plectin-homologydomaincontainingprotein,putative	2.231
24	LdBPK_230025200:Ld23:738591:739997:hypotheticalprotein,conserved	2.118
25	LdBPK_230025800:Ld23:761806:762825:hypotheticalprotein,conserved	2.355
1	LdBPK_260005000:Ld26:7102:7377:Lsm7pprotein,putative	0.428
2	LdBPK_260006500:Ld26:37800:39596:Mini-chromosomemaintenancecomplex-bindingprotein	2.054
3	LdBPK_260006600:Ld26:43590:44462:nuclearliminteractor-interactingfactor-likeprotein	2.308
4	LdBPK_260009700:Ld26:128922:129242:ATPasesubunit9,putative	0.697
5	LdBPK_260010700:Ld26:155289:157397:hypotheticalprotein,conserved	2.139
6	LdBPK_260011300:Ld26:173755:174057:10kDaheatshockprotein,putative	0.618
7	LdBPK_260011600:Ld26:180155:184528:Domainofunknownfunction_DUF4821_	2.331
8	LdBPK_260012300:Ld26:202079:205351:hypotheticalprotein,conserved	1.962
9	LdBPK_260014800:Ld26:292542:296519:proteinkinase,putative	1.959
10	LdBPK_260015900:Ld26:337691:343468:hypotheticalprotein,conserved	2.169
11	LdBPK_260016400:Ld26:366290:371476:hypotheticalprotein,conserved	2.085
12	LdBPK_260017000:Ld26:389384:394666:hypotheticalprotein,conserved	1.924
13	LdBPK_260017100:Ld26:395481:397439:DnaJdomaincontainingprotein,putative	0.655
14	LdBPK_260017700:Ld26:427179:431072:hypotheticalprotein,conserved	3.032
15	LdBPK_260017900:Ld26:436612:439902:hypotheticalprotein,conserved	3.025
16	LdBPK_260019100:Ld26:475874:477619:WWEdomain	2.421
17	LdBPK_260019300:Ld26:483320:490585:MORNrepeat	2.354
18	LdBPK_260019400:Ld26:493494:496940:Cytochromeb5-likeHeme	3.437
19	LdBPK_260019600:Ld26:511061:515185:hypotheticalprotein,conserved	2.72
20	LdBPK_260020200:Ld26:537979:538389:hypotheticalprotein,conserved	2.276
21	LdBPK_260020300:Ld26:543180:547901:hypotheticalprotein,conserved	2.665
22	LdBPK_260021900:Ld26:601135:601725:hypotheticalprotein,conserved	0.584
23	LdBPK_260022100:Ld26:610100:611110:sphingolipiddelta4desaturase,putative	0.674
24	LdBPK_260023500:Ld26:675927:682880:hypotheticalprotein,conserved	2.195
25	LdBPK_260025900:Ld26:785322:788639:Proteinkinasedomain	2.012
26	LdBPK_260026100:Ld26:797206:798156:hypotheticalprotein,conserved	2.134
27	LdBPK_260026300:Ld26:806979:810029:serine	2.157
28	LdBPK_260026400:Ld26:816130:821436:proteinkinase,putative	2.51
29	LdBPK_260026900:Ld26:843887:850657:hypotheticalprotein,conserved	2.344
30	LdBPK_260027500:Ld26:873360:874955:hypotheticalprotein,conserved	2.201
31	LdBPK_260027600:Ld26:876501:879161:hypotheticalprotein,conserved	1.976
32	LdBPK_260029300:Ld26:923475:935426:Zn-fingerinRanbindingproteinandothers	2.398
33	LdBPK_260029400:Ld26:936546:951869:FibronectintypeIIIdomaincontainingprotein,putative	2.847
34	LdBPK_260030500:Ld26:976941:977624:CDP-diacylglycerol--inositol3-phosphatidyltransferase,putative	0.567
35	LdBPK_260030600:Ld26:980468:984904:hypotheticalprotein,conserved	2.521
36	LdBPK_260031600:Ld26:1013628:1014929:proteinkinase,putative	0.451
37	LdBPK_260032700:Ld26:1046018:1049821:ATP-bindingcassetteproteinsubfamilyB,member2,putative	2.786
38	LdBPK_260033200:Ld26:1063583:1064374:glutamate5-kinase,putative	0.457
1	LdBPK_330008000:Ld33:99856:101640:glucosetransporter	5.227
2	LdBPK_330008400:Ld33:107739:107812:	2.581
3	LdBPK_330008600:Ld33:110485:112491:ATP-bindingcassettesub-familyFmember1,putative	0.356
4	LdBPK_330011200:Ld33:250103:250402:Archaictranslocaseofoutermembrane11kDasubunit,putative	0.592
5	LdBPK_330011300:Ld33:251232:254372:hypotheticalprotein,conserved	3.738
6	LdBPK_330011800:Ld33:263959:266307:hypotheticalprotein,conserved	2.413
7	LdBPK_330011900:Ld33:266821:270063:hypotheticalprotein,conserved	2.593
8	LdBPK_330012200:Ld33:277355:278404:d-xylulosereductase,putative	8.877
9	LdBPK_330013300:Ld33:316226:316798:IGRproteinmotifcontainingprotein,putative	0.537
10	LdBPK_330013700:Ld33:324664:326133:hypotheticalprotein,conserved	2.261
11	LdBPK_330015300:Ld33:385204:389016:NLIinteractingfactor-likephosphatase,putative	2.315
12	LdBPK_330016600:Ld33:432532:432876:hypotheticalprotein,conserved	0.628
13	LdBPK_330017000:Ld33:440406:443576:hypotheticalprotein,conserved	2.533
14	LdBPK_330018000:Ld33:496390:499116:PSP1C-terminalconservedregioncontainingprotein,putative	2.419
15	LdBPK_330018500:Ld33:513436:516318:chloridechannelprotein,putative	2.58
16	LdBPK_330019500:Ld33:551251:553764:pumilioprotein6,putative	2.421
17	LdBPK_330021600:Ld33:619580:619653:	0
18	LdBPK_330021800:Ld33:623475:624302:QA-SNAREproteinputative	2.188
19	LdBPK_330022400:Ld33:635649:636923:hypotheticalprotein,conserved	2.805
20	LdBPK_330023000:Ld33:667613:669364:hypotheticalprotein,conserved	2.715
21	LdBPK_330023100:Ld33:674616:676652:RNArecognitionmotif._a.k.a.RRM,RBD,orRNPdomain_,putative	2.265
22	LdBPK_330023200:Ld33:683830:684459:RNArecognitionmotif._a.k.a.RRM,RBD,orRNPdomain_	2.42
23	LdBPK_330023300:Ld33:703864:704847:RNArecognitionmotif_a.k.a.RRM,RBD,orRNPdomain_	3.51
24	LdBPK_330023400:Ld33:725967:726353:RNA-bindingprotein,putative	2.921
25	LdBPK_330023500:Ld33:734373:744701:hypotheticalprotein,conserved	3.041
26	LdBPK_330024600:Ld33:773928:774908:hypotheticalprotein,conserved	2.553
27	LdBPK_330025100:Ld33:792569:793345:cyclophilin4,putative	0.383
28	LdBPK_330027100:Ld33:843373:846249:dual-specificityproteinkinase,putative	3.124
29	LdBPK_330028800:Ld33:894902:896527:hypotheticalprotein,conserved	2.248
30	LdBPK_330029000:Ld33:901112:902458:serine	2.813
31	LdBPK_330029300:Ld33:914233:918372:calpainprotease-likeprotein	2.586
32	LdBPK_330029400:Ld33:923473:925647:hypotheticalprotein,conserved	2.481
33	LdBPK_330030600:Ld33:974721:977483:hypotheticalprotein,conserved	2.645
34	LdBPK_330031100:Ld33:1004878:1009143:hypotheticalprotein,conserved	3.698
35	LdBPK_330032300:Ld33:1053664:1059630:proteinkinase,putative	2.392
36	LdBPK_330033200:Ld33:1094375:1095220:hypotheticalprotein	2.724
37	LdBPK_330033400:Ld33:1102623:1104527:heatshockprotein,putative	0.427
38	LdBPK_330034100:Ld33:1127548:1130703:hypotheticalprotein,conserved	2.319
39	LdBPK_330035000:Ld33:1161758:1163035:isocitratedehydrogenase,putative	0.415
40	LdBPK_330035100:Ld33:1169632:1175856:Unc104-likekinesin,putative	2.246
41	LdBPK_330037400:Ld33:1269745:1285110:ConcanavalinA-likelectin	2.368
42	LdBPK_330037600:Ld33:1290335:1290790:hypotheticalprotein,conserved	0.53
43	LdBPK_330039000:Ld33:1368911:1377133:hypotheticalprotein,conserved	3.527
44	LdBPK_330039100:Ld33:1382673:1390775:hypotheticalprotein,conserved	2.84
45	LdBPK_330039200:Ld33:1393824:1398605:hypotheticalprotein	2.817
46	LdBPK_330039300:Ld33:1403914:1409250:hypotheticalprotein,conserved	4.705
47	LdBPK_330039400:Ld33:1414728:1415648:hypotheticalprotein,conserved	2.258
48	LdBPK_330039600:Ld33:1430905:1432878:hypotheticalprotein,conserved	2.353
49	LdBPK_330039800:Ld33:1439685:1441994:hypotheticalprotein,conserved	2.643
50	LdBPK_330040000:Ld33:1453643:1457317:hypotheticalprotein,conserved	2.44
51	LdBPK_330040100:Ld33:1463843:1464844:hypotheticalprotein,conserved	2.429
52	LdBPK_330040200:Ld33:1469685:1472846:hypotheticalprotein,conserved	3.425
53	LdBPK_330040300:Ld33:1479114:1482272:hypotheticalprotein,conserved	3.588
54	LdBPK_330040400:Ld33:1487842:1490748:hypotheticalprotein,conserved	3.346
55	LdBPK_330041100:Ld33:1548422:1554853:hypotheticalprotein,conserved	2.417
56	LdBPK_330042700:Ld33:1596972:1597382:h1histone-likeprotein	0.203
1	LdBPK_350005100:Ld35:12745:13047:histoneH4	0.287
2	LdBPK_350005200:Ld35:13513:15036:pyruvatekinase	0.58
3	LdBPK_350005300:Ld35:16858:18381:pyruvatekinase	0.639
4	LdBPK_350005400:Ld35:20203:21702:pyruvatekinase	0.565
5	LdBPK_350005900:Ld35:34274:36013:Trksystempotassiumuptakeprotein	3.327
6	LdBPK_350006500:Ld35:45148:45507:hypotheticalprotein,conserved	0.614
7	LdBPK_350006800:Ld35:49281:50306:hypotheticalprotein,conserved	2.223
8	LdBPK_350008200:Ld35:93768:95348:serinepalmitoyltransferase,putative	2.703
9	LdBPK_350008900:Ld35:119210:120133:hypotheticalprotein	2.585
10	LdBPK_350009300:Ld35:131212:132687:Sperm-tailPG-richrepeat,putative	2.363
11	LdBPK_350009400:Ld35:134502:136415:Arrestin_orS-antigen_,N-terminaldomaincontainingprotein,putative	2.383
12	LdBPK_350010000:Ld35:153325:158349:Proteinkinasedomain	2.667
13	LdBPK_350010100:Ld35:164052:169829:proteophosphoglycanppg3,putative	6.465
14	LdBPK_350010300:Ld35:172904:174085:Leucinerichrepeat	3.102
15	LdBPK_350010400:Ld35:178378:188808:proteophosphoglycan5	4.711
16	LdBPK_350010600:Ld35:266058:271028:proteophosphoglycanppg3,putative	5.259
17	LdBPK_350010700:Ld35:278575:281826:phosphatidylinositol-4-phosphate5-kinase-like,putative	2.018
18	LdBPK_350010800:Ld35:282848:289222:hypotheticalprotein,conserved	2.41
19	LdBPK_350011000:Ld35:293258:295399:hypotheticalprotein,conserved	2.426
20	LdBPK_350011500:Ld35:311596:314874:beta-fructofuranosidase,putative	0.563
21	LdBPK_350012100:Ld35:346473:348068:Endonuclease	2.425
22	LdBPK_350012800:Ld35:370071:370436:hypotheticalprotein	2.048
23	LdBPK_350013100:Ld35:377625:380621:hypotheticalprotein,conserved	2.051
24	LdBPK_350013400:Ld35:395040:398624:NADH-dependentfumaratereductase,putative	2.341
25	LdBPK_350014300:Ld35:423353:427402:hypotheticalprotein,conserved	2.653
26	LdBPK_350015600:Ld35:499189:500658:proteinkinase,putative	0.57
27	LdBPK_350017000:Ld35:555435:556922:NADH-dependentfumaratereductase,putative	0.501
28	LdBPK_350017400:Ld35:566708:567472:shortchaindehydrogenase,putative	0.575
29	LdBPK_350018300:Ld35:586423:586725:histoneH4	0.332
30	LdBPK_350018800:Ld35:601075:602424:hypotheticalprotein,conserved	2.747
31	LdBPK_350019000:Ld35:606664:608136:mitochondrialprocessingpeptidase,betasubunit,putative	0.453
32	LdBPK_350019100:Ld35:611405:613447:OTU-likecysteineprotease,putative	2.402
33	LdBPK_350020100:Ld35:662072:662923:hypotheticalprotein,conserved	2.097
34	LdBPK_350020400:Ld35:673536:674600:hypotheticalprotein,conserved	4.344
35	LdBPK_350020700:Ld35:681881:687460:hypotheticalprotein,conserved	2.81
36	LdBPK_350020800:Ld35:689117:690172:Methyltransferasedomain	0.614
37	LdBPK_350021300:Ld35:706212:712067:ConcanavalinA-likelectin	3.764
38	LdBPK_350022400:Ld35:741743:745237:ubiquitinhydrolase,putative	2.063
39	LdBPK_350023600:Ld35:772844:774571:proteinkinase-likeprotein	2.158
40	LdBPK_350023700:Ld35:781065:783284:hypotheticalprotein,conserved	2.08
41	LdBPK_350026000:Ld35:850025:852139:Domainofunknownfunction_DUF4205_,putative	2.119
42	LdBPK_350026500:Ld35:876466:877914:hypotheticalprotein,conserved	2.095
43	LdBPK_350028100:Ld35:928791:937664:hypotheticalprotein,conserved	3.607
44	LdBPK_350028500:Ld35:952331:956857:hypotheticalprotein,conserved	2.772
45	LdBPK_350028800:Ld35:964060:967446:proteinkinase,putative	2.465
46	LdBPK_350029400:Ld35:989926:993756:hypotheticalprotein,conserved	2.733
47	LdBPK_350029600:Ld35:1002294:1007672:FlagellarMember5	2.141
48	LdBPK_350030100:Ld35:1039566:1046498:ubiquitin-proteinligase,putative	2.983
49	LdBPK_350031100:Ld35:1075365:1077863:cytochromeP450reductase,putative	2.193
50	LdBPK_350031500:Ld35:1086077:1086611:hypotheticalprotein,conserved	0.54
51	LdBPK_350032400:Ld35:1107067:1108311:BTB	2.872
52	LdBPK_350032900:Ld35:1126570:1127808:acyl-CoAdehydrogenase,putative	2.316
53	LdBPK_350034000:Ld35:1185162:1186529:aminotransferase,putative	0.618
54	LdBPK_350034600:Ld35:1199531:1201831:hypotheticalprotein,conserved	2.201
55	LdBPK_350034800:Ld35:1208771:1211761:hypotheticalprotein,conserved	2.444
56	LdBPK_350036100:Ld35:1256243:1257466:nucleicacidbindingprotein,putative	2.13
57	LdBPK_350036800:Ld35:1294127:1299010:hypotheticalprotein,conserved	3.021
58	LdBPK_350037000:Ld35:1302637:1303767:Inositolpolyphosphatekinase,putative	0.558
59	LdBPK_350037400:Ld35:1311621:1317251:proteinkinase,putative	3.128
60	LdBPK_350037600:Ld35:1325728:1328421:Histidinephosphatasesuperfamily_branch1_,putative	3.113
61	LdBPK_350037800:Ld35:1335698:1337692:EF-handdomainpair,putative	2.408
62	LdBPK_350038000:Ld35:1342716:1343945:cystathionegammalyase,putative	0.412
63	LdBPK_350038200:Ld35:1350622:1351716:replicationfactorC,subunit3,putative	0.499
64	LdBPK_350039000:Ld35:1371741:1372829:mitochondrialcarrierprotein,putative	2.732
65	LdBPK_350039900:Ld35:1405242:1405811:hypotheticalprotein,conserved	2.056
66	LdBPK_350040700:Ld35:1427878:1428516:zincfingerprotein,putative	2.267
67	LdBPK_350040800:Ld35:1430427:1434395:structuralmaintenanceofchromosome_SMC_familyprotein,putative	0.585
68	LdBPK_350041400:Ld35:1460949:1464521:Fusaricacidresistanceprotein-like,putative	2.218
69	LdBPK_350041500:Ld35:1467159:1469255:membranetransporterprotein,putative	2.04
70	LdBPK_350043400:Ld35:1526613:1528568:Enrichedinsurface-labeledproteomeprotein9,putative	2.081
71	LdBPK_350043900:Ld35:1534845:1535807:hypotheticalprotein,conserved	2.21
72	LdBPK_350045600:Ld35:1589990:1592365:4E-interactingprotein,putative	3.172
73	LdBPK_350048100:Ld35:1717378:1719606:hypotheticalprotein,conserved	2.64
74	LdBPK_350048200:Ld35:1722601:1724400:hypotheticalprotein,conserved	2.426
75	LdBPK_350048400:Ld35:1734089:1734985:hypotheticalprotein,conserved	3.701
76	LdBPK_350048600:Ld35:1746351:1747484:predictedzincfingerprotein	2.35
77	LdBPK_350048700:Ld35:1749008:1749517:Presentintheoutermitochondrialmembraneproteome6	0.452
78	LdBPK_350048900:Ld35:1757882:1758859:hypotheticalprotein,conserved	2.562
79	LdBPK_350049800:Ld35:1791423:1793510:hypotheticalprotein,conserved	0.635
80	LdBPK_350050500:Ld35:1816471:1816917:predictedzincfingerprotein	2.578
81	LdBPK_350050700:Ld35:1823623:1824222:CSdomaincontainingprotein,putative	0.45
82	LdBPK_350051500:Ld35:1846194:1850633:SETdomaincontainingprotein,putative	0.628
83	LdBPK_350052700:Ld35:1876429:1878198:katanin,putative	2.083
84	LdBPK_350053000:Ld35:1883286:1884728:Kinesin-136,putative	2.782
85	LdBPK_350053500:Ld35:1897035:1898099:cyclophilin40	0.387
86	LdBPK_350053700:Ld35:1900939:1901601:membrane-traffickingprotein,putative	2.016
87	LdBPK_350054400:Ld35:1924081:1925130:Archaictranslocaseoutermitochondrialmembrane40,putative	0.501
88	LdBPK_350054600:Ld35:1930706:1931854:TPRrepeat	0.387
89	LdBPK_350054700:Ld35:1933256:1934344:meioticrecombinationproteinDMC1,putative	2.437
90	LdBPK_350055200:Ld35:1953570:1956668:zincfingerproteinfamilymember,putative	2.693
91	LdBPK_350055300:Ld35:1960721:1961347:hypotheticalprotein,conserved	2.096
92	LdBPK_350055700:Ld35:1971633:1972475:PSP1C-terminalconservedregioncontainingprotein,putative	5.179
93	LdBPK_350055800:Ld35:1985170:1986348:mitogen-activatedproteinkinase,putative	2.006
94	LdBPK_350056000:Ld35:1993467:1995062:hypotheticalprotein,conserved	2.984
95	LdBPK_350056500:Ld35:2012807:2013322:hypotheticalprotein,conserved	2.624
96	LdBPK_350057000:Ld35:2024928:2026040:hypotheticalprotein,conserved	2.472
97	LdBPK_350058400:Ld35:2067333:2068403:WDdomain,G-betarepeat,putative	2.387
98	LdBPK_350059600:Ld35:2094830:2114707:SPRYdomain	3.213

## Sheet: D1 - Promastigotes
Dataset S1. D1. Up-regulated genes in promastigotes . Their gene product and GO terms were listed along with corresponding standard DEseq fold change analysis results.
Overexpressed genes were defined as fold change ≥ 2 and Benjamini and Hochberg adjusted p value ≤ 0.05.
Standard DEseq Promastigotes output
			GO information				Amastigotes	Promastigotes	Pro/Ama
	ID	gene product	GO note	GO	Type	base_Mean	base_MeanA	base_MeanB	fold_Change	log2FoldChange	raw_Pv	adjusted_Pv
1	LdBPK_360076900	histidinesecretoryacidphosphatase,putative	acid_phosphatase_activity:	GO:0003993:	Molecular_Function:	1431.22	444.279	2418.16	5.44289	2.44437	1.98e-07	8.07e-06
2	LdBPK_230020400	membrane-boundacidphosphatase2	acid_phosphatase_activity:	GO:0003993:	Molecular_Function:	53.1348	34.1755	72.0941	2.10952	1.07692	2.62e-06	6.81e-05
3	LdBPK_360033800	membrane-boundacidphosphatase2,putative	acid_phosphatase_activity:	GO:0003993:	Molecular_Function:	98.9688	41.7145	156.223	3.74505	1.90498	6.7e-11	8.13e-09
4	LdBPK_360076600	tartrate-sensitiveacidphosphataseacp-3.2,putative	acid_phosphatase_activity:	GO:0003993:	Molecular_Function:	166.276	47.744	284.808	5.96532	2.5766	1.61e-09	1.38e-07
5	LdBPK_290009800	ADF/Cofilin	actin_filament_depolymerization:microtubule_basal_body_duplication:intracellular_transport:cell_division:intracellular:actin_binding:	GO:0030042:GO:0032054:GO:0046907:GO:0051301:GO:0005622:GO:0003779:	Biological_Process:Biological_Process:Biological_Process:Biological_Process:Cellular_Component:Molecular_Function:	38.3195	12.5643	64.0748	5.09974	2.35042	8.87e-18	5.46e-15
6	LdBPK_350020500	rieskeiron-sulfurprotein,mitochondrialprecursor,putative	aerobic_respiration:oxidation-reduction_process:mitochondrion:mitochondrial_inner_membrane:mitochondrial_part:respiratory_chain_complex_III:glutathione-disulfide_reductase_activity:ubiquinol-cytochrome-c_reductase_activity:electron_carrier_activity:oxidoreductase_activity:2_iron,_2_sulfur_cluster_binding:	GO:0009060:GO:0055114:GO:0005739:GO:0005743:GO:0044429:GO:0045275:GO:0004362:GO:0008121:GO:0009055:GO:0016491:GO:0051537:	Biological_Process:Biological_Process:Cellular_Component:Cellular_Component:Cellular_Component:Cellular_Component:Molecular_Function:Molecular_Function:Molecular_Function:Molecular_Function:Molecular_Function:	169.922	101.018	238.826	2.3642	1.24135	0.000198523	0.00254006
7	LdBPK_310032500	3'-nucleotidase/nucleaseprecursor,putative	AMP_catabolic_process:DNA_catabolic_process:cell_surface:nucleic_acid_binding:endonuclease_activity:3'-nucleotidase_activity:	GO:0006196:GO:0006308:GO:0009986:GO:0003676:GO:0004519:GO:0008254:	Biological_Process:Biological_Process:Cellular_Component:Molecular_Function:Molecular_Function:Molecular_Function:	125.224	25.6318	224.816	8.77096	3.13274	3.73e-20	4.48e-17
8	LdBPK_170015800	ysinedecarboxylase-likeprotein	antibiotic_biosynthetic_process:cytoplasm:oxidoreductase_activity:	GO:0017000:GO:0005737:GO:0016491:	Biological_Process:Cellular_Component:Molecular_Function:	36.8349	21.108	52.5619	2.49014	1.31623	2.36e-07	9.4e-06
9	LdBPK_350020000	arginase	arginine_metabolic_process:polyamine_biosynthetic_process:arginase_activity:metal_ion_binding:	GO:0006525:GO:0006596:GO:0004053:GO:0046872:	Biological_Process:Biological_Process:Molecular_Function:Molecular_Function:	93.7335	57.2943	130.173	2.272	1.18396	1.86e-05	0.000365865
10	LdBPK_180018900	heatshockprotein110,putative	ATP_binding:	GO:0005524:	Molecular_Function:	98.2198	51.7656	144.674	2.79479	1.48274	1.86e-07	7.72e-06
11	LdBPK_260017500	heat-shockproteinhsp70,putative	ATP_binding:	GO:0005524:	Molecular_Function:	124.95	31.6625	218.238	6.89265	2.78506	3.05e-11	4.39e-09
12	LdBPK_280017700	heat-shockproteinhsp70,putative	ATP_binding:	GO:0005524:	Molecular_Function:	73.6787	48.2479	99.1096	2.05417	1.03856	0.000255588	0.00309398
13	LdBPK_170013100	vacuolar-typeCa2+-ATPase,putative	ATP_biosynthetic_process:cation_transport:calcium_ion_transport:metabolic_process:membrane:nucleotide_binding:catalytic_activity:calcium-transporting_ATPase_activity:ATP_binding:metal_ion_binding:	GO:0006754:GO:0006812:GO:0006816:GO:0008152:GO:0016020:GO:0000166:GO:0003824:GO:0005388:GO:0005524:GO:0046872:	Biological_Process:Biological_Process:Biological_Process:Biological_Process:Cellular_Component:Molecular_Function:Molecular_Function:Molecular_Function:Molecular_Function:Molecular_Function:	66.9153	39.7055	94.125	2.37058	1.24524	3.81e-07	1.37e-05
14	LdBPK_180020300	P-typeH+-ATPase,putative	ATP_catabolic_process:ATP_biosynthetic_process:cation_transport:metabolic_process:membrane:integral_to_membrane:nucleotide_binding:catalytic_activity:ATP_binding:ATPase_activity,_coupled_to_transmembrane_movement_of_ions,_phosphorylative_mechanism:ATPase_activity:metal_ion_binding:	GO:0006200:GO:0006754:GO:0006812:GO:0008152:GO:0016020:GO:0016021:GO:0000166:GO:0003824:GO:0005524:GO:0015662:GO:0016887:GO:0046872:	Biological_Process:Biological_Process:Biological_Process:Biological_Process:Cellular_Component:Cellular_Component:Molecular_Function:Molecular_Function:Molecular_Function:Molecular_Function:Molecular_Function:Molecular_Function:	229.516	119.108	339.923	2.85389	1.51293	3.12e-05	0.000568077
15	LdBPK_180020400	P-typeH+-ATPase,putative	ATP_catabolic_process:ATP_biosynthetic_process:cation_transport:metabolic_process:membrane:integral_to_membrane:nucleotide_binding:catalytic_activity:ATP_binding:ATPase_activity,_coupled_to_transmembrane_movement_of_ions,_phosphorylative_mechanism:ATPase_activity:metal_ion_binding:	GO:0006200:GO:0006754:GO:0006812:GO:0008152:GO:0016020:GO:0016021:GO:0000166:GO:0003824:GO:0005524:GO:0015662:GO:0016887:GO:0046872:	Biological_Process:Biological_Process:Biological_Process:Biological_Process:Cellular_Component:Cellular_Component:Molecular_Function:Molecular_Function:Molecular_Function:Molecular_Function:Molecular_Function:Molecular_Function:	211.475	112.575	310.375	2.75706	1.46313	3.89e-05	0.000682466
16	LdBPK_280011400	ATPsynthasesubunitH,putative	ATP_hydrolysis_coupled_proton_transport:proton-transporting_V-type_ATPase,_V0_domain:hydrogen_ion_transmembrane_transporter_activity:	GO:0015991:GO:0033179:GO:0015078:	Biological_Process:Cellular_Component:Molecular_Function:	10.27	3.51817	17.0219	4.83829	2.2745	2.67e-05	0.000500182
17	LdBPK_360080100	ATPsynthasedelta_OSCP_subunit,putative	ATP_synthesis_coupled_proton_transport:	GO:0015986:	Biological_Process:	95.4857	62.3181	128.653	2.06446	1.04577	0.000159163	0.00212356
18	LdBPK_280031400	VacuolarprotonpumpsubunitB,putative	ATP_synthesis_coupled_proton_transport:ATP_hydrolysis_coupled_proton_transport:proton_transport:ATP_metabolic_process:contractile_vacuole:proton-transporting_V-type_ATPase,_V1_domain:lysosomal_proton-transporting_V-type_ATPase_complex:ATP_binding:hydrogen-exporting_ATPase_activity,_phosphorylative_mechanism:hydrogen_ion_transporting_ATP_synthase_activity,_rotational_mechanism:proton-transporting_…	GO:0015986:GO:0015991:GO:0015992:GO:0046034:GO:0000331:GO:0033180:GO:0046611:GO:0005524:GO:0008553:GO:0046933:GO:0046961:	Biological_Process:Biological_Process:Biological_Process:Biological_Process:Cellular_Component:Cellular_Component:Cellular_Component:Molecular_Function:Molecular_Function:Molecular_Function:Molecular_Function:	67.3895	32.6682	102.111	3.1257	1.64418	6.33e-06	0.000145957
19	LdBPK_250017800	ATPsynthasesubunitbeta,mitochondrial,putative	ATP_synthesis_coupled_proton_transport:ATP_hydrolysis_coupled_proton_transport:proton_transport:ATP_metabolic_process:proton-transporting_two-sector_ATPase_complex:proton-transporting_ATP_synthase_complex,_catalytic_core_F(1):nucleotide_binding:ATP_binding:hydrogen-exporting_ATPase_activity,_phosphorylative_mechanism:nucleoside-triphosphatase_activity:hydrogen_ion_transporting_ATP_synthase_activi…	GO:0015986:GO:0015991:GO:0015992:GO:0046034:GO:0016469:GO:0045261:GO:0000166:GO:0005524:GO:0008553:GO:0017111:GO:0046933:GO:0046961:	Biological_Process:Biological_Process:Biological_Process:Biological_Process:Cellular_Component:Cellular_Component:Molecular_Function:Molecular_Function:Molecular_Function:Molecular_Function:Molecular_Function:Molecular_Function:	138.785	65.8363	211.735	3.21608	1.6853	2e-07	8.11e-06
20	LdBPK_250017900	ATPsynthasesubunitbeta,mitochondrial,putative	ATP_synthesis_coupled_proton_transport:ATP_hydrolysis_coupled_proton_transport:proton_transport:ATP_metabolic_process:proton-transporting_two-sector_ATPase_complex:proton-transporting_ATP_synthase_complex,_catalytic_core_F(1):nucleotide_binding:ATP_binding:hydrogen-exporting_ATPase_activity,_phosphorylative_mechanism:nucleoside-triphosphatase_activity:hydrogen_ion_transporting_ATP_synthase_activi…	GO:0015986:GO:0015991:GO:0015992:GO:0046034:GO:0016469:GO:0045261:GO:0000166:GO:0005524:GO:0008553:GO:0017111:GO:0046933:GO:0046961:	Biological_Process:Biological_Process:Biological_Process:Biological_Process:Cellular_Component:Cellular_Component:Molecular_Function:Molecular_Function:Molecular_Function:Molecular_Function:Molecular_Function:Molecular_Function:	130.784	67.8466	193.722	2.85529	1.51364	1.21e-06	3.54e-05
21	LdBPK_340044200	vacuolarATPsynthasecatalyticsubunitA,putative	ATP_synthesis_coupled_proton_transport:ATP_hydrolysis_coupled_proton_transport:proton_transport:ATP_metabolic_process:proton-transporting_two-sector_ATPase_complex:proton-transporting_V-type_ATPase,_V1_domain:ATP_binding:hydrogen_ion_transporting_ATP_synthase_activity,_rotational_mechanism:proton-transporting_ATPase_activity,_rotational_mechanism:	GO:0015986:GO:0015991:GO:0015992:GO:0046034:GO:0016469:GO:0033180:GO:0005524:GO:0046933:GO:0046961:	Biological_Process:Biological_Process:Biological_Process:Biological_Process:Cellular_Component:Cellular_Component:Molecular_Function:Molecular_Function:Molecular_Function:	56.3778	32.1655	80.5902	2.50549	1.32509	3.46e-06	8.58e-05
22	LdBPK_240011400	ATPasesubunit9,putative	ATP_synthesis_coupled_proton_transport:ATP_hydrolysis_coupled_proton_transport:proton-transporting_ATP_synthase_complex,_coupling_factor_F(o):hydrogen_ion_transmembrane_transporter_activity:	GO:0015986:GO:0015991:GO:0045263:GO:0015078:	Biological_Process:Biological_Process:Cellular_Component:Molecular_Function:	33.3258	17.0871	49.5644	2.90069	1.5364	1.69e-08	9.97e-07
23	LdBPK_260009700	ATPasesubunit9,putative	ATP_synthesis_coupled_proton_transport:ATP_hydrolysis_coupled_proton_transport:proton-transporting_ATP_synthase_complex,_coupling_factor_F(o):hydrogen_ion_transmembrane_transporter_activity:	GO:0015986:GO:0015991:GO:0045263:GO:0015078:	Biological_Process:Biological_Process:Cellular_Component:Molecular_Function:	65.9038	34.1748	97.6328	2.85687	1.51443	1.01e-09	8.8e-08
24	LdBPK_070017800	ATPsynthasesubunitC,putative	ATP_synthesis_coupled_proton_transport:ATP_hydrolysis_coupled_proton_transport:proton-transporting_ATP_synthase_complex,_coupling_factor_F(o):hydrogen_ion_transmembrane_transporter_activity:	GO:0015986:GO:0015991:GO:0045263:GO:0015078:	Biological_Process:Biological_Process:Cellular_Component:Molecular_Function:	55.8822	32.164	79.6005	2.47484	1.30733	2.48e-08	1.35e-06
25	LdBPK_210013200	ATPsynthasesubunitC,putative	ATP_synthesis_coupled_proton_transport:ATP_hydrolysis_coupled_proton_transport:proton-transporting_ATP_synthase_complex,_coupling_factor_F(o):hydrogen_ion_transmembrane_transporter_activity:	GO:0015986:GO:0015991:GO:0045263:GO:0015078:	Biological_Process:Biological_Process:Cellular_Component:Molecular_Function:	73.1717	41.7133	104.63	2.50832	1.32672	1.62e-07	6.79e-06
26	LdBPK_360039400	ATPsynthase,putative	ATP_synthesis_coupled_proton_transport:ATP_hydrolysis_coupled_proton_transport:proton-transporting_two-sector_ATPase_complex,_catalytic_domain:proton-transporting_ATPase_activity,_rotational_mechanism:	GO:0015986:GO:0015991:GO:0033178:GO:0046961:	Biological_Process:Biological_Process:Cellular_Component:Molecular_Function:	34.3331	21.6107	47.0554	2.17741	1.12261	1.73e-05	0.00034368
27	LdBPK_210027300	vacuolarATPsynthase,putative	ATP_synthesis_coupled_proton_transport:ATP_hydrolysis_coupled_proton_transport:proton-transporting_V-type_ATPase,_V0_domain:hydrogen_ion_transmembrane_transporter_activity:	GO:0015986:GO:0015991:GO:0033179:GO:0015078:	Biological_Process:Biological_Process:Cellular_Component:Molecular_Function:	40.0909	21.611	58.5709	2.71024	1.43842	4.84e-09	3.31e-07
28	LdBPK_210027400	vacuolarATPsynthase,putative	ATP_synthesis_coupled_proton_transport:ATP_hydrolysis_coupled_proton_transport:proton-transporting_V-type_ATPase,_V0_domain:hydrogen_ion_transmembrane_transporter_activity:	GO:0015986:GO:0015991:GO:0033179:GO:0015078:	Biological_Process:Biological_Process:Cellular_Component:Molecular_Function:	39.0914	22.6159	55.567	2.45699	1.29689	1.46e-07	6.22e-06
29	LdBPK_210021500	ATPsynthase,putative	ATP_synthesis_coupled_proton_transport:ATP_hydrolysis_coupled_proton_transport:vacuolar_proton-transporting_V-type_ATPase,_V1_domain:binding:proton-transporting_ATPase_activity,_rotational_mechanism:	GO:0015986:GO:0015991:GO:0000221:GO:0005488:GO:0046961:	Biological_Process:Biological_Process:Cellular_Component:Molecular_Function:Molecular_Function:	44.6026	24.124	65.0812	2.69778	1.43177	7.44e-10	6.68e-08
30	LdBPK_320028000	CSN8/PSMD8/EIF3Kfamily,putative	binding:	GO:0005488:	Molecular_Function:	76.1904	49.2518	103.129	2.09391	1.0662	2.66e-05	0.000499474
31	LdBPK_320027600	hypotheticalprotein,conserved	binding:	GO:0005488:	Molecular_Function:	139.326	80.4111	198.241	2.46534	1.30179	3.66e-05	0.00064614
32	LdBPK_230014600	3-ketoacyl-CoAthiolase,putative	biological_process:metabolic_process:mitochondrion:mitochondrial_part:catalytic_activity:acetyl-CoA_C-acyltransferase_activity:	GO:0008150:GO:0008152:GO:0005739:GO:0044429:GO:0003824:GO:0003988:	Biological_Process:Biological_Process:Cellular_Component:Cellular_Component:Molecular_Function:Molecular_Function:	122.012	67.3449	176.679	2.6235	1.39149	0.00233426	0.0181121
33	LdBPK_350057200	biopterintransporter,putative	biopterin_transport:plasma_membrane:biopterin_transporter_activity:	GO:0015877:GO:0005886:GO:0015224:	Biological_Process:Cellular_Component:Molecular_Function:	62.6488	35.6841	89.6134	2.5113	1.32843	3.84e-08	2.01e-06
34	LdBPK_160014700	sucrose-phosphatesynthase-likeprotein	biosynthetic_process:	GO:0009058:	Biological_Process:	156.861	95.4867	218.235	2.2855	1.19251	0.000813601	0.00802337
35	LdBPK_300040800	calmodulin-relatedprotein,putative	calcium_ion_binding:	GO:0005509:	Molecular_Function:	110.276	69.3577	151.193	2.17991	1.12427	0.00011374	0.00165316
36	LdBPK_220019800	centrin-4,putative	calcium_ion_binding:	GO:0005509:	Molecular_Function:	33.8075	10.0518	57.5632	5.72665	2.51769	1.74e-09	1.44e-07
37	LdBPK_210007800	hexokinase,putative	carbohydrate_metabolic_process:ATP_binding:phosphotransferase_activity,_alcohol_group_as_acceptor:	GO:0005975:GO:0005524:GO:0016773:	Biological_Process:Molecular_Function:Molecular_Function:	100.74	52.7717	148.709	2.81796	1.49465	1.92e-07	7.91e-06
38	LdBPK_210007900	hexokinase,putative	carbohydrate_metabolic_process:ATP_binding:phosphotransferase_activity,_alcohol_group_as_acceptor:	GO:0005975:GO:0005524:GO:0016773:	Biological_Process:Molecular_Function:Molecular_Function:	84.459	48.2492	120.669	2.50095	1.32248	6.66e-07	2.13e-05
39	LdBPK_350014800	aldose1-epimerase,putative	carbohydrate_metabolic_process:catalytic_activity:isomerase_activity:carbohydrate_binding:	GO:0005975:GO:0003824:GO:0016853:GO:0030246:	Biological_Process:Molecular_Function:Molecular_Function:Molecular_Function:	78.6789	40.2069	117.151	2.9137	1.54285	4.21e-09	2.95e-07
40	LdBPK_350014900	aldose1-epimerase,putative	carbohydrate_metabolic_process:catalytic_activity:isomerase_activity:carbohydrate_binding:	GO:0005975:GO:0003824:GO:0016853:GO:0030246:	Biological_Process:Molecular_Function:Molecular_Function:Molecular_Function:	59.6174	20.1033	99.1315	4.93109	2.30191	4.32e-19	3.38e-16
41	LdBPK_340040800	aldose1-epimerase-likeprotein	carbohydrate_metabolic_process:catalytic_activity:isomerase_activity:carbohydrate_binding:	GO:0005975:GO:0003824:GO:0016853:GO:0030246:	Biological_Process:Molecular_Function:Molecular_Function:Molecular_Function:	48.1182	30.1551	66.0812	2.19137	1.13184	5.47e-07	1.82e-05
42	LdBPK_040008300	beta-fructofuranosidase,putative	carbohydrate_metabolic_process:hydrolase_activity,_hydrolyzing_O-glycosyl_compounds:	GO:0005975:GO:0004553:	Biological_Process:Molecular_Function:	153.308	70.3576	236.259	3.35797	1.74759	1.74e-06	4.78e-05
43	LdBPK_040008400	beta-fructofuranosidase,putative	carbohydrate_metabolic_process:hydrolase_activity,_hydrolyzing_O-glycosyl_compounds:	GO:0005975:GO:0004553:	Biological_Process:Molecular_Function:	72.4061	38.1936	106.619	2.79153	1.48105	2.97e-05	0.000546089
44	LdBPK_350011500	beta-fructofuranosidase,putative	carbohydrate_metabolic_process:hydrolase_activity,_hydrolyzing_O-glycosyl_compounds:	GO:0005975:GO:0004553:	Biological_Process:Molecular_Function:	212.451	93.4804	331.421	3.54536	1.82593	4.2e-07	1.49e-05
45	LdBPK_340006400	malatedehydrogenase	carbohydrate_metabolic_process:malate_metabolic_process:cellular_carbohydrate_metabolic_process:oxidation-reduction_process:catalytic_activity:oxidoreductase_activity:L-malate_dehydrogenase_activity:	GO:0005975:GO:0006108:GO:0044262:GO:0055114:GO:0003824:GO:0016491:GO:0030060:	Biological_Process:Biological_Process:Biological_Process:Biological_Process:Molecular_Function:Molecular_Function:Molecular_Function:	44.6034	25.6321	63.5748	2.48028	1.3105	1.33e-08	7.99e-07
46	LdBPK_160012800	transaldolase,putative	carbohydrate_metabolic_process:pentose-phosphate_shunt:cytoplasm:sedoheptulose-7-phosphate:D-glyceraldehyde-3-phosphate_glyceronetransferase_activity:	GO:0005975:GO:0006098:GO:0005737:GO:0004801:	Biological_Process:Biological_Process:Cellular_Component:Molecular_Function:	75.9261	43.7246	108.128	2.47292	1.30622	3.4e-07	1.26e-05
47	LdBPK_250024300	ATP-graspdomain/D-alaD-alaligaseC-terminus/SETdomaincontainingprotein,putative	catalytic_activity:protein_binding:ATP_binding:metal_ion_binding:	GO:0003824:GO:0005515:GO:0005524:GO:0046872:	Molecular_Function:Molecular_Function:Molecular_Function:Molecular_Function:	30.3266	19.0977	41.5554	2.17594	1.12164	5.76e-05	0.000934943
48	LdBPK_350014600	cellcyclesequencebindingphosphoprotein_RBP33_,putative	cell_cycle_process:phosphoprotein_binding:	GO:0022402:GO:0051219:	Biological_Process:Molecular_Function:	26.5572	14.0732	39.0412	2.77416	1.47205	0.00165468	0.0139139
49	LdBPK_270013200	glutaredoxin-likeprotein	cell_redox_homeostasis:electron_carrier_activity:protein_disulfide_oxidoreductase_activity:	GO:0045454:GO:0009055:GO:0015035:	Biological_Process:Molecular_Function:Molecular_Function:	67.9236	40.7079	95.1392	2.33712	1.22473	4.7e-05	0.000793308
50	LdBPK_260011700	proteindisulfideisomerase,putative	cell_redox_homeostasis:endoplasmic_reticulum:isomerase_activity:	GO:0045454:GO:0005783:GO:0016853:	Biological_Process:Cellular_Component:Molecular_Function:	68.8975	33.1674	104.628	3.15453	1.65743	1.65e-09	1.39e-07
51	LdBPK_230005400	peroxidoxin	cell_redox_homeostasis:oxidation-reduction_process:antioxidant_activity:oxidoreductase_activity:peroxiredoxin_activity:	GO:0045454:GO:0055114:GO:0016209:GO:0016491:GO:0051920:	Biological_Process:Biological_Process:Molecular_Function:Molecular_Function:Molecular_Function:	173.644	87.9497	259.338	2.94871	1.56008	4.24e-06	0.000102424
52	LdBPK_050008500	trypanothionereductase	cell_redox_homeostasis:oxidation-reduction_process:cytoplasm:disulfide_oxidoreductase_activity:trypanothione-disulfide_reductase_activity:oxidoreductase_activity:flavin_adenine_dinucleotide_binding:NADPH_binding:	GO:0045454:GO:0055114:GO:0005737:GO:0015036:GO:0015042:GO:0016491:GO:0050660:GO:0070402:	Biological_Process:Biological_Process:Cellular_Component:Molecular_Function:Molecular_Function:Molecular_Function:Molecular_Function:Molecular_Function:	233.756	117.601	349.91	2.9754	1.57308	1.69e-05	0.000335034
53	LdBPK_320040500	dihydrolipoamidedehydrogenase,putative	cell_redox_homeostasis:oxidation-reduction_process:cytoplasm:mitochondrion:dihydrolipoyl_dehydrogenase_activity:oxidoreductase_activity:flavin_adenine_dinucleotide_binding:	GO:0045454:GO:0055114:GO:0005737:GO:0005739:GO:0004148:GO:0016491:GO:0050660:	Biological_Process:Biological_Process:Cellular_Component:Cellular_Component:Molecular_Function:Molecular_Function:Molecular_Function:	93.9581	52.7705	135.146	2.56101	1.35671	9.85e-05	0.00145651
54	LdBPK_310005000	5-methyltetrahydropteroyltriglutamate-homocysteineS-methyltransferase	cellular_amino_acid_biosynthetic_process:methionine_biosynthetic_process:5-methyltetrahydropteroyltriglutamate-homocysteine_S-methyltransferase_activity:zinc_ion_binding:	GO:0008652:GO:0009086:GO:0003871:GO:0008270:	Biological_Process:Biological_Process:Molecular_Function:Molecular_Function:	269.263	80.9156	457.61	5.6554	2.49963	1.89e-10	1.92e-08
55	LdBPK_250026700	2,4-dihydroxyhept-2-ene-1,7-dioicacidaldolase,putative	cellular_aromatic_compound_metabolic_process:mitochondrion:catalytic_activity:carbon-carbon_lyase_activity:	GO:0006725:GO:0005739:GO:0003824:GO:0016830:	Biological_Process:Cellular_Component:Molecular_Function:Molecular_Function:	201.152	57.7958	344.508	5.96078	2.5755	5.83e-11	7.18e-09
56	LdBPK_290005100	transcriptionfactor-likeprotein	cellular_process:	GO:0009987:	Biological_Process:	108.732	55.2838	162.18	2.9336	1.55267	3.07e-07	1.17e-05
57	LdBPK_320040100	chaperoninalphasubunit,putative	cellular_protein_metabolic_process:ATP_binding:	GO:0044267:GO:0005524:	Biological_Process:Molecular_Function:	77.6813	44.7298	110.633	2.47336	1.30647	4.17e-07	1.49e-05
58	LdBPK_360039200	Octanoyltransferase,putative	cellular_protein_modification_process:lipoate_biosynthetic_process:cytoplasm:catalytic_activity:octanoyltransferase_activity:	GO:0006464:GO:0009107:GO:0005737:GO:0003824:GO:0016415:	Biological_Process:Biological_Process:Cellular_Component:Molecular_Function:Molecular_Function:	4.75844	1.50786	8.00902	5.31153	2.40913	0.00454038	0.0298381
59	LdBPK_170016700	METAdomaincontainingprotein	cellular_response_to_oxidative_stress:cellular_response_to_heat:cytosol:cilium:	GO:0034599:GO:0034605:GO:0005829:GO:0005929:	Biological_Process:Biological_Process:Cellular_Component:Cellular_Component:	95.9396	42.2155	149.664	3.54523	1.82588	4.36e-07	1.52e-05
60	LdBPK_040017800	actin	chromatin_remodeling:kinetoplast:DNA_binding:endonuclease_activity:	GO:0006338:GO:0020023:GO:0003677:GO:0004519:	Biological_Process:Cellular_Component:Molecular_Function:Molecular_Function:	169.897	99.0046	240.789	2.4321	1.2822	0.000123348	0.00173542
61	LdBPK_350040800	structuralmaintenanceofchromosome_SMC_familyprotein,putative	chromosome_organization:chromosome:protein_binding:ATP_binding:	GO:0051276:GO:0005694:GO:0005515:GO:0005524:	Biological_Process:Cellular_Component:Molecular_Function:Molecular_Function:	51.372	33.1706	69.5735	2.09744	1.06863	0.00361686	0.0253104
62	LdBPK_200018100	smallmyristoylatedprotein-1	cilium_assembly:cilium_membrane:	GO:0042384:GO:0060170:	Biological_Process:Cellular_Component:	61.3542	16.5859	106.122	6.39834	2.6777	1.09e-17	6.27e-15
63	LdBPK_090015000	calmodulin,putative	contractile_vacuole:cytosol:flagellum:calcium_ion_binding:	GO:0000331:GO:0005829:GO:0019861:GO:0005509:	Cellular_Component:Cellular_Component:Cellular_Component:Molecular_Function:	83.7043	55.2823	112.126	2.02825	1.02024	0.000100213	0.00147145
64	LdBPK_090015100	calmodulin,putative	contractile_vacuole:cytosol:flagellum:calcium_ion_binding:	GO:0000331:GO:0005829:GO:0019861:GO:0005509:	Cellular_Component:Cellular_Component:Cellular_Component:Molecular_Function:	79.4381	50.759	108.117	2.13001	1.09086	0.00104779	0.0097526
65	LdBPK_030012300	cytochromecoxidasecopperchaperone,putative	copper_ion_transport:mitochondrial_intermembrane_space:copper_ion_binding:copper_chaperone_activity:	GO:0006825:GO:0005758:GO:0005507:GO:0016531:	Biological_Process:Cellular_Component:Molecular_Function:Molecular_Function:	12.7802	6.53338	19.0271	2.91228	1.54215	0.000652754	0.00669772
66	LdBPK_170008400	receptor-typeadenylatecyclase,putative	cyclic_nucleotide_biosynthetic_process:intracellular_signal_transduction:phosphorus-oxygen_lyase_activity:	GO:0009190:GO:0035556:GO:0016849:	Biological_Process:Biological_Process:Molecular_Function:	79.9404	49.7558	110.125	2.21331	1.14621	9.51e-06	0.000208028
67	LdBPK_170008600	receptor-typeadenylatecyclase,putative	cyclic_nucleotide_biosynthetic_process:intracellular_signal_transduction:phosphorus-oxygen_lyase_activity:	GO:0009190:GO:0035556:GO:0016849:	Biological_Process:Biological_Process:Molecular_Function:	107.002	61.3149	152.689	2.49025	1.31629	5.84e-06	0.000136827
68	LdBPK_050015000	3-mercaptopyruvatesulfurtransferase	cysteine_biosynthetic_process_via_cystathionine:cyanide_metabolic_process:cytosol:3-mercaptopyruvate_sulfurtransferase_activity:	GO:0019343:GO:0019499:GO:0005829:GO:0016784:	Biological_Process:Biological_Process:Cellular_Component:Molecular_Function:	14.7842	8.54394	21.0245	2.46075	1.2991	0.00162694	0.0137208
69	LdBPK_340041600	amidinotransferase,putative	cytoplasm:	GO:0005737:	Cellular_Component:	40.1001	25.6318	54.5683	2.12893	1.09013	5.91e-06	0.000138015
70	LdBPK_260005000	Lsm7pprotein,putative	deadenylation-dependent_decapping_of_nuclear-transcribed_mRNA:RNA_splicing:RNA_metabolic_process:cytoplasmic_mRNA_processing_body:	GO:0000290:GO:0008380:GO:0016070:GO:0000932:	Biological_Process:Biological_Process:Biological_Process:Cellular_Component:	7.26746	3.51817	11.0168	3.13139	1.6468	0.00837997	0.0476
71	LdBPK_230026000	Nucleoside2-deoxyribosyltransferase,putative	deoxyribonucleoside_monophosphate_catabolic_process:nucleoside_deoxyribosyltransferase_activity:deoxyribonucleoside_5'-monophosphate_N-glycosidase_activity:	GO:0009159:GO:0050144:GO:0070694:	Biological_Process:Molecular_Function:Molecular_Function:	37.3403	21.1085	53.5722	2.53794	1.34366	1.14e-07	5.03e-06
72	LdBPK_280025700	Double-strandedDNA-bindingdomaincontainingprotein,putative	DNA_binding:	GO:0003677:	Molecular_Function:	21.5451	10.0515	33.0387	3.28692	1.71674	7.3e-07	2.29e-05
73	LdBPK_250031100	hypotheticalprotein,conserved	DNA_binding:	GO:0003677:	Molecular_Function:	137.321	85.9421	188.7	2.19566	1.13466	0.00181454	0.0150091
74	LdBPK_270016400	mitochondrialRNAbindingprotein1	DNA_binding:	GO:0003677:	Molecular_Function:	48.3637	28.1448	68.5825	2.43677	1.28497	1.77e-08	1.03e-06
75	LdBPK_120009100	3'-nucleotidase/nuclease,putative	DNA_catabolic_process:nucleic_acid_binding:endonuclease_activity:	GO:0006308:GO:0003676:GO:0004519:	Biological_Process:Molecular_Function:Molecular_Function:	97.7244	45.2322	150.217	3.32101	1.73162	1.77e-09	1.45e-07
76	LdBPK_080014300	mitochondrialDNApolymerasebeta	DNA_replication:DNA_repair:DNA_binding:catalytic_activity:DNA-directed_DNA_polymerase_activity:nucleotidyltransferase_activity:	GO:0006260:GO:0006281:GO:0003677:GO:0003824:GO:0003887:GO:0016779:	Biological_Process:Biological_Process:Molecular_Function:Molecular_Function:Molecular_Function:Molecular_Function:	25.8052	14.0717	37.5387	2.66768	1.41558	0.00219806	0.0173649
77	LdBPK_280014400	ribonucleoside-diphosphatereductaselargechain,putative	DNA_replication:oxidation-reduction_process:ribonucleoside-diphosphate_reductase_complex:ribonucleoside-diphosphate_reductase_activity,_thioredoxin_disulfide_as_acceptor:ATP_binding:	GO:0006260:GO:0055114:GO:0005971:GO:0004748:GO:0005524:	Biological_Process:Biological_Process:Cellular_Component:Molecular_Function:Molecular_Function:	60.1313	31.6608	88.6018	2.79847	1.48464	3.28e-07	1.23e-05
78	LdBPK_330032600	celldivisioncycle45_CDC45_,putative	DNA-dependent_DNA_replication_initiation:	GO:0006270:	Biological_Process:	20.0483	12.5643	27.5322	2.1913	1.13179	0.00111829	0.0102537
79	LdBPK_360074100	glucosetransporter2	D-ribose_transport:glucose_transport:transmembrane_transport:integral_to_membrane:inner_membrane_complex:fructose_transmembrane_transporter_activity:galactose_transmembrane_transporter_activity:mannose_transmembrane_transporter_activity:D-ribose_transmembrane_transporter_activity:transmembrane_transporter_activity:D-glucose_transmembrane_transporter_activity:	GO:0015752:GO:0015758:GO:0055085:GO:0016021:GO:0070258:GO:0005353:GO:0005354:GO:0015578:GO:0015591:GO:0022857:GO:0055056:	Biological_Process:Biological_Process:Biological_Process:Cellular_Component:Cellular_Component:Molecular_Function:Molecular_Function:Molecular_Function:Molecular_Function:Molecular_Function:Molecular_Function:	195.188	94.9835	295.392	3.10993	1.63688	3.07e-06	7.76e-05
80	LdBPK_060014200	dihydrofolatereductase-thymidylatesynthase	dTMP_biosynthetic_process:glycine_biosynthetic_process:one-carbon_metabolic_process:nucleotide_biosynthetic_process:oxidation-reduction_process:dihydrofolate_reductase_activity:thymidylate_synthase_activity:methotrexate_binding:	GO:0006231:GO:0006545:GO:0006730:GO:0009165:GO:0055114:GO:0004146:GO:0004799:GO:0051870:	Biological_Process:Biological_Process:Biological_Process:Biological_Process:Biological_Process:Molecular_Function:Molecular_Function:Molecular_Function:	119.998	35.6834	204.312	5.72569	2.51745	4.91e-07	1.67e-05
81	LdBPK_290028700	C-8sterolisomerase-likeprotein	ergosterol_biosynthetic_process:endoplasmic_reticulum:C-8_sterol_isomerase_activity:	GO:0006696:GO:0005783:GO:0000247:	Biological_Process:Cellular_Component:Molecular_Function:	21.3038	13.5702	29.0374	2.13979	1.09747	0.00108171	0.00999276
82	LdBPK_240027500	3-hydroxy-3-methylglutaryl-CoAsynthase,putative	ergosterol_biosynthetic_process:metabolic_process:isoprenoid_biosynthetic_process:catalytic_activity:hydroxymethylglutaryl-CoA_synthase_activity:	GO:0006696:GO:0008152:GO:0008299:GO:0003824:GO:0004421:	Biological_Process:Biological_Process:Biological_Process:Molecular_Function:Molecular_Function:	181.665	108.054	255.276	2.36249	1.24031	0.000260362	0.00312108
83	LdBPK_330013500	paraflagellarrodcomponent,putative	eukaryotic_translation_initiation_factor_4F_complex:	GO:0016281:	Cellular_Component:	32.8065	11.5589	54.0541	4.67641	2.2254	0.000137935	0.00190748
84	LdBPK_360057700	paraflagellarrodcomponent,putative	eukaryotic_translation_initiation_factor_4F_complex:	GO:0016281:	Cellular_Component:	48.5803	13.5705	83.5902	6.15972	2.62286	1.7e-08	9.99e-07
85	LdBPK_140012300	fattyacidelongase,putative	fatty_acid_biosynthetic_process:integral_to_membrane:fatty_acid_elongase_activity:	GO:0006633:GO:0016021:GO:0009922:	Biological_Process:Cellular_Component:Molecular_Function:	90.722	57.2946	124.15	2.16686	1.11561	4.3e-05	0.000741628
86	LdBPK_270007800	Acylcarrierprotein,mitochondrial,putative	fatty_acid_biosynthetic_process:mitochondrion:ACP_phosphopantetheine_attachment_site_binding_involved_in_fatty_acid_biosynthetic_process:cofactor_binding:	GO:0006633:GO:0005739:GO:0000036:GO:0048037:	Biological_Process:Cellular_Component:Molecular_Function:Molecular_Function:	48.3673	29.1495	67.5851	2.31857	1.21323	9.23e-08	4.22e-06
87	LdBPK_230021800	lathosteroloxidase-likeprotein	fatty_acid_biosynthetic_process:oxidation-reduction_process:endoplasmic_reticulum:iron_ion_binding:oxidoreductase_activity:	GO:0006633:GO:0055114:GO:0005783:GO:0005506:GO:0016491:	Biological_Process:Biological_Process:Cellular_Component:Molecular_Function:Molecular_Function:	31.0711	15.5803	46.5619	2.98851	1.57943	2.48e-08	1.35e-06
88	LdBPK_310040700	iron/zinctransporterprotein-likeprotein	ferrous_iron_transport:metal_ion_transport:transmembrane_transport:plasma_membrane:membrane:ferrous_iron_transmembrane_transporter_activity:metal_ion_transmembrane_transporter_activity:	GO:0015684:GO:0030001:GO:0055085:GO:0005886:GO:0016020:GO:0015093:GO:0046873:	Biological_Process:Biological_Process:Biological_Process:Cellular_Component:Cellular_Component:Molecular_Function:Molecular_Function:	84.6518	27.1399	142.164	5.23818	2.38906	1.26e-16	5.42e-14
89	LdBPK_310040800	iron/zinctransporterprotein-likeprotein	ferrous_iron_transport:metal_ion_transport:transmembrane_transport:plasma_membrane:membrane:ferrous_iron_transmembrane_transporter_activity:metal_ion_transmembrane_transporter_activity:	GO:0015684:GO:0030001:GO:0055085:GO:0005886:GO:0016020:GO:0015093:GO:0046873:	Biological_Process:Biological_Process:Biological_Process:Cellular_Component:Cellular_Component:Molecular_Function:Molecular_Function:	92.666	27.1399	158.192	5.82876	2.54319	1.98e-17	1.01e-14
90	LdBPK_300032600	formate--tetrahydrofolateligase	folic_acid-containing_compound_biosynthetic_process:cytosol:formate-tetrahydrofolate_ligase_activity:ATP_binding:	GO:0009396:GO:0005829:GO:0004329:GO:0005524:	Biological_Process:Cellular_Component:Molecular_Function:Molecular_Function:	47.1129	27.1407	67.0851	2.47175	1.30554	9.75e-09	6.23e-07
91	LdBPK_120010600	glucose-6-phosphateisomerase	gluconeogenesis:glycolysis:cytosol:glycosome:glucose-6-phosphate_isomerase_activity:	GO:0006094:GO:0006096:GO:0005829:GO:0020015:GO:0004347:	Biological_Process:Biological_Process:Cellular_Component:Cellular_Component:Molecular_Function:	98.7427	60.31	137.175	2.2745	1.18555	2.53e-05	0.000482336
92	LdBPK_360079000	2,3-bisphosphoglycerate-independentphosphoglyceratemutase	glucose_catabolic_process:gluconeogenesis:glycolysis:metabolic_process:cytoplasm:catalytic_activity:phosphoglycerate_mutase_activity:manganese_ion_binding:metal_ion_binding:cobalt_ion_binding:	GO:0006007:GO:0006094:GO:0006096:GO:0008152:GO:0005737:GO:0003824:GO:0004619:GO:0030145:GO:0046872:GO:0050897:	Biological_Process:Biological_Process:Biological_Process:Biological_Process:Cellular_Component:Molecular_Function:Molecular_Function:Molecular_Function:Molecular_Function:Molecular_Function:	123.048	79.4082	166.687	2.09911	1.06978	0.00038308	0.00432154
93	LdBPK_300036600	glyceraldehyde3-phosphatedehydrogenase,glycosomal	glucose_metabolic_process:oxidation-reduction_process:glycosome:glyceraldehyde-3-phosphate_dehydrogenase_(NAD+)_(phosphorylating)_activity:NADP_binding:NAD_binding:	GO:0006006:GO:0055114:GO:0020015:GO:0004365:GO:0050661:GO:0051287:	Biological_Process:Biological_Process:Cellular_Component:Molecular_Function:Molecular_Function:Molecular_Function:	142.088	83.9276	200.249	2.38597	1.25458	7.47e-05	0.00115317
94	LdBPK_300036700	glyceraldehyde3-phosphatedehydrogenase,glycosomal	glucose_metabolic_process:oxidation-reduction_process:glycosome:glyceraldehyde-3-phosphate_dehydrogenase_(NAD+)_(phosphorylating)_activity:NADP_binding:NAD_binding:	GO:0006006:GO:0055114:GO:0020015:GO:0004365:GO:0050661:GO:0051287:	Biological_Process:Biological_Process:Cellular_Component:Molecular_Function:Molecular_Function:Molecular_Function:	163.897	96.4916	231.302	2.39712	1.2613	0.000135029	0.0018741
95	LdBPK_360074200	glucosetransporter2	glucose_transport:transmembrane_transport:membrane:integral_to_membrane:motile_cilium:fructose_transmembrane_transporter_activity:galactose_transmembrane_transporter_activity:glucose_transmembrane_transporter_activity:mannose_transmembrane_transporter_activity:transmembrane_transporter_activity:	GO:0015758:GO:0055085:GO:0016020:GO:0016021:GO:0031514:GO:0005353:GO:0005354:GO:0005355:GO:0015578:GO:0022857:	Biological_Process:Biological_Process:Cellular_Component:Cellular_Component:Cellular_Component:Molecular_Function:Molecular_Function:Molecular_Function:Molecular_Function:Molecular_Function:	194.204	105.037	283.371	2.69781	1.43179	3.84e-05	0.000677159
96	LdBPK_140015100	glutathionesynthetase,putative	glutathione_biosynthetic_process:glutathione_synthase_activity:ATP_binding:	GO:0006750:GO:0004363:GO:0005524:	Biological_Process:Molecular_Function:Molecular_Function:	232.092	153.287	310.896	2.02819	1.02019	0.00452655	0.0298275
97	LdBPK_350053200	lipoicacidcontainingcarrierprotein,putative	glycine_catabolic_process:glycine_decarboxylation_via_glycine_cleavage_system:mitochondrion:glycine_cleavage_complex:	GO:0006546:GO:0019464:GO:0005739:GO:0005960:	Biological_Process:Biological_Process:Cellular_Component:Cellular_Component:	40.0958	23.1181	57.0735	2.46878	1.3038	8.67e-08	4.06e-06
98	LdBPK_140019600	serinehydroxymethyltransferase_SHMT-L_	glycine_metabolic_process:L-serine_metabolic_process:cytosol:glycine_hydroxymethyltransferase_activity:	GO:0006544:GO:0006563:GO:0005829:GO:0004372:	Biological_Process:Biological_Process:Cellular_Component:Molecular_Function:	59.6501	38.6996	80.6005	2.08272	1.05847	6.8e-06	0.000155219
99	LdBPK_290032500	ATP-dependent6-phosphofructokinase,glycosomal	glycolysis:6-phosphofructokinase_complex:glycosome:6-phosphofructokinase_activity:ATP_binding:	GO:0006096:GO:0005945:GO:0020015:GO:0003872:GO:0005524:	Biological_Process:Cellular_Component:Cellular_Component:Molecular_Function:Molecular_Function:	87.9596	44.2271	131.692	2.97764	1.57417	2.66e-07	1.04e-05
100	LdBPK_200006100	phosphoglyceratekinaseC,glycosomal	glycolysis:cytosol:phosphoglycerate_kinase_activity:ADP_binding:	GO:0006096:GO:0005829:GO:0004618:GO:0043531:	Biological_Process:Cellular_Component:Molecular_Function:Molecular_Function:	50.1173	30.1546	70.0799	2.32402	1.21662	4.22e-07	1.5e-05
101	LdBPK_360018500	fructose-1,6-bisphosphatealdolase	glycolysis:glycosome:fructose-bisphosphate_aldolase_activity:	GO:0006096:GO:0020015:GO:0004332:	Biological_Process:Cellular_Component:Molecular_Function:	339.15	105.542	572.758	5.4268	2.4401	2.52e-09	1.96e-07
102	LdBPK_350005300	pyruvatekinase	glycolysis:magnesium_ion_binding:catalytic_activity:pyruvate_kinase_activity:potassium_ion_binding:ADP_binding:	GO:0006096:GO:0000287:GO:0003824:GO:0004743:GO:0030955:GO:0043531:	Biological_Process:Molecular_Function:Molecular_Function:Molecular_Function:Molecular_Function:Molecular_Function:	69.1703	44.7285	93.6121	2.0929	1.0655	1.45e-05	0.000295595
103	LdBPK_350005400	pyruvatekinase	glycolysis:magnesium_ion_binding:catalytic_activity:pyruvate_kinase_activity:potassium_ion_binding:ADP_binding:	GO:0006096:GO:0000287:GO:0003824:GO:0004743:GO:0030955:GO:0043531:	Biological_Process:Molecular_Function:Molecular_Function:Molecular_Function:Molecular_Function:Molecular_Function:	72.4247	44.7283	100.121	2.23843	1.16249	3.46e-06	8.58e-05
104	LdBPK_240013700	triosephosphateisomerase	glycolysis:metabolic_process:glycosome:triose-phosphate_isomerase_activity:	GO:0006096:GO:0008152:GO:0020015:GO:0004807:	Biological_Process:Biological_Process:Cellular_Component:Molecular_Function:	63.1219	23.6213	102.622	4.34449	2.11919	1.53e-16	6e-14
105	LdBPK_140018000	enolase	glycolysis:phosphopyruvate_hydratase_complex:cytosol:magnesium_ion_binding:phosphopyruvate_hydratase_activity:	GO:0006096:GO:0000015:GO:0005829:GO:0000287:GO:0004634:	Biological_Process:Cellular_Component:Cellular_Component:Molecular_Function:Molecular_Function:	267.503	89.456	445.549	4.98065	2.31633	2.47e-09	1.93e-07
106	LdBPK_270012700	ras-relatedproteinRAB1A,putative	GTP_catabolic_process:intracellular_protein_transport:nucleocytoplasmic_transport:signal_transduction:small_GTPase_mediated_signal_transduction:protein_transport:intracellular:membrane:GTPase_activity:GTP_binding:	GO:0006184:GO:0006886:GO:0006913:GO:0007165:GO:0007264:GO:0015031:GO:0005622:GO:0016020:GO:0003924:GO:0005525:	Biological_Process:Biological_Process:Biological_Process:Biological_Process:Biological_Process:Biological_Process:Cellular_Component:Cellular_Component:Molecular_Function:Molecular_Function:	46.3586	26.6372	66.0799	2.48074	1.31077	8.07e-09	5.23e-07
107	LdBPK_140013400	guaninenucleotide-bindingprotein-likeprotein	GTP_catabolic_process:signal_transduction:small_GTPase_mediated_signal_transduction:protein_transport:intracellular:membrane:GTPase_activity:GTP_binding:	GO:0006184:GO:0007165:GO:0007264:GO:0015031:GO:0005622:GO:0016020:GO:0003924:GO:0005525:	Biological_Process:Biological_Process:Biological_Process:Biological_Process:Cellular_Component:Cellular_Component:Molecular_Function:Molecular_Function:	46.1131	28.1451	64.0812	2.27682	1.18702	1.41e-07	6.06e-06
108	LdBPK_330037000	translationinitiationfactorIF-2,putative	GTPase_activity:GTP_binding:	GO:0003924:GO:0005525:	Molecular_Function:Molecular_Function:	188.478	125.646	251.309	2.00014	1.0001	0.00335429	0.0238764
109	LdBPK_110011400	cytochromeb5,putative	heme_binding:	GO:0020037:	Molecular_Function:	9.01875	4.52332	13.5142	2.98767	1.57902	0.00407813	0.027525
110	LdBPK_360056600	cytochromeb51,putative	heme_binding:	GO:0020037:	Molecular_Function:	10.274	5.02602	15.5219	3.08831	1.62682	0.00151261	0.0130331
111	LdBPK_060019000	Cytochromeb5-likeHeme/Steroidbindingdomaincontainingprotein,putative	heme_binding:	GO:0020037:	Molecular_Function:	16.7847	6.53338	27.0361	4.13815	2.04898	4.84e-07	1.65e-05
112	LdBPK_310019500	Cytochromeb5-likeHeme/Steroidbindingdomaincontainingprotein,putative	heme_binding:	GO:0020037:	Molecular_Function:	21.2952	9.54909	33.0412	3.46014	1.79083	3.33e-07	1.24e-05
113	LdBPK_340037300	Presentintheoutermitochondrialmembraneproteome29	heme_binding:	GO:0020037:	Molecular_Function:	28.0691	18.093	38.0451	2.10275	1.07228	0.000214733	0.00270188
114	LdBPK_240024600	lysophospholipase,putative	hydrolase_activity:	GO:0016787:	Molecular_Function:	21.0474	12.0614	30.0335	2.49006	1.31618	0.000115089	0.00166156
115	LdBPK_220010900	rer1family-likeprotein	integral_to_membrane:	GO:0016021:	Cellular_Component:	21.5546	14.0732	29.0361	2.06322	1.0449	0.00170604	0.0142761
116	LdBPK_320032300	GPItransamidasecomponentTta1,putative	integral_to_membrane:GPI-anchor_transamidase_complex:GPI-anchor_transamidase_activity:	GO:0016021:GO:0042765:GO:0003923:	Cellular_Component:Cellular_Component:Molecular_Function:	49.8819	31.662	68.1018	2.1509	1.10494	0.00106933	0.00988903
117	LdBPK_300030400	ADP-ribosylationfactor-likeprotein	intracellular_protein_transport:small_GTPase_mediated_signal_transduction:intracellular:GTP_binding:	GO:0006886:GO:0007264:GO:0005622:GO:0005525:	Biological_Process:Biological_Process:Cellular_Component:Molecular_Function:	21.0482	12.0616	30.0348	2.49012	1.31621	0.000115089	0.00166156
118	LdBPK_310037800	ADP-ribosylationfactor,putative	intracellular_protein_transport:small_GTPase_mediated_signal_transduction:protein_transport:intracellular:GTP_binding:	GO:0006886:GO:0007264:GO:0015031:GO:0005622:GO:0005525:	Biological_Process:Biological_Process:Biological_Process:Cellular_Component:Molecular_Function:	57.6284	32.1652	83.0915	2.58327	1.3692	1.34e-05	0.000279139
119	LdBPK_360022800	clathrinheavychain,putative	intracellular_protein_transport:vesicle-mediated_transport:clathrin_coat_of_trans-Golgi_network_vesicle:clathrin_coat_of_coated_pit:structural_molecule_activity:binding:	GO:0006886:GO:0016192:GO:0030130:GO:0030132:GO:0005198:GO:0005488:	Biological_Process:Biological_Process:Cellular_Component:Cellular_Component:Molecular_Function:Molecular_Function:	104.745	62.8235	146.666	2.33458	1.22316	2.08e-05	0.00040392
120	LdBPK_020010100	voltage-dependentanion-selectivechannel,putative	ion_transport:mitochondrial_outer_membrane:eukaryotic_translation_initiation_factor_4F_complex:pore_complex:voltage-gated_anion_channel_activity:porin_activity:	GO:0006811:GO:0005741:GO:0016281:GO:0046930:GO:0008308:GO:0015288:	Biological_Process:Cellular_Component:Cellular_Component:Cellular_Component:Molecular_Function:Molecular_Function:	69.6619	43.2219	96.1018	2.22345	1.1528	0.00149238	0.0129145
121	LdBPK_100008300	isocitratedehydrogenase_NADP_,mitochondrialprecursor,putative	isocitrate_metabolic_process:oxidation-reduction_process:magnesium_ion_binding:isocitrate_dehydrogenase_(NADP+)_activity:NAD_binding:	GO:0006102:GO:0055114:GO:0000287:GO:0004450:GO:0051287:	Biological_Process:Biological_Process:Molecular_Function:Molecular_Function:Molecular_Function:	160.096	81.4143	238.777	2.93286	1.55231	2.84e-06	7.27e-05
122	LdBPK_350035700	trypanothione-dependentglyoxalaseI	lactoylglutathione_lyase_activity:metal_ion_binding:	GO:0004462:GO:0046872:	Molecular_Function:Molecular_Function:	23.8108	15.5803	32.0412	2.05653	1.04021	0.000988246	0.00931914
123	LdBPK_110011500	3-methylcrotonoyl-CoAcarboxylasebetasubunit,putative	ligase_activity:	GO:0016874:	Molecular_Function:	42.1025	27.1392	57.0657	2.10271	1.07225	4.79e-06	0.000112769
124	LdBPK_250024200	enoyl-CoAreductase,putative	lipid_metabolic_process:dolichol_biosynthetic_process:glycosylation:cytoplasm:mitochondrial_inner_membrane:integral_to_membrane:fatty_acid_elongase_activity:oxidoreductase_activity,_acting_on_the_CH-CH_group_of_donors:	GO:0006629:GO:0019408:GO:0070085:GO:0005737:GO:0005743:GO:0016021:GO:0009922:GO:0016627:	Biological_Process:Biological_Process:Biological_Process:Cellular_Component:Cellular_Component:Cellular_Component:Molecular_Function:Molecular_Function:	64.6446	36.69	92.5992	2.52383	1.33561	0.000812895	0.00802337
125	LdBPK_240028900	fatty-aciddesaturase,putative	lipid_metabolic_process:fatty_acid_biosynthetic_process:oxidation-reduction_process:endoplasmic_reticulum:membrane:stearoyl-CoA_9-desaturase_activity:oxidoreductase_activity,_acting_on_paired_donors,_with_oxidation_of_a_pair_of_donors_resulting_in_the_reduction_of_molecular_oxygen_to_two_molecules_of_water:heme_binding:	GO:0006629:GO:0006633:GO:0055114:GO:0005783:GO:0016020:GO:0004768:GO:0016717:GO:0020037:	Biological_Process:Biological_Process:Biological_Process:Cellular_Component:Cellular_Component:Molecular_Function:Molecular_Function:Molecular_Function:	200.755	132.178	269.331	2.03764	1.0269	0.0030654	0.0222209
126	LdBPK_260022000	sphingolipiddelta4desaturase,putative	lipid_metabolic_process:fatty_acid_biosynthetic_process:oxidation-reduction_process:integral_to_membrane:oxidoreductase_activity,_acting_on_paired_donors,_with_incorporation_or_reduction_of_molecular_oxygen:	GO:0006629:GO:0006633:GO:0055114:GO:0016021:GO:0016705:	Biological_Process:Biological_Process:Biological_Process:Cellular_Component:Molecular_Function:	95.4845	59.8066	131.162	2.19311	1.13298	4.52e-05	0.000769073
127	LdBPK_260022100	sphingolipiddelta4desaturase,putative	lipid_metabolic_process:fatty_acid_biosynthetic_process:oxidation-reduction_process:integral_to_membrane:oxidoreductase_activity,_acting_on_paired_donors,_with_incorporation_or_reduction_of_molecular_oxygen:	GO:0006629:GO:0006633:GO:0055114:GO:0016021:GO:0016705:	Biological_Process:Biological_Process:Biological_Process:Cellular_Component:Molecular_Function:	94.232	59.3041	129.16	2.17792	1.12295	4.84e-05	0.000813895
128	LdBPK_280024800	methylthioribulose-1-phosphatedehydratase,putative	L-methionine_salvage:cytoplasm:cytosol:ion_binding:methylthioribulose_1-phosphate_dehydratase_activity:metal_ion_binding:	GO:0071267:GO:0005737:GO:0005829:GO:0043167:GO:0046570:GO:0046872:	Biological_Process:Cellular_Component:Cellular_Component:Molecular_Function:Molecular_Function:Molecular_Function:	60.3999	36.1838	84.616	2.3385	1.22559	2.6e-07	1.02e-05
129	LdBPK_360069500	hypotheticalprotein,conserved	L-methionine_salvage_from_methylthioadenosine:magnesium_ion_binding:acireductone_synthase_activity:metal_ion_binding:	GO:0019509:GO:0000287:GO:0043874:GO:0046872:	Biological_Process:Molecular_Function:Molecular_Function:Molecular_Function:	44.0964	23.1193	65.0735	2.81468	1.49297	4.88e-07	1.66e-05
130	LdBPK_200014500	1,2-Dihydroxy-3-keto-5-methylthiopentenedioxygenase,putative	L-methionine_salvage_from_methylthioadenosine:oxidation-reduction_process:cytosol:acireductone_dioxygenase_[iron(II)-requiring]_activity:metal_ion_binding:dioxygenase_activity:	GO:0019509:GO:0055114:GO:0005829:GO:0010309:GO:0046872:GO:0051213:	Biological_Process:Biological_Process:Cellular_Component:Molecular_Function:Molecular_Function:Molecular_Function:	20.0497	12.0621	28.0374	2.32442	1.21687	0.000481371	0.00522536
131	LdBPK_340052300	1,2-Dihydroxy-3-keto-5-methylthiopentenedioxygenase,putative	L-methionine_salvage_from_methylthioadenosine:oxidation-reduction_process:cytosol:acireductone_dioxygenase_[iron(II)-requiring]_activity:metal_ion_binding:dioxygenase_activity:	GO:0019509:GO:0055114:GO:0005829:GO:0010309:GO:0046872:GO:0051213:	Biological_Process:Biological_Process:Cellular_Component:Molecular_Function:Molecular_Function:Molecular_Function:	68.1475	37.1892	99.1057	2.6649	1.41408	0.000362403	0.0041328
132	LdBPK_320033400	L-Lysinetransportprotein,putative	lysine_transport:nucleus:plasma_membrane:flagellar_pocket:kinetoplast:L-lysine_transmembrane_transporter_activity:	GO:0015819:GO:0005634:GO:0005886:GO:0020016:GO:0020023:GO:0015189:	Biological_Process:Cellular_Component:Cellular_Component:Cellular_Component:Cellular_Component:Molecular_Function:	331.491	185.456	477.526	2.57487	1.3645	0.000490586	0.00530535
133	LdBPK_240012800	malicenzyme,putative	malate_metabolic_process:oxidation-reduction_process:malic_enzyme_activity:oxidoreductase_activity,_acting_on_the_CH-OH_group_of_donors,_NAD_or_NADP_as_acceptor:NAD_binding:	GO:0006108:GO:0055114:GO:0004470:GO:0016616:GO:0051287:	Biological_Process:Biological_Process:Molecular_Function:Molecular_Function:Molecular_Function:	101.751	61.8196	141.682	2.29186	1.19652	2.58e-05	0.000488235
134	LdBPK_240012900	malicenzyme,putative	malate_metabolic_process:oxidation-reduction_process:malic_enzyme_activity:oxidoreductase_activity,_acting_on_the_CH-OH_group_of_donors,_NAD_or_NADP_as_acceptor:NAD_binding:	GO:0006108:GO:0055114:GO:0004470:GO:0016616:GO:0051287:	Biological_Process:Biological_Process:Molecular_Function:Molecular_Function:Molecular_Function:	45.3452	24.1235	66.567	2.75943	1.46437	0.00251548	0.0192206
135	LdBPK_320029500	C-14sterolreductase,putative	membrane:	GO:0016020:	Cellular_Component:	45.1077	27.1394	63.076	2.32415	1.2167	9.47e-08	4.29e-06
136	LdBPK_060019100	CLN3protein,putative	membrane:	GO:0016020:	Cellular_Component:	70.4381	46.7408	94.1353	2.01399	1.01005	7.46e-05	0.00115317
137	LdBPK_220005000	CLN3protein,putative	membrane:	GO:0016020:	Cellular_Component:	84.6912	42.7199	126.662	2.96495	1.56801	6.06e-09	4.05e-07
138	LdBPK_350005800	prohibitin,putative	membrane:	GO:0016020:	Cellular_Component:	51.3642	25.1291	77.5992	3.08802	1.62668	5.32e-12	9.3e-10
139	LdBPK_230007700	terbinafineresistancelocusprotein_yip1_	membrane:	GO:0016020:	Cellular_Component:	43.6056	25.6326	61.5786	2.40236	1.26445	5.5e-08	2.76e-06
140	LdBPK_360012400	UAAtransporterfamily,putative	membrane:	GO:0016020:	Cellular_Component:	29.5722	17.5903	41.5541	2.36233	1.24021	1.28e-05	0.000269694
141	LdBPK_230013000	PAP2superfamily,putative	membrane:catalytic_activity:	GO:0016020:GO:0003824:	Cellular_Component:Molecular_Function:	51.3364	8.04124	94.6315	11.7683	3.55683	3.41e-34	2.94e-30
142	LdBPK_190020000	phosphatidicacidphosphataseprotein-likeprotein	membrane:catalytic_activity:	GO:0016020:GO:0003824:	Cellular_Component:Molecular_Function:	32.0813	21.1085	43.0541	2.03966	1.02833	0.000136865	0.00189653
143	LdBPK_110017100	sterol14-alpha-demethylase,putative	membrane_biogenesis:oxidation-reduction_process:iron_ion_binding:sterol_14-demethylase_activity:electron_carrier_activity:heme_binding:	GO:0044091:GO:0055114:GO:0005506:GO:0008398:GO:0009055:GO:0020037:	Biological_Process:Biological_Process:Molecular_Function:Molecular_Function:Molecular_Function:Molecular_Function:	56.6411	36.1856	77.0967	2.13059	1.09125	2.7e-06	6.99e-05
144	LdBPK_250017200	aldehydedehydrogenase,mitochondrialprecursor	metabolic_process:alcohol_catabolic_process:oxidation-reduction_process:aldehyde_dehydrogenase_(NAD)_activity:oxidoreductase_activity:	GO:0008152:GO:0046164:GO:0055114:GO:0004029:GO:0016491:	Biological_Process:Biological_Process:Biological_Process:Molecular_Function:Molecular_Function:	88.9598	51.7688	126.151	2.43681	1.28499	2.62e-06	6.81e-05
145	LdBPK_320043600	3-hydroxyisobutyryl-coenzymeahydrolase-likeprotein	metabolic_process:catalytic_activity:	GO:0008152:GO:0003824:	Biological_Process:Molecular_Function:	41.6024	23.6223	59.5825	2.5223	1.33474	2.5e-08	1.35e-06
146	LdBPK_320043700	3-hydroxyisobutyryl-coenzymeahydrolase-likeprotein	metabolic_process:catalytic_activity:	GO:0008152:GO:0003824:	Biological_Process:Molecular_Function:	33.0874	21.109	45.0657	2.13491	1.09417	0.000452837	0.00499744
147	LdBPK_250023600	pyruvatedehydrogenaseE1betasubunit,putative	metabolic_process:catalytic_activity:	GO:0008152:GO:0003824:	Biological_Process:Molecular_Function:	44.3459	23.1183	65.5735	2.83643	1.50408	3.55e-07	1.31e-05
148	LdBPK_280019500	haloaciddehalogenase-likehydrolase,putative	metabolic_process:catalytic_activity:hydrolase_activity:	GO:0008152:GO:0003824:GO:0016787:	Biological_Process:Molecular_Function:Molecular_Function:	129.534	50.2567	208.812	4.1549	2.05481	3.43e-07	1.27e-05
149	LdBPK_330024700	3-ketoacyl-CoAreductase,putative	metabolic_process:endoplasmic_reticulum:oxidoreductase_activity:	GO:0008152:GO:0005783:GO:0016491:	Biological_Process:Cellular_Component:Molecular_Function:	79.6816	37.1905	122.173	3.28505	1.71592	1.21e-10	1.39e-08
150	LdBPK_300025500	succinyl-coa	metabolic_process:ketone_body_catabolic_process:CoA-transferase_activity:	GO:0008152:GO:0046952:GO:0008410:	Biological_Process:Biological_Process:Molecular_Function:	56.3639	26.135	86.5928	3.31329	1.72826	2.2e-05	0.000424291
151	LdBPK_360037800	succinyl-CoAligase_GDP-forming_beta-chain,putative	metabolic_process:mitochondrion:catalytic_activity:	GO:0008152:GO:0005739:GO:0003824:	Biological_Process:Cellular_Component:Molecular_Function:	103.482	55.7865	151.177	2.70992	1.43825	6.33e-07	2.04e-05
152	LdBPK_360035500	acetyltransferase-likeprotein	metabolic_process:N-acetyltransferase_activity:	GO:0008152:GO:0008080:	Biological_Process:Molecular_Function:	28.3218	17.0881	39.5554	2.31479	1.21088	3.03e-05	0.000553599
153	LdBPK_340021100	d-isomerspecific2-hydroxyaciddehydrogenase-protein	metabolic_process:oxidation-reduction_process:oxidoreductase_activity,_acting_on_the_CH-OH_group_of_donors,_NAD_or_NADP_as_acceptor:cofactor_binding:	GO:0008152:GO:0055114:GO:0016616:GO:0048037:	Biological_Process:Biological_Process:Molecular_Function:Molecular_Function:	35.8417	22.6164	49.067	2.16954	1.11739	1.22e-05	0.00025912
154	LdBPK_300035900	aldehydedehydrogenase,putative	metabolic_process:oxidation-reduction_process:oxidoreductase_activity:	GO:0008152:GO:0055114:GO:0016491:	Biological_Process:Biological_Process:Molecular_Function:	58.6282	29.1495	88.107	3.02259	1.59579	4.03e-11	5.52e-09
155	LdBPK_230009000	NADP-dependentalcoholdehydrogenase,putative	metabolic_process:oxidation-reduction_process:zinc_ion_binding:oxidoreductase_activity:	GO:0008152:GO:0055114:GO:0008270:GO:0016491:	Biological_Process:Biological_Process:Molecular_Function:Molecular_Function:	83.6645	34.6795	132.65	3.82502	1.93547	2.86e-09	2.16e-07
156	LdBPK_360051200	oxidoreductase,putative	metabolic_process:oxidation-reduction_process:zinc_ion_binding:oxidoreductase_activity:	GO:0008152:GO:0055114:GO:0008270:GO:0016491:	Biological_Process:Biological_Process:Molecular_Function:Molecular_Function:	39.0928	24.1237	54.0619	2.24103	1.16416	1.97e-06	5.3e-05
157	LdBPK_180019000	pyruvatedehydrogenaseE1componentalphasubunit,putative	metabolic_process:oxidoreductase_activity,_acting_on_the_aldehyde_or_oxo_group_of_donors,_disulfide_as_acceptor:	GO:0008152:GO:0016624:	Biological_Process:Molecular_Function:	93.9766	59.8063	128.147	2.1427	1.09943	6.74e-05	0.00106401
158	LdBPK_340005000	shortchaindehydrogenase/Enoyl-_Acylcarrierprotein_reductase,putative	metabolic_process:oxidoreductase_activity:	GO:0008152:GO:0016491:	Biological_Process:Molecular_Function:	105.772	67.3471	144.197	2.1411	1.09836	0.000130791	0.00182114
159	LdBPK_360034500	dihydrolipoamideacetyltransferaseprecursor,putative	metabolic_process:transferase_activity,_transferring_acyl_groups:	GO:0008152:GO:0016746:	Biological_Process:Molecular_Function:	68.9166	43.7249	94.1083	2.15228	1.10587	6.84e-06	0.000155509
160	LdBPK_310040900	iron/zinctransporterprotein-likeprotein	metal_ion_transport:transmembrane_transport:membrane:metal_ion_transmembrane_transporter_activity:	GO:0030001:GO:0055085:GO:0016020:GO:0046873:	Biological_Process:Biological_Process:Cellular_Component:Molecular_Function:	94.921	28.6473	161.195	5.62687	2.49233	1.04e-16	4.96e-14
161	LdBPK_290029700	metallo-peptidase,ClanMA_E_FamilyM1	metallopeptidase_activity:zinc_ion_binding:	GO:0008237:GO:0008270:	Molecular_Function:Molecular_Function:	70.9175	39.2023	102.633	2.61803	1.38848	3.41e-08	1.79e-06
162	LdBPK_290024200	paraflagellarrodprotein1D,putative	microtubule-based_flagellum:calmodulin_binding:	GO:0009434:GO:0005516:	Cellular_Component:Molecular_Function:	120.519	71.362	169.677	2.37769	1.24956	0.00500174	0.0322144
163	LdBPK_290024300	paraflagellarrodprotein1D,putative	microtubule-based_flagellum:calmodulin_binding:	GO:0009434:GO:0005516:	Cellular_Component:Molecular_Function:	119.007	67.8448	170.17	2.50822	1.32667	0.00786275	0.0453482
164	LdBPK_290024400	paraflagellarrodprotein1D,putative	microtubule-based_flagellum:calmodulin_binding:	GO:0009434:GO:0005516:	Cellular_Component:Molecular_Function:	120.513	69.353	171.674	2.47537	1.30764	0.00530906	0.0337949
165	LdBPK_290024600	paraflagellarrodprotein1D,putative	microtubule-based_flagellum:calmodulin_binding:	GO:0009434:GO:0005516:	Cellular_Component:Molecular_Function:	122.266	69.353	175.179	2.52591	1.3368	0.00342598	0.0241443
166	LdBPK_290024700	paraflagellarrodprotein1D,putative	microtubule-based_flagellum:calmodulin_binding:	GO:0009434:GO:0005516:	Cellular_Component:Molecular_Function:	123.772	70.8593	176.684	2.49345	1.31814	0.00322985	0.0231598
167	LdBPK_350059100	DyneinheavychainandregionD6ofdyneinmotor/Ankyrinrepeat,putative	microtubule-based_movement:dynein_complex:microtubule_motor_activity:protein_binding:	GO:0007018:GO:0030286:GO:0003777:GO:0005515:	Biological_Process:Cellular_Component:Molecular_Function:Molecular_Function:	34.8311	21.108	48.5541	2.30027	1.2018	2.75e-05	0.000509985
168	LdBPK_050011400	kinesin,putative	microtubule-based_movement:microtubule_motor_activity:ATP_binding:	GO:0007018:GO:0003777:GO:0005524:	Biological_Process:Molecular_Function:Molecular_Function:	72.4274	43.7246	101.13	2.31289	1.2097	1.44e-06	4.12e-05
169	LdBPK_240011500	Kinesin-133,putative	microtubule-based_movement:microtubule_motor_activity:ATP_binding:	GO:0007018:GO:0003777:GO:0005524:	Biological_Process:Molecular_Function:Molecular_Function:	104.504	61.8189	147.189	2.38098	1.25155	1.34e-05	0.000279185
170	LdBPK_320007300	dyneinlightchain,flagellarouterarm,putative	microtubule-based_process:microtubule_associated_complex:microtubule_motor_activity:	GO:0007017:GO:0005875:GO:0003777:	Biological_Process:Cellular_Component:Molecular_Function:	28.3132	15.58	41.0464	2.63455	1.39756	1.91e-06	5.18e-05
171	LdBPK_350006100	Ubiquinol-cytochromeCreductasecomplex14kDsubunit,putative	mitochondrial_electron_transport,_ubiquinol_to_cytochrome_c:ubiquinol-cytochrome-c_reductase_activity:	GO:0006122:GO:0008121:	Biological_Process:Molecular_Function:	125.042	70.8618	179.222	2.52917	1.33867	1.17e-05	0.000250485
172	LdBPK_090016500	Presentintheoutermitochondrialmembraneproteome10	mitochondrial_inner_membrane:mitochondrial_part:	GO:0005743:GO:0044429:	Cellular_Component:Cellular_Component:	52.8699	29.6522	76.0876	2.566	1.35952	5.03e-09	3.42e-07
173	LdBPK_230009100	cytochromecoxidasesubunit10,putative	mitochondrion:	GO:0005739:	Cellular_Component:	34.5871	22.1137	47.0606	2.12812	1.08958	2.76e-05	0.00051134
174	LdBPK_340038100	lipophosphoglycanbiosyntheticprotein_lpg2_	negative_regulation_of_antigen_processing_and_presentation:nucleotide-sugar_transport:GDP-mannose_transport:negative_regulation_of_interleukin-12_production:modulation_by_symbiont_of_host_immune_response:Golgi_apparatus:integral_to_membrane:nucleotide-sugar_transmembrane_transporter_activity:GDP-mannose_transmembrane_transporter_activity:	GO:0002578:GO:0015780:GO:0015784:GO:0032695:GO:0052553:GO:0005794:GO:0016021:GO:0005338:GO:0005458:	Biological_Process:Biological_Process:Biological_Process:Biological_Process:Biological_Process:Cellular_Component:Cellular_Component:Molecular_Function:Molecular_Function:	39.594	25.1286	54.0593	2.1513	1.10521	0.000307519	0.00359148
175	LdBPK_130009100	Alba,putative	nucleic_acid_binding:	GO:0003676:	Molecular_Function:	172.933	99.0069	246.86	2.49336	1.31809	8.78e-05	0.00132695
176	LdBPK_340031500	Alba,putative	nucleic_acid_binding:	GO:0003676:	Molecular_Function:	61.142	35.6834	86.6005	2.42692	1.27912	9.07e-08	4.2e-06
177	LdBPK_150008000	replicationFactorA28kDasubunit,putative	nucleic_acid_binding:	GO:0003676:	Molecular_Function:	31.3156	14.0719	48.5593	3.45079	1.78693	4.8e-10	4.5e-08
178	LdBPK_350037700	RNA-bindingprotein,putative	nucleic_acid_binding:	GO:0003676:	Molecular_Function:	59.6513	38.1956	81.107	2.12346	1.08642	3.98e-06	9.65e-05
179	LdBPK_090005700	RNA-bindingprotein5,putative	nucleic_acid_binding:	GO:0003676:	Molecular_Function:	121.53	54.2761	188.785	3.47823	1.79835	2.24e-05	0.00043071
180	LdBPK_290035700	RNArecognitionmotif._a.k.a.RRM,RBD,orRNPdomain_/RNArecognitionmotif_a.k.a.RRM,RBD,orRNPdomain_,putative	nucleic_acid_binding:	GO:0003676:	Molecular_Function:	19.7946	10.0518	29.5374	2.93852	1.55509	1.4e-05	0.000287345
181	LdBPK_350036600	ATP-dependentRNAhelicase,putative	nucleic_acid_binding:helicase_activity:ATP_binding:ATP-dependent_helicase_activity:	GO:0003676:GO:0004386:GO:0005524:GO:0008026:	Molecular_Function:Molecular_Function:Molecular_Function:Molecular_Function:	182.127	85.4384	278.816	3.26335	1.70636	7.84e-07	2.43e-05
182	LdBPK_310005700	hypotheticalprotein,conserved	nucleic_acid_binding:RNA_binding:zinc_ion_binding:	GO:0003676:GO:0003723:GO:0008270:	Molecular_Function:Molecular_Function:Molecular_Function:	130.318	77.3932	183.244	2.3677	1.24348	5.54e-05	0.00090846
183	LdBPK_350015400	zincfingerproteinfamilymember,putative	nucleic_acid_binding:RNA_binding:zinc_ion_binding:	GO:0003676:GO:0003723:GO:0008270:	Molecular_Function:Molecular_Function:Molecular_Function:	25.5651	16.5852	34.5451	2.08289	1.05859	0.000503717	0.00543372
184	LdBPK_360014200	zincfingerproteinfamilymember,putative	nucleic_acid_binding:RNA_binding:zinc_ion_binding:	GO:0003676:GO:0003723:GO:0008270:	Molecular_Function:Molecular_Function:Molecular_Function:	21.2996	12.5643	30.0348	2.39049	1.2573	0.000200286	0.00255365
185	LdBPK_270027300	RNA-bindingprotein,putative	nucleic_acid_binding:zinc_ion_binding:	GO:0003676:GO:0008270:	Molecular_Function:Molecular_Function:	49.3627	27.6416	71.0838	2.57162	1.36268	3.08e-09	2.31e-07
186	LdBPK_360019800	adenylatekinase,putative	nucleobase-containing_compound_metabolic_process:nucleotide_phosphorylation:glycosome:ATP_binding:phosphotransferase_activity,_phosphate_group_as_acceptor:nucleotide_kinase_activity:nucleobase-containing_compound_kinase_activity:	GO:0006139:GO:0046939:GO:0020015:GO:0005524:GO:0016776:GO:0019201:GO:0019205:	Biological_Process:Biological_Process:Cellular_Component:Molecular_Function:Molecular_Function:Molecular_Function:Molecular_Function:	25.8146	15.5803	36.049	2.31376	1.21024	7.16e-05	0.00111531
187	LdBPK_340016600	uracilphosphoribosyltransferase,putative	nucleoside_metabolic_process:	GO:0009116:	Biological_Process:	39.0845	17.5903	60.5786	3.44386	1.78403	3.22e-12	5.93e-10
188	LdBPK_050013400	methylthioadenosinephosphorylase,putative	nucleoside_metabolic_process:catalytic_activity:phosphorylase_activity:transferase_activity,_transferring_pentosyl_groups:S-methyl-5-thioadenosine_phosphorylase_activity:	GO:0009116:GO:0003824:GO:0004645:GO:0016763:GO:0017061:	Biological_Process:Molecular_Function:Molecular_Function:Molecular_Function:Molecular_Function:	59.1503	37.1897	81.1108	2.181	1.12499	1.77e-06	4.86e-05
189	LdBPK_290023900	histoneH2A,putative	nucleosome_assembly:nucleosome:nucleus:DNA_binding:protein_heterodimerization_activity:	GO:0006334:GO:0000786:GO:0005634:GO:0003677:GO:0046982:	Biological_Process:Cellular_Component:Cellular_Component:Molecular_Function:Molecular_Function:	193.483	122.625	264.342	2.1557	1.10815	0.00128474	0.0114867
190	LdBPK_290024000	histoneH2A,putative	nucleosome_assembly:nucleosome:nucleus:DNA_binding:protein_heterodimerization_activity:	GO:0006334:GO:0000786:GO:0005634:GO:0003677:GO:0046982:	Biological_Process:Cellular_Component:Cellular_Component:Molecular_Function:Molecular_Function:	214.298	139.208	289.388	2.07882	1.05576	0.00276874	0.0205368
191	LdBPK_090020400	histoneH2B	nucleosome_assembly:nucleosome:nucleus:DNA_binding:protein_heterodimerization_activity:	GO:0006334:GO:0000786:GO:0005634:GO:0003677:GO:0046982:	Biological_Process:Cellular_Component:Cellular_Component:Molecular_Function:Molecular_Function:	243.138	156.799	329.477	2.10126	1.07126	0.00323411	0.023171
192	LdBPK_190005200	histoneH2B	nucleosome_assembly:nucleosome:nucleus:DNA_binding:protein_heterodimerization_activity:	GO:0006334:GO:0000786:GO:0005634:GO:0003677:GO:0046982:	Biological_Process:Cellular_Component:Cellular_Component:Molecular_Function:Molecular_Function:	86.2139	50.255	122.173	2.43106	1.28158	7.47e-06	0.000169096
193	LdBPK_190005400	histoneH2B	nucleosome_assembly:nucleosome:nucleus:DNA_binding:protein_heterodimerization_activity:	GO:0006334:GO:0000786:GO:0005634:GO:0003677:GO:0046982:	Biological_Process:Cellular_Component:Cellular_Component:Molecular_Function:Molecular_Function:	89.2172	50.2553	128.179	2.55056	1.35082	8.08e-07	2.5e-05
194	LdBPK_190005500	histoneH2B	nucleosome_assembly:nucleosome:nucleus:DNA_binding:protein_heterodimerization_activity:	GO:0006334:GO:0000786:GO:0005634:GO:0003677:GO:0046982:	Biological_Process:Cellular_Component:Cellular_Component:Molecular_Function:Molecular_Function:	53.8797	30.1537	77.6057	2.57367	1.36383	5.24e-09	3.53e-07
195	LdBPK_190005900	histoneH2B	nucleosome_assembly:nucleosome:nucleus:DNA_binding:protein_heterodimerization_activity:	GO:0006334:GO:0000786:GO:0005634:GO:0003677:GO:0046982:	Biological_Process:Cellular_Component:Cellular_Component:Molecular_Function:Molecular_Function:	95.2287	51.2602	139.197	2.7155	1.44122	4.24e-07	1.5e-05
196	LdBPK_190006000	histoneH2B	nucleosome_assembly:nucleosome:nucleus:DNA_binding:protein_heterodimerization_activity:	GO:0006334:GO:0000786:GO:0005634:GO:0003677:GO:0046982:	Biological_Process:Cellular_Component:Cellular_Component:Molecular_Function:Molecular_Function:	89.466	48.2452	130.687	2.70881	1.43766	7.75e-07	2.42e-05
197	LdBPK_190006100	histoneH2B	nucleosome_assembly:nucleosome:nucleus:DNA_binding:protein_heterodimerization_activity:	GO:0006334:GO:0000786:GO:0005634:GO:0003677:GO:0046982:	Biological_Process:Cellular_Component:Cellular_Component:Molecular_Function:Molecular_Function:	80.6909	43.7219	117.66	2.6911	1.42819	5.76e-08	2.87e-06
198	LdBPK_020005100	histoneH4	nucleosome_assembly:nucleosome:nucleus:DNA_binding:protein_heterodimerization_activity:	GO:0006334:GO:0000786:GO:0005634:GO:0003677:GO:0046982:	Biological_Process:Cellular_Component:Cellular_Component:Molecular_Function:Molecular_Function:	36.8242	17.5891	56.0593	3.18716	1.67227	0.00026122	0.00312269
199	LdBPK_210005100	histoneH4	nucleosome_assembly:nucleosome:nucleus:DNA_binding:protein_heterodimerization_activity:	GO:0006334:GO:0000786:GO:0005634:GO:0003677:GO:0046982:	Biological_Process:Cellular_Component:Cellular_Component:Molecular_Function:Molecular_Function:	33.828	20.1019	47.5541	2.36566	1.24224	0.000206759	0.00262067
200	LdBPK_250031500	histoneH4	nucleosome_assembly:nucleosome:nucleus:DNA_binding:protein_heterodimerization_activity:	GO:0006334:GO:0000786:GO:0005634:GO:0003677:GO:0046982:	Biological_Process:Cellular_Component:Cellular_Component:Molecular_Function:Molecular_Function:	37.5779	19.0965	56.0593	2.93559	1.55365	0.00105405	0.0097897
201	LdBPK_310042200	histoneH4	nucleosome_assembly:nucleosome:nucleus:DNA_binding:protein_heterodimerization_activity:	GO:0006334:GO:0000786:GO:0005634:GO:0003677:GO:0046982:	Biological_Process:Cellular_Component:Cellular_Component:Molecular_Function:Molecular_Function:	51.3563	26.6352	76.0773	2.85627	1.51413	0.00236058	0.0182147
202	LdBPK_350018300	histoneH4	nucleosome_assembly:nucleosome:nucleus:DNA_binding:protein_heterodimerization_activity:	GO:0006334:GO:0000786:GO:0005634:GO:0003677:GO:0046982:	Biological_Process:Cellular_Component:Cellular_Component:Molecular_Function:Molecular_Function:	14.784	8.04099	21.5271	2.67717	1.42071	0.000616717	0.00641797
203	LdBPK_360005100	histoneH4	nucleosome_assembly:nucleosome:nucleus:DNA_binding:protein_heterodimerization_activity:	GO:0006334:GO:0000786:GO:0005634:GO:0003677:GO:0046982:	Biological_Process:Cellular_Component:Cellular_Component:Molecular_Function:Molecular_Function:	49.8517	25.1274	74.576	2.96792	1.56945	0.00190124	0.0155768
204	LdBPK_290010900	ATP-bindingcassetteproteinsubfamilyA,member10,putative	nucleotide_binding:ATP_binding:ATPase_activity:nucleoside-triphosphatase_activity:	GO:0000166:GO:0005524:GO:0016887:GO:0017111:	Molecular_Function:Molecular_Function:Molecular_Function:Molecular_Function:	175.422	113.08	237.764	2.10262	1.07219	0.00136825	0.0120743
205	LdBPK_330008600	ATP-bindingcassettesub-familyFmember1,putative	nucleotide_binding:ATP_binding:ATPase_activity:nucleoside-triphosphatase_activity:ATPase_activity,_coupled_to_transmembrane_movement_of_substances:	GO:0000166:GO:0005524:GO:0016887:GO:0017111:GO:0042626:	Molecular_Function:Molecular_Function:Molecular_Function:Molecular_Function:Molecular_Function:	129.817	85.4359	174.198	2.03894	1.02782	0.00078315	0.00780343
206	LdBPK_360019900	TransitionalendoplasmicreticulumATPase,putative	nucleotide_binding:ATP_binding:hydrolase_activity:nucleoside-triphosphatase_activity:	GO:0000166:GO:0005524:GO:0016787:GO:0017111:	Molecular_Function:Molecular_Function:Molecular_Function:Molecular_Function:	95.7077	50.7607	140.655	2.77094	1.47037	4.64e-06	0.000109663
207	LdBPK_290013400	highmobilitygroupproteinhomologtdp-1,putative	nucleus:DNA_binding:protein_binding:	GO:0005634:GO:0003677:GO:0005515:	Cellular_Component:Molecular_Function:Molecular_Function:	40.0848	20.1026	60.067	2.98802	1.57919	6.27e-07	2.02e-05
208	LdBPK_200005200	histone-lysineN-methyltransferase,putative	nucleus:histone-lysine_N-methyltransferase_activity:	GO:0005634:GO:0018024:	Cellular_Component:Molecular_Function:	34.3245	18.0923	50.5567	2.79438	1.48253	1.22e-06	3.57e-05
209	LdBPK_050005800	Nudixhydrolase2,putative	nucleus:hydrolase_activity:	GO:0005634:GO:0016787:	Cellular_Component:Molecular_Function:	16.04	10.0515	22.0284	2.19154	1.13194	0.00387443	0.0264609
210	LdBPK_360048300	S-adenosylhomocysteinehydrolase	one-carbon_metabolic_process:adenosylhomocysteinase_activity:	GO:0006730:GO:0004013:	Biological_Process:Molecular_Function:	297.828	95.9917	499.665	5.2053	2.37998	2.3e-09	1.83e-07
211	LdBPK_290007500	D-lactatedehydrogenase-likeprotein	oxidation-reduction_process:catalytic_activity:UDP-N-acetylmuramate_dehydrogenase_activity:oxidoreductase_activity:flavin_adenine_dinucleotide_binding:	GO:0055114:GO:0003824:GO:0008762:GO:0016491:GO:0050660:	Biological_Process:Molecular_Function:Molecular_Function:Molecular_Function:Molecular_Function:	47.1206	29.6522	64.5889	2.17822	1.12315	6.19e-07	2.01e-05
212	LdBPK_220012900	NADH-cytochromeb5reductase,putative	oxidation-reduction_process:electron_carrier_activity:oxidoreductase_activity:	GO:0055114:GO:0009055:GO:0016491:	Biological_Process:Molecular_Function:Molecular_Function:	70.6845	46.2376	95.1315	2.05745	1.04086	2.56e-05	0.000486662
213	LdBPK_220013000	NADH-cytochromeb5reductase,putative	oxidation-reduction_process:electron_carrier_activity:oxidoreductase_activity:	GO:0055114:GO:0009055:GO:0016491:	Biological_Process:Molecular_Function:Molecular_Function:	60.6298	32.6682	88.5915	2.71186	1.43928	0.00101589	0.00950696
214	LdBPK_300022200	ferricreductasetransmembraneprotein,putative	oxidation-reduction_process:integral_to_membrane:iron_ion_binding:electron_carrier_activity:oxidoreductase_activity:flavin_adenine_dinucleotide_binding:	GO:0055114:GO:0016021:GO:0005506:GO:0009055:GO:0016491:GO:0050660:	Biological_Process:Cellular_Component:Molecular_Function:Molecular_Function:Molecular_Function:Molecular_Function:	100.696	41.7133	159.678	3.82798	1.93658	3.67e-09	2.7e-07
215	LdBPK_300022600	ferricreductasetransmembraneprotein,putative	oxidation-reduction_process:integral_to_membrane:iron_ion_binding:electron_carrier_activity:oxidoreductase_activity:flavin_adenine_dinucleotide_binding:	GO:0055114:GO:0016021:GO:0005506:GO:0009055:GO:0016491:GO:0050660:	Biological_Process:Cellular_Component:Molecular_Function:Molecular_Function:Molecular_Function:Molecular_Function:	103.455	43.7244	163.186	3.73214	1.9	1.33e-10	1.49e-08
216	LdBPK_280018100	p450reductase,putative	oxidation-reduction_process:iron_ion_binding:electron_carrier_activity:FMN_binding:oxidoreductase_activity:	GO:0055114:GO:0005506:GO:0009055:GO:0010181:GO:0016491:	Biological_Process:Molecular_Function:Molecular_Function:Molecular_Function:Molecular_Function:	74.4033	31.6623	117.144	3.69981	1.88745	8.35e-13	1.67e-10
217	LdBPK_360064000	NADHdehydrogenase,putative	oxidation-reduction_process:oxidoreductase_activity:	GO:0055114:GO:0016491:	Biological_Process:Molecular_Function:	32.3289	20.1036	44.5541	2.21623	1.14811	2.11e-05	0.000409452
218	LdBPK_180012500	ElongationfactorTu,mitochondrial,putative	oxidative_phosphorylation:translational_elongation:mitochondrial_translation:growth:intracellular:mitochondrion:translation_elongation_factor_activity:GTPase_activity:GTP_binding:	GO:0006119:GO:0006414:GO:0032543:GO:0040007:GO:0005622:GO:0005739:GO:0003746:GO:0003924:GO:0005525:	Biological_Process:Biological_Process:Biological_Process:Biological_Process:Cellular_Component:Cellular_Component:Molecular_Function:Molecular_Function:Molecular_Function:	96.4862	62.3191	130.653	2.09652	1.068	0.000122839	0.00173542
219	LdBPK_150016100	succinatedehydrogenase,putative	oxidoreductase_activity:iron-sulfur_cluster_binding:	GO:0016491:GO:0051536:	Molecular_Function:Molecular_Function:	38.5967	24.6264	52.567	2.13458	1.09395	8.38e-06	0.000186145
220	LdBPK_300006800	2-hydroxy-3-oxopropionatereductase,putative	pentose-phosphate_shunt:oxidation-reduction_process:phosphogluconate_dehydrogenase_(decarboxylating)_activity:	GO:0006098:GO:0055114:GO:0004616:	Biological_Process:Biological_Process:Molecular_Function:	49.6226	30.1549	69.0902	2.29118	1.19609	1.52e-07	6.4e-06
221	LdBPK_350039100	6-phosphogluconatedehydrogenase,decarboxylating,putative	pentose-phosphate_shunt:oxidation-reduction_process:phosphogluconate_dehydrogenase_(decarboxylating)_activity:NADP_binding:	GO:0006098:GO:0055114:GO:0004616:GO:0050661:	Biological_Process:Biological_Process:Molecular_Function:Molecular_Function:	71.6318	25.6321	117.631	4.58923	2.19825	1.58e-10	1.67e-08
222	LdBPK_350042700	Gim5Aprotein,putative	peroxisome_fission:integral_to_peroxisomal_membrane:	GO:0016559:GO:0005779:	Biological_Process:Cellular_Component:	105.21	36.1868	174.233	4.81483	2.26748	9.41e-14	2.13e-11
223	LdBPK_280029500	glycosomalmembraneprotein,putative	peroxisome_fission:integral_to_peroxisomal_membrane:	GO:0016559:GO:0005779:	Biological_Process:Cellular_Component:	56.3778	29.6524	83.1031	2.80257	1.48675	3.98e-10	3.81e-08
224	LdBPK_180013200	ethanolaminephosphotransferase,putative	phosphatidylethanolamine_biosynthetic_process:phospholipid_biosynthetic_process:membrane:ethanolaminephosphotransferase_activity:	GO:0006646:GO:0008654:GO:0016020:GO:0004307:	Biological_Process:Biological_Process:Cellular_Component:Molecular_Function:	32.8348	21.6117	44.058	2.03862	1.02759	0.000114526	0.00165899
225	LdBPK_260030500	CDP-diacylglycerol--inositol3-phosphatidyltransferase,putative	phospholipid_biosynthetic_process:endoplasmic_reticulum:Golgi_apparatus:membrane:CDP-diacylglycerol-inositol_3-phosphatidyltransferase_activity:phosphatidylinositol_transporter_activity:	GO:0008654:GO:0005783:GO:0005794:GO:0016020:GO:0003881:GO:0008526:	Biological_Process:Cellular_Component:Cellular_Component:Cellular_Component:Molecular_Function:Molecular_Function:	46.3488	17.0881	75.6096	4.42468	2.14557	2.89e-10	2.86e-08
226	LdBPK_310032300	phosphatidylethanolaminen-methyltransferase-likeprotein	phospholipid_metabolic_process:N-methyltransferase_activity:	GO:0006644:GO:0008170:	Biological_Process:Molecular_Function:	32.8311	20.6055	45.0567	2.18663	1.12871	2.46e-05	0.000472115
227	LdBPK_060018800	coproporphyrinogenIIIoxidase	porphyrin-containing_compound_biosynthetic_process:oxidation-reduction_process:coproporphyrinogen_oxidase_activity:	GO:0006779:GO:0055114:GO:0004109:	Biological_Process:Biological_Process:Molecular_Function:	50.1061	22.1129	78.0992	3.53184	1.82042	2.47e-14	6.71e-12
228	LdBPK_040012200	ubiquitin-conjugatingenzymeE2,putative	post-translational_protein_modification:regulation_of_protein_metabolic_process:acid-amino_acid_ligase_activity:small_conjugating_protein_ligase_activity:	GO:0043687:GO:0051246:GO:0016881:GO:0019787:	Biological_Process:Biological_Process:Molecular_Function:Molecular_Function:	32.8266	19.6004	46.0528	2.34959	1.23241	4.61e-06	0.000109486
229	LdBPK_350018200	ubiquitin-conjugatingenzymeE2,putative	post-translational_protein_modification:regulation_of_protein_metabolic_process:acid-amino_acid_ligase_activity:small_conjugating_protein_ligase_activity:	GO:0043687:GO:0051246:GO:0016881:GO:0019787:	Biological_Process:Biological_Process:Molecular_Function:Molecular_Function:	70.1583	38.6981	101.619	2.62593	1.39283	2.78e-08	1.49e-06
230	LdBPK_030006800	delta-1-pyrroline-5-carboxylatedehydrogenase,putative	proline_biosynthetic_process:metabolic_process:oxidation-reduction_process:mitochondrial_matrix:1-pyrroline-5-carboxylate_dehydrogenase_activity:oxidoreductase_activity:	GO:0006561:GO:0008152:GO:0055114:GO:0005759:GO:0003842:GO:0016491:	Biological_Process:Biological_Process:Biological_Process:Cellular_Component:Molecular_Function:Molecular_Function:	140.578	84.933	196.223	2.31033	1.2081	0.000126836	0.00177467
231	LdBPK_130022000	pyrroline-5-carboxylatereductase	proline_biosynthetic_process:oxidation-reduction_process:pyrroline-5-carboxylate_reductase_activity:oxidoreductase_activity:	GO:0006561:GO:0055114:GO:0004735:GO:0016491:	Biological_Process:Biological_Process:Molecular_Function:Molecular_Function:	101.952	34.6775	169.227	4.88002	2.28689	3.66e-14	9.56e-12
232	LdBPK_310030900	prostaglandinf2-alphasynthase/D-arabinosedehydrogenase	prostaglandin_biosynthetic_process:D-arabinose_catabolic_process:oxidation-reduction_process:cytosol:prostaglandin-endoperoxide_synthase_activity:D-arabinose_1-dehydrogenase_[NAD(P)+]_activity:	GO:0001516:GO:0019571:GO:0055114:GO:0005829:GO:0004666:GO:0045290:	Biological_Process:Biological_Process:Biological_Process:Cellular_Component:Molecular_Function:Molecular_Function:	221.742	102.023	341.46	3.34688	1.74282	1.62e-06	4.53e-05
233	LdBPK_240006200	ankyrin/TPRrepeatprotein	protein_binding:	GO:0005515:	Molecular_Function:	64.1479	35.6824	92.6134	2.59549	1.37601	1.68e-08	9.97e-07
234	LdBPK_130009200	C2domaincontainingprotein,putative	protein_binding:	GO:0005515:	Molecular_Function:	184.462	104.539	264.384	2.52904	1.33859	9.15e-05	0.00136909
235	LdBPK_310013300	C2domaincontainingprotein,putative	protein_binding:	GO:0005515:	Molecular_Function:	45.1058	27.1394	63.0722	2.32401	1.21661	2.86e-07	1.1e-05
236	LdBPK_280030000	eukaryotictranslationinitiationfactor,putative	protein_binding:	GO:0005515:	Molecular_Function:	87.9584	54.2764	121.64	2.24113	1.16423	1.65e-05	0.000329977
237	LdBPK_290018200	Hsp70protein/TPRrepeat/Tetratricopeptiderepeat,putative	protein_binding:	GO:0005515:	Molecular_Function:	69.1618	42.7192	95.6044	2.23797	1.16219	0.000193434	0.00248837
238	LdBPK_350036800	hypotheticalprotein,conserved	protein_binding:	GO:0005515:	Molecular_Function:	55.6325	33.1709	78.0941	2.3543	1.2353	1.19e-07	5.2e-06
239	LdBPK_320037500	leucine-richrepeatprotein,putative	protein_binding:	GO:0005515:	Molecular_Function:	134.825	86.446	183.204	2.11928	1.08358	0.000474489	0.0051833
240	LdBPK_240023700	SETdomaincontainingprotein,putative	protein_binding:	GO:0005515:	Molecular_Function:	35.0915	23.1186	47.0644	2.03579	1.02559	6.72e-05	0.00106247
241	LdBPK_080016400	stress-inducedproteinsti1	protein_binding:	GO:0005515:	Molecular_Function:	271.638	157.304	385.972	2.45366	1.29494	0.00055428	0.00590524
242	LdBPK_330007500	thiol-dependentreductase1	protein_binding:glutathione_dehydrogenase_(ascorbate)_activity:NADPH_binding:	GO:0005515:GO:0045174:GO:0070402:	Molecular_Function:Molecular_Function:Molecular_Function:	58.3924	36.1868	80.598	2.22727	1.15528	8.81e-07	2.66e-05
243	LdBPK_030005000	hypotheticalprotein,conserved	protein_binding:zinc_ion_binding:	GO:0005515:GO:0008270:	Molecular_Function:Molecular_Function:	14.7881	9.04664	20.5296	2.26931	1.18225	0.00397506	0.0269772
244	LdBPK_160007300	proteintyrosinephosphatase-likeprotein	protein_dephosphorylation:dephosphorylation:protein_tyrosine/serine/threonine_phosphatase_activity:phosphatase_activity:	GO:0006470:GO:0016311:GO:0008138:GO:0016791:	Biological_Process:Biological_Process:Molecular_Function:Molecular_Function:	39.0973	25.1289	53.0657	2.11174	1.07843	9.64e-06	0.000209374
245	LdBPK_060018900	protoporphyrinogenoxidase-likeprotein	protein_dephosphorylation:dephosphorylation:protein_tyrosine/serine/threonine_phosphatase_activity:phosphatase_activity:	GO:0006470:GO:0016311:GO:0008138:GO:0016791:	Biological_Process:Biological_Process:Molecular_Function:Molecular_Function:	17.2932	11.0567	23.5296	2.12809	1.08956	0.00372974	0.0258621
246	LdBPK_360040700	14-3-3protein1,putative	protein_domain_specific_binding:	GO:0019904:	Molecular_Function:	34.3309	21.6114	47.0503	2.1771	1.12241	0.00232468	0.0180997
247	LdBPK_110008400	14-3-3protein2,putative	protein_domain_specific_binding:	GO:0019904:	Molecular_Function:	103.453	42.7199	164.187	3.84333	1.94236	5.73e-11	7.18e-09
248	LdBPK_300031400	heatshock70-relatedprotein1,mitochondrialprecursor,putative	protein_folding:ATP_binding:unfolded_protein_binding:	GO:0006457:GO:0005524:GO:0051082:	Biological_Process:Molecular_Function:Molecular_Function:	163.105	85.9371	240.273	2.79592	1.48332	8.1e-06	0.000181858
249	LdBPK_300031500	heatshock70-relatedprotein1,mitochondrialprecursor,putative	protein_folding:ATP_binding:unfolded_protein_binding:	GO:0006457:GO:0005524:GO:0051082:	Biological_Process:Molecular_Function:Molecular_Function:	181.372	84.9322	277.812	3.27098	1.70972	7.28e-07	2.29e-05
250	LdBPK_300032100	heatshock70-relatedprotein1,mitochondrialprecursor,putative	protein_folding:ATP_binding:unfolded_protein_binding:	GO:0006457:GO:0005524:GO:0051082:	Biological_Process:Molecular_Function:Molecular_Function:	155.085	82.9219	227.247	2.7405	1.45444	5.11e-05	0.000849971
251	LdBPK_320015700	chaperonincontainingt-complexprotein,putative	protein_folding:cellular_protein_metabolic_process:ATP_binding:unfolded_protein_binding:	GO:0006457:GO:0044267:GO:0005524:GO:0051082:	Biological_Process:Biological_Process:Molecular_Function:Molecular_Function:	160.37	88.9551	231.785	2.60564	1.38164	2.77e-05	0.000511754
252	LdBPK_130021800	chaperoninTCP20,putative	protein_folding:cellular_protein_metabolic_process:ATP_binding:unfolded_protein_binding:	GO:0006457:GO:0044267:GO:0005524:GO:0051082:	Biological_Process:Biological_Process:Molecular_Function:Molecular_Function:	69.1601	42.217	96.1031	2.27641	1.18676	0.000618448	0.00642218
253	LdBPK_210018500	T-complexprotein1,deltasubunit,putative	protein_folding:cellular_protein_metabolic_process:ATP_binding:unfolded_protein_binding:	GO:0006457:GO:0044267:GO:0005524:GO:0051082:	Biological_Process:Biological_Process:Molecular_Function:Molecular_Function:	89.1864	41.2104	137.162	3.32835	1.73481	5.27e-10	4.89e-08
254	LdBPK_230020700	T-complexprotein1,gammasubunit,putative	protein_folding:cellular_protein_metabolic_process:ATP_binding:unfolded_protein_binding:	GO:0006457:GO:0044267:GO:0005524:GO:0051082:	Biological_Process:Biological_Process:Molecular_Function:Molecular_Function:	78.6702	40.2064	117.134	2.91332	1.54266	4.2e-09	2.95e-07
255	LdBPK_360081800	T-complexprotein1,thetasubunit,putative	protein_folding:cellular_protein_metabolic_process:ATP_binding:unfolded_protein_binding:	GO:0006457:GO:0044267:GO:0005524:GO:0051082:	Biological_Process:Biological_Process:Molecular_Function:Molecular_Function:	115.021	62.8223	167.22	2.6618	1.4124	2.22e-06	5.88e-05
256	LdBPK_260011300	10kDaheatshockprotein,putative	protein_folding:cytoplasm:ATP_binding:	GO:0006457:GO:0005737:GO:0005524:	Biological_Process:Cellular_Component:Molecular_Function:	112.503	53.2732	171.733	3.22363	1.68869	1.84e-08	1.06e-06
257	LdBPK_260011500	10kDaheatshockprotein,putative	protein_folding:cytoplasm:ATP_binding:	GO:0006457:GO:0005737:GO:0005524:	Biological_Process:Cellular_Component:Molecular_Function:	32.0773	18.0928	46.0619	2.54587	1.34816	8.8e-07	2.66e-05
258	LdBPK_310035300	calreticulin,putative	protein_folding:endoplasmic_reticulum:calcium_ion_binding:unfolded_protein_binding:	GO:0006457:GO:0005783:GO:0005509:GO:0051082:	Biological_Process:Cellular_Component:Molecular_Function:Molecular_Function:	251.027	114.583	387.47	3.38158	1.7577	2.62e-06	6.81e-05
259	LdBPK_360073200	chaperoneproteinDNAj,putative	protein_folding:heat_shock_protein_binding:unfolded_protein_binding:	GO:0006457:GO:0031072:GO:0051082:	Biological_Process:Molecular_Function:Molecular_Function:	74.9014	29.6519	120.151	4.05204	2.01865	3.98e-14	1.01e-11
260	LdBPK_270031100	heatshockproteinDNAJ,putative	protein_folding:heat_shock_protein_binding:unfolded_protein_binding:	GO:0006457:GO:0031072:GO:0051082:	Biological_Process:Molecular_Function:Molecular_Function:	185.206	122.126	248.285	2.03301	1.02362	0.00257	0.0195048
261	LdBPK_320025300	heatshockprotein-likeprotein,putative	protein_folding:heat_shock_protein_binding:unfolded_protein_binding:	GO:0006457:GO:0031072:GO:0051082:	Biological_Process:Molecular_Function:Molecular_Function:	47.8626	28.6478	67.0773	2.34145	1.2274	6.93e-07	2.2e-05
262	LdBPK_250014800	cyclophilintypepeptidyl-prolylcis-transisomerase	protein_folding:peptidyl-prolyl_cis-trans_isomerase_activity:	GO:0006457:GO:0003755:	Biological_Process:Molecular_Function:	220.487	108.056	332.918	3.08098	1.62339	7e-06	0.000158734
263	LdBPK_060006300	cyclophilin2	protein_folding:peptidyl-prolyl_cis-trans_isomerase_activity:cyclosporin_A_binding:	GO:0006457:GO:0003755:GO:0016018:	Biological_Process:Molecular_Function:Molecular_Function:	49.6111	28.1436	71.0786	2.52557	1.33661	2.57e-05	0.000486757
264	LdBPK_350053500	cyclophilin40	protein_folding:peptidyl-prolyl_cis-trans_isomerase_activity:protein_binding:cyclosporin_A_binding:	GO:0006457:GO:0003755:GO:0005515:GO:0016018:	Biological_Process:Molecular_Function:Molecular_Function:Molecular_Function:	173.833	60.8107	286.856	4.71719	2.23793	1.59e-10	1.67e-08
265	LdBPK_190022000	FK506-bindingprotein_FKBP_-typepeptidyl-prolylisomerase,putative	protein_folding:peptidyl-prolyl_cis-trans_isomerase_activity:protein_binding:heat_shock_protein_binding:	GO:0006457:GO:0003755:GO:0005515:GO:0031072:	Biological_Process:Molecular_Function:Molecular_Function:Molecular_Function:	76.9242	41.2118	112.637	2.73311	1.45055	2.2e-08	1.24e-06
266	LdBPK_250013900	Prefoldinsubunit,putative	protein_folding:prefoldin_complex:unfolded_protein_binding:chaperone_binding:	GO:0006457:GO:0016272:GO:0051082:GO:0051087:	Biological_Process:Cellular_Component:Molecular_Function:Molecular_Function:	33.0811	19.6004	46.5619	2.37556	1.24827	3.26e-06	8.16e-05
267	LdBPK_330033400	heatshockprotein,putative	protein_folding:response_to_stress:ATP_binding:unfolded_protein_binding:	GO:0006457:GO:0006950:GO:0005524:GO:0051082:	Biological_Process:Biological_Process:Molecular_Function:Molecular_Function:	180.162	99.5073	260.817	2.62108	1.39016	4.46e-05	0.000763038
268	LdBPK_330008800	heatshockprotein83-17	protein_folding:response_to_stress:ATP_binding:unfolded_protein_binding:	GO:0006457:GO:0006950:GO:0005524:GO:0051082:	Biological_Process:Biological_Process:Molecular_Function:Molecular_Function:	96.4961	64.3259	128.666	2.00022	1.00016	0.000314811	0.0036667
269	LdBPK_330009100	heatshockprotein83-17	protein_folding:response_to_stress:ATP_binding:unfolded_protein_binding:	GO:0006457:GO:0006950:GO:0005524:GO:0051082:	Biological_Process:Biological_Process:Molecular_Function:Molecular_Function:	102.51	65.3316	139.688	2.13814	1.09636	0.00011433	0.00165895
270	LdBPK_330009200	heatshockprotein83-17	protein_folding:response_to_stress:ATP_binding:unfolded_protein_binding:	GO:0006457:GO:0006950:GO:0005524:GO:0051082:	Biological_Process:Biological_Process:Molecular_Function:Molecular_Function:	96.4965	62.8191	130.174	2.07221	1.05117	0.000156425	0.00209027
271	LdBPK_330009400	heatshockprotein83-17	protein_folding:response_to_stress:ATP_binding:unfolded_protein_binding:	GO:0006457:GO:0006950:GO:0005524:GO:0051082:	Biological_Process:Biological_Process:Molecular_Function:Molecular_Function:	97.4996	63.824	131.175	2.05527	1.03933	0.000194369	0.00249667
272	LdBPK_330010300	heatshockprotein83-17	protein_folding:response_to_stress:ATP_binding:unfolded_protein_binding:	GO:0006457:GO:0006950:GO:0005524:GO:0051082:	Biological_Process:Biological_Process:Molecular_Function:Molecular_Function:	116.79	72.3682	161.213	2.22767	1.15554	0.000100556	0.00147396
273	LdBPK_330010400	heatshockprotein83-17	protein_folding:response_to_stress:ATP_binding:unfolded_protein_binding:	GO:0006457:GO:0006950:GO:0005524:GO:0051082:	Biological_Process:Biological_Process:Molecular_Function:Molecular_Function:	96.2429	62.8196	129.666	2.06411	1.04552	0.000166757	0.00220442
274	LdBPK_330010500	heatshockprotein83-17	protein_folding:response_to_stress:ATP_binding:unfolded_protein_binding:	GO:0006457:GO:0006950:GO:0005524:GO:0051082:	Biological_Process:Biological_Process:Molecular_Function:Molecular_Function:	95.2404	62.3159	128.165	2.0567	1.04033	0.000169954	0.0022398
275	LdBPK_350016500	oligosaccharyltransferasesubunit,putative	protein_glycosylation:membrane:oligosaccharyl_transferase_activity:	GO:0006486:GO:0016020:GO:0004576:	Biological_Process:Cellular_Component:Molecular_Function:	39.5992	26.1353	53.0632	2.03033	1.02171	2.98e-05	0.000546089
276	LdBPK_350016700	oligosaccharyltransferasesubunit,putative	protein_glycosylation:oligosaccharyltransferase_complex:membrane:oligosaccharyl_transferase_activity:	GO:0006486:GO:0008250:GO:0016020:GO:0004576:	Biological_Process:Cellular_Component:Cellular_Component:Molecular_Function:	79.1925	51.2626	107.122	2.08968	1.06328	3.56e-05	0.000631535
277	LdBPK_220017000	Proteinkinasedomaincontainingprotein,putative	protein_phosphorylation:protein_kinase_activity:protein_serine/threonine_kinase_activity:ATP_binding:	GO:0006468:GO:0004672:GO:0004674:GO:0005524:	Biological_Process:Molecular_Function:Molecular_Function:Molecular_Function:	128.263	50.2572	206.268	4.10425	2.03712	1.51e-10	1.63e-08
278	LdBPK_140020700	proteinkinase,putative	protein_phosphorylation:protein_kinase_activity:protein_serine/threonine_kinase_activity:protein_tyrosine_kinase_activity:ATP_binding:	GO:0006468:GO:0004672:GO:0004674:GO:0004713:GO:0005524:	Biological_Process:Molecular_Function:Molecular_Function:Molecular_Function:Molecular_Function:	21.0527	13.5692	28.5361	2.103	1.07245	0.00149224	0.0129145
279	LdBPK_260031600	proteinkinase,putative	protein_phosphorylation:protein_kinase_activity:protein_serine/threonine_kinase_activity:protein_tyrosine_kinase_activity:ATP_binding:	GO:0006468:GO:0004672:GO:0004674:GO:0004713:GO:0005524:	Biological_Process:Molecular_Function:Molecular_Function:Molecular_Function:Molecular_Function:	90.1729	33.1706	147.175	4.43692	2.14956	8.56e-14	2e-11
280	LdBPK_180016100	proteinkinaseAcatalyticsubunit	protein_phosphorylation:protein_kinase_activity:protein_serine/threonine_kinase_activity:protein_tyrosine_kinase_activity:ATP_binding:	GO:0006468:GO:0004672:GO:0004674:GO:0004713:GO:0005524:	Biological_Process:Molecular_Function:Molecular_Function:Molecular_Function:Molecular_Function:	26.0633	17.0879	35.0387	2.0505	1.03597	0.000574366	0.00606674
281	LdBPK_070015200	serine/threoninekinase,putative	protein_phosphorylation:protein_kinase_activity:protein_serine/threonine_kinase_activity:protein_tyrosine_kinase_activity:ATP_binding:	GO:0006468:GO:0004672:GO:0004674:GO:0004713:GO:0005524:	Biological_Process:Molecular_Function:Molecular_Function:Molecular_Function:Molecular_Function:	19.5408	10.052	29.0296	2.88793	1.53004	0.00247449	0.018941
282	LdBPK_180011600	serine/threoninekinase-likeprotein,putative	protein_phosphorylation:protein_kinase_activity:protein_serine/threonine_kinase_activity:protein_tyrosine_kinase_activity:ATP_binding:	GO:0006468:GO:0004672:GO:0004674:GO:0004713:GO:0005524:	Biological_Process:Molecular_Function:Molecular_Function:Molecular_Function:Molecular_Function:	25.3115	15.0778	35.5451	2.35744	1.23722	6e-05	0.00097239
283	LdBPK_360027300	chaperoninHSP60,mitochondrialprecursor	protein_refolding:cellular_protein_metabolic_process:cytoplasm:ATP_binding:	GO:0042026:GO:0044267:GO:0005737:GO:0005524:	Biological_Process:Biological_Process:Cellular_Component:Molecular_Function:	131.261	46.7406	215.782	4.6166	2.20683	8.8e-12	1.46e-09
284	LdBPK_360027400	chaperoninHSP60,mitochondrialprecursor	protein_refolding:cellular_protein_metabolic_process:cytoplasm:ATP_binding:	GO:0042026:GO:0044267:GO:0005737:GO:0005524:	Biological_Process:Biological_Process:Cellular_Component:Molecular_Function:	226.451	89.961	362.941	4.03442	2.01236	5.03e-08	2.55e-06
285	LdBPK_280011300	ERlumenretainingreceptor-likeprotein	protein_retention_in_ER_lumen:integral_to_membrane:ER_retention_sequence_binding:	GO:0006621:GO:0016021:GO:0046923:	Biological_Process:Cellular_Component:Molecular_Function:	17.5428	11.0572	24.0284	2.1731	1.11975	0.00268541	0.0201441
286	LdBPK_360068900	flagellumtargetingproteinkharon1,putative	protein_targeting:pathogenesis:flagellar_pocket:	GO:0006605:GO:0009405:GO:0020016:	Biological_Process:Biological_Process:Cellular_Component:	209.715	113.585	305.845	2.69265	1.42903	5.54e-05	0.00090846
287	LdBPK_110016400	pretranslocationprotein,alphasubunit,putative	protein_transport:membrane:P-P-bond-hydrolysis-driven_protein_transmembrane_transporter_activity:	GO:0015031:GO:0016020:GO:0015450:	Biological_Process:Cellular_Component:Molecular_Function:	78.4366	49.2533	107.62	2.18503	1.12765	5.61e-05	0.000916086
288	LdBPK_290012600	U-boxdomainprotein,putative	protein_ubiquitination:ubiquitin_ligase_complex:ubiquitin-protein_ligase_activity:	GO:0016567:GO:0000151:GO:0004842:	Biological_Process:Cellular_Component:Molecular_Function:	27.314	16.5854	38.0425	2.29373	1.1977	5.07e-05	0.000845265
289	LdBPK_290022300	glutamamylcarboxypeptidase,putative	proteolysis:arginine_biosynthetic_process:metabolic_process:cytoplasm:metallopeptidase_activity:zinc_ion_binding:acetylornithine_deacetylase_activity:hydrolase_activity:protein_dimerization_activity:cobalt_ion_binding:	GO:0006508:GO:0006526:GO:0008152:GO:0005737:GO:0008237:GO:0008270:GO:0008777:GO:0016787:GO:0046983:GO:0050897:	Biological_Process:Biological_Process:Biological_Process:Cellular_Component:Molecular_Function:Molecular_Function:Molecular_Function:Molecular_Function:Molecular_Function:Molecular_Function:	41.1024	25.1301	57.0748	2.27117	1.18344	7.18e-07	2.27e-05
290	LdBPK_350019000	mitochondrialprocessingpeptidase,betasubunit,putative	proteolysis:catalytic_activity:metalloendopeptidase_activity:zinc_ion_binding:metal_ion_binding:	GO:0006508:GO:0003824:GO:0004222:GO:0008270:GO:0046872:	Biological_Process:Molecular_Function:Molecular_Function:Molecular_Function:Molecular_Function:	129.562	77.8981	181.226	2.32644	1.21813	7.48e-05	0.00115317
291	LdBPK_130013300	mitochondrialprocessingpeptidasealphasubunit,putative	proteolysis:catalytic_activity:metalloendopeptidase_activity:zinc_ion_binding:metal_ion_binding:	GO:0006508:GO:0003824:GO:0004222:GO:0008270:GO:0046872:	Biological_Process:Molecular_Function:Molecular_Function:Molecular_Function:Molecular_Function:	100.737	51.2619	150.211	2.93027	1.55104	7.1e-08	3.42e-06
292	LdBPK_310041100	phosphoglycanbeta1,3galactosyltransferase5	proteolysis:catalytic_activity:metalloendopeptidase_activity:zinc_ion_binding:metal_ion_binding:	GO:0006508:GO:0003824:GO:0004222:GO:0008270:GO:0046872:	Biological_Process:Molecular_Function:Molecular_Function:Molecular_Function:Molecular_Function:	191.212	113.084	269.34	2.38178	1.25204	0.000278006	0.00330501
293	LdBPK_290013100	CPCcysteinepeptidase,ClanCA,familyC1,CathepsinB-like	proteolysis:cell_death:cysteine-type_peptidase_activity:	GO:0006508:GO:0008219:GO:0008234:	Biological_Process:Biological_Process:Molecular_Function:	196.737	129.162	264.313	2.04638	1.03307	0.0027522	0.0205023
294	LdBPK_190020800	cysteinepeptidaseA_CPA_	proteolysis:cysteine-type_peptidase_activity:	GO:0006508:GO:0008234:	Biological_Process:Molecular_Function:	146.098	94.9863	197.21	2.0762	1.05394	0.00213445	0.0170184
295	LdBPK_090013400	oligopeptidaseb	proteolysis:cytosol:serine-type_endopeptidase_activity:serine-type_peptidase_activity:oligopeptidase_activity:	GO:0006508:GO:0005829:GO:0004252:GO:0008236:GO:0070012:	Biological_Process:Cellular_Component:Molecular_Function:Molecular_Function:Molecular_Function:	98.4904	63.8275	133.153	2.08615	1.06084	0.000151195	0.00204577
296	LdBPK_110011900	aminopeptidase,putative	proteolysis:intracellular:aminopeptidase_activity:	GO:0006508:GO:0005622:GO:0004177:	Biological_Process:Cellular_Component:Molecular_Function:	43.0979	23.1198	63.076	2.72823	1.44796	9.92e-10	8.8e-08
297	LdBPK_310009400	calpain-likecysteinepeptidase,putative	proteolysis:intracellular:calcium-dependent_cysteine-type_endopeptidase_activity:	GO:0006508:GO:0005622:GO:0004198:	Biological_Process:Cellular_Component:Molecular_Function:	101.005	60.8132	141.196	2.3218	1.21524	1.87e-05	0.000367488
298	LdBPK_200016600	cysteinepeptidase,ClanCA,familyC2,putative	proteolysis:intracellular:calcium-dependent_cysteine-type_endopeptidase_activity:	GO:0006508:GO:0005622:GO:0004198:	Biological_Process:Cellular_Component:Molecular_Function:	160.598	81.922	239.273	2.92075	1.54634	3.14e-06	7.91e-05
299	LdBPK_200016700	cysteinepeptidase,ClanCA,familyC2,putative	proteolysis:intracellular:calcium-dependent_cysteine-type_endopeptidase_activity:	GO:0006508:GO:0005622:GO:0004198:	Biological_Process:Cellular_Component:Molecular_Function:	118.27	66.3415	170.198	2.56549	1.35924	6.04e-06	0.000140331
300	LdBPK_270005300	CAAXprenylprotease1,putative	proteolysis:membrane:metalloendopeptidase_activity:	GO:0006508:GO:0016020:GO:0004222:	Biological_Process:Cellular_Component:Molecular_Function:	64.9111	43.2229	86.5992	2.00355	1.00256	4.54e-05	0.000771267
301	LdBPK_280026000	X-pro,dipeptidyl-peptidase,serinepeptidase,ClanSC,familyS15,putative	proteolysis:metabolic_process:aminopeptidase_activity:dipeptidyl-peptidase_activity:hydrolase_activity:	GO:0006508:GO:0008152:GO:0004177:GO:0008239:GO:0016787:	Biological_Process:Biological_Process:Molecular_Function:Molecular_Function:Molecular_Function:	74.1882	48.7526	99.6237	2.04345	1.03101	4.04e-05	0.000705202
302	LdBPK_300019600	amidohydrolase,putative	proteolysis:metabolic_process:metallopeptidase_activity:hydrolase_activity:protein_dimerization_activity:	GO:0006508:GO:0008152:GO:0008237:GO:0016787:GO:0046983:	Biological_Process:Biological_Process:Molecular_Function:Molecular_Function:Molecular_Function:	47.8505	23.1198	72.5812	3.13935	1.65047	1.67e-06	4.62e-05
303	LdBPK_330024900	peptidasem20/m25/m40family-likeprotein	proteolysis:metabolic_process:metallopeptidase_activity:hydrolase_activity:protein_dimerization_activity:	GO:0006508:GO:0008152:GO:0008237:GO:0016787:GO:0046983:	Biological_Process:Biological_Process:Molecular_Function:Molecular_Function:Molecular_Function:	22.5546	13.5692	31.54	2.32438	1.21684	0.000201723	0.00256817
304	LdBPK_140006700	carboxypeptidase,putative	proteolysis:metallocarboxypeptidase_activity:	GO:0006508:GO:0004181:	Biological_Process:Molecular_Function:	67.6665	41.2094	94.1237	2.28404	1.19159	1.2e-06	3.54e-05
305	LdBPK_020013100	metallo-peptidase,ClanMA_E_,FamilyM3	proteolysis:metalloendopeptidase_activity:	GO:0006508:GO:0004222:	Biological_Process:Molecular_Function:	62.3873	36.1843	88.5902	2.4483	1.29178	0.0048865	0.0316905
306	LdBPK_330034900	carboxypeptidase,putative	proteolysis:peptide_metabolic_process:cytosol:metallocarboxypeptidase_activity:	GO:0006508:GO:0006518:GO:0005829:GO:0004181:	Biological_Process:Biological_Process:Cellular_Component:Molecular_Function:	144.331	82.421	206.241	2.50229	1.32325	3.34e-05	0.000602276
307	LdBPK_360049200	hslVUcomplexproteolyticsubunit,threoninepeptidase,ClanT_1_,familyT1B	proteolysis:protein_catabolic_process:proteolysis_involved_in_cellular_protein_catabolic_process:rolling_circle_DNA_replication:mitochondrion:proteasome_core_complex:HslUV_protease_complex:mitochondrial_part:endopeptidase_activity:threonine-type_endopeptidase_activity:	GO:0006508:GO:0030163:GO:0051603:GO:0070581:GO:0005739:GO:0005839:GO:0009376:GO:0044429:GO:0004175:GO:0004298:	Biological_Process:Biological_Process:Biological_Process:Biological_Process:Cellular_Component:Cellular_Component:Cellular_Component:Cellular_Component:Molecular_Function:Molecular_Function:	49.3621	28.1431	70.5812	2.50794	1.3265	1.65e-06	4.58e-05
308	LdBPK_180009400	serinecarboxypeptidase_CBP1_,putative	proteolysis:serine-type_carboxypeptidase_activity:	GO:0006508:GO:0004185:	Biological_Process:Molecular_Function:	49.3663	30.6578	68.0748	2.22047	1.15086	0.000233595	0.0028886
309	LdBPK_360080000	serinepeptidaseclanSC,familyS9A,putative	proteolysis:serine-type_endopeptidase_activity:serine-type_peptidase_activity:	GO:0006508:GO:0004252:GO:0008236:	Biological_Process:Molecular_Function:Molecular_Function:	55.8891	35.6841	76.0941	2.13244	1.0925	2.45e-06	6.47e-05
310	LdBPK_090011400	cyclin1	proteolysis:serine-type_peptidase_activity:	GO:0006508:GO:0008236:	Biological_Process:Molecular_Function:	63.8865	23.1183	104.655	4.52692	2.17853	1.77e-08	1.03e-06
311	LdBPK_360008500	20Sproteasomesubunit	proteolysis_involved_in_cellular_protein_catabolic_process:proteasome_core_complex:threonine-type_endopeptidase_activity:	GO:0051603:GO:0005839:GO:0004298:	Biological_Process:Cellular_Component:Molecular_Function:	33.5792	18.5952	48.5632	2.61159	1.38493	2.47e-07	9.75e-06
312	LdBPK_280006000	proteasomebeta3subunit,putative	proteolysis_involved_in_cellular_protein_catabolic_process:proteasome_core_complex:threonine-type_endopeptidase_activity:	GO:0051603:GO:0005839:GO:0004298:	Biological_Process:Cellular_Component:Molecular_Function:	29.0653	16.083	42.0477	2.61442	1.38649	1.64e-06	4.58e-05
313	LdBPK_360023100	proteasomesubunitbetatype-5,putative	proteolysis_involved_in_cellular_protein_catabolic_process:proteasome_core_complex:threonine-type_endopeptidase_activity:	GO:0051603:GO:0005839:GO:0004298:	Biological_Process:Cellular_Component:Molecular_Function:	50.8751	33.6728	68.0773	2.02173	1.01559	1.57e-05	0.000316969
314	LdBPK_310019800	Pyrophosphate-energizedvacuolarmembraneprotonpump1,putative	proton_transport:Golgi_membrane:contractile_vacuole:membrane:integral_to_membrane:acidocalcisome:inorganic_diphosphatase_activity:hydrogen-translocating_pyrophosphatase_activity:	GO:0015992:GO:0000139:GO:0000331:GO:0016020:GO:0016021:GO:0020022:GO:0004427:GO:0009678:	Biological_Process:Cellular_Component:Cellular_Component:Cellular_Component:Cellular_Component:Cellular_Component:Molecular_Function:Molecular_Function:	177.37	77.9031	276.836	3.5536	1.82928	1.13e-07	5.02e-06
315	LdBPK_350027100	adenineaminohydrolase	purine_ribonucleoside_monophosphate_biosynthetic_process:purine-containing_compound_salvage:glycosome:adenine_deaminase_activity:adenosine_deaminase_activity:deaminase_activity:	GO:0009168:GO:0043101:GO:0020015:GO:0000034:GO:0004000:GO:0019239:	Biological_Process:Biological_Process:Cellular_Component:Molecular_Function:Molecular_Function:Molecular_Function:	58.641	36.6893	80.5928	2.19663	1.13529	3.81e-06	9.3e-05
316	LdBPK_300014600	adenosinekinase,putative	purine_ribonucleoside_salvage:adenosine_kinase_activity:	GO:0006166:GO:0004001:	Biological_Process:Molecular_Function:	67.3959	34.1745	100.617	2.94422	1.55789	4.76e-10	4.5e-08
317	LdBPK_180021000	nonspecificnucleosidehydrolase	purine-containing_compound_salvage:calcium_ion_binding:purine_nucleosidase_activity:uridine_nucleosidase_activity:inosine_nucleosidase_activity:ribosylpyrimidine_nucleosidase_activity:	GO:0043101:GO:0005509:GO:0008477:GO:0045437:GO:0047724:GO:0050263:	Biological_Process:Molecular_Function:Molecular_Function:Molecular_Function:Molecular_Function:Molecular_Function:	119.5	50.2572	188.742	3.75552	1.90901	6.72e-10	6.1e-08
318	LdBPK_110015900	pyruvatephosphatedikinase,putative	pyruvate_metabolic_process:gluconeogenesis:phosphorylation:glycosome:catalytic_activity:pyruvate_kinase_activity:ATP_binding:kinase_activity:pyruvate,_phosphate_dikinase_activity:	GO:0006090:GO:0006094:GO:0016310:GO:0020015:GO:0003824:GO:0004743:GO:0005524:GO:0016301:GO:0050242:	Biological_Process:Biological_Process:Biological_Process:Cellular_Component:Molecular_Function:Molecular_Function:Molecular_Function:Molecular_Function:Molecular_Function:	198.909	82.9269	314.892	3.79722	1.92494	6.74e-08	3.3e-06
319	LdBPK_290005900	proteasomeregulatorynon-ATPasesubunit,putative	regulation_of_protein_catabolic_process:proteasome_complex:binding:enzyme_regulator_activity:	GO:0042176:GO:0000502:GO:0005488:GO:0030234:	Biological_Process:Cellular_Component:Molecular_Function:Molecular_Function:	99.9996	65.838	134.161	2.03775	1.02697	0.000259406	0.00311396
320	LdBPK_290014200	5-histidylcysteinesulfoxidesynthase,putative	response_to_iron(II)_ion:peptidyl-cysteine_oxidation:ferrous_iron_binding:	GO:0010040:GO:0018171:GO:0008198:	Biological_Process:Biological_Process:Molecular_Function:	203.793	134.697	272.888	2.02593	1.01859	0.00343496	0.0241878
321	LdBPK_360073300	glucosetransporter2	response_to_reactive_oxygen_species:D-ribose_transport:glucose_transport:transmembrane_transport:integral_to_membrane:inner_membrane_complex:fructose_transmembrane_transporter_activity:galactose_transmembrane_transporter_activity:mannose_transmembrane_transporter_activity:D-ribose_transmembrane_transporter_activity:transmembrane_transporter_activity:D-glucose_transmembrane_transporter_activity:	GO:0000302:GO:0015752:GO:0015758:GO:0055085:GO:0016021:GO:0070258:GO:0005353:GO:0005354:GO:0015578:GO:0015591:GO:0022857:GO:0055056:	Biological_Process:Biological_Process:Biological_Process:Biological_Process:Cellular_Component:Cellular_Component:Molecular_Function:Molecular_Function:Molecular_Function:Molecular_Function:Molecular_Function:Molecular_Function:	159.378	85.9394	232.817	2.70909	1.43781	1.3e-05	0.000272344
322	LdBPK_360073400	glucosetransporter2	response_to_reactive_oxygen_species:D-ribose_transport:glucose_transport:transmembrane_transport:integral_to_membrane:inner_membrane_complex:fructose_transmembrane_transporter_activity:galactose_transmembrane_transporter_activity:mannose_transmembrane_transporter_activity:D-ribose_transmembrane_transporter_activity:transmembrane_transporter_activity:D-glucose_transmembrane_transporter_activity:	GO:0000302:GO:0015752:GO:0015758:GO:0055085:GO:0016021:GO:0070258:GO:0005353:GO:0005354:GO:0015578:GO:0015591:GO:0022857:GO:0055056:	Biological_Process:Biological_Process:Biological_Process:Biological_Process:Cellular_Component:Cellular_Component:Molecular_Function:Molecular_Function:Molecular_Function:Molecular_Function:Molecular_Function:Molecular_Function:	184.914	89.457	280.371	3.13414	1.64807	1.92e-06	5.18e-05
323	LdBPK_360073500	glucosetransporter2	response_to_reactive_oxygen_species:D-ribose_transport:glucose_transport:transmembrane_transport:integral_to_membrane:inner_membrane_complex:fructose_transmembrane_transporter_activity:galactose_transmembrane_transporter_activity:mannose_transmembrane_transporter_activity:D-ribose_transmembrane_transporter_activity:transmembrane_transporter_activity:D-glucose_transmembrane_transporter_activity:	GO:0000302:GO:0015752:GO:0015758:GO:0055085:GO:0016021:GO:0070258:GO:0005353:GO:0005354:GO:0015578:GO:0015591:GO:0022857:GO:0055056:	Biological_Process:Biological_Process:Biological_Process:Biological_Process:Cellular_Component:Cellular_Component:Molecular_Function:Molecular_Function:Molecular_Function:Molecular_Function:Molecular_Function:Molecular_Function:	193.932	91.9693	295.894	3.21732	1.68586	1.55e-06	4.37e-05
324	LdBPK_360073600	glucosetransporter2	response_to_reactive_oxygen_species:D-ribose_transport:glucose_transport:transmembrane_transport:integral_to_membrane:inner_membrane_complex:fructose_transmembrane_transporter_activity:galactose_transmembrane_transporter_activity:mannose_transmembrane_transporter_activity:D-ribose_transmembrane_transporter_activity:transmembrane_transporter_activity:D-glucose_transmembrane_transporter_activity:	GO:0000302:GO:0015752:GO:0015758:GO:0055085:GO:0016021:GO:0070258:GO:0005353:GO:0005354:GO:0015578:GO:0015591:GO:0022857:GO:0055056:	Biological_Process:Biological_Process:Biological_Process:Biological_Process:Cellular_Component:Cellular_Component:Molecular_Function:Molecular_Function:Molecular_Function:Molecular_Function:Molecular_Function:Molecular_Function:	194.927	91.9693	297.885	3.23897	1.69553	1.41e-06	4.06e-05
325	LdBPK_360073700	glucosetransporter2	response_to_reactive_oxygen_species:D-ribose_transport:glucose_transport:transmembrane_transport:integral_to_membrane:inner_membrane_complex:fructose_transmembrane_transporter_activity:galactose_transmembrane_transporter_activity:mannose_transmembrane_transporter_activity:D-ribose_transmembrane_transporter_activity:transmembrane_transporter_activity:D-glucose_transmembrane_transporter_activity:	GO:0000302:GO:0015752:GO:0015758:GO:0055085:GO:0016021:GO:0070258:GO:0005353:GO:0005354:GO:0015578:GO:0015591:GO:0022857:GO:0055056:	Biological_Process:Biological_Process:Biological_Process:Biological_Process:Cellular_Component:Cellular_Component:Molecular_Function:Molecular_Function:Molecular_Function:Molecular_Function:Molecular_Function:Molecular_Function:	194.431	90.4619	298.401	3.29863	1.72187	9.73e-07	2.91e-05
326	LdBPK_360073800	glucosetransporter2	response_to_reactive_oxygen_species:D-ribose_transport:glucose_transport:transmembrane_transport:integral_to_membrane:inner_membrane_complex:fructose_transmembrane_transporter_activity:galactose_transmembrane_transporter_activity:mannose_transmembrane_transporter_activity:D-ribose_transmembrane_transporter_activity:transmembrane_transporter_activity:D-glucose_transmembrane_transporter_activity:	GO:0000302:GO:0015752:GO:0015758:GO:0055085:GO:0016021:GO:0070258:GO:0005353:GO:0005354:GO:0015578:GO:0015591:GO:0022857:GO:0055056:	Biological_Process:Biological_Process:Biological_Process:Biological_Process:Cellular_Component:Cellular_Component:Molecular_Function:Molecular_Function:Molecular_Function:Molecular_Function:Molecular_Function:Molecular_Function:	176.9	87.4452	266.354	3.04596	1.6069	2.54e-06	6.67e-05
327	LdBPK_360073900	glucosetransporter2	response_to_reactive_oxygen_species:D-ribose_transport:glucose_transport:transmembrane_transport:integral_to_membrane:inner_membrane_complex:fructose_transmembrane_transporter_activity:galactose_transmembrane_transporter_activity:mannose_transmembrane_transporter_activity:D-ribose_transmembrane_transporter_activity:transmembrane_transporter_activity:D-glucose_transmembrane_transporter_activity:	GO:0000302:GO:0015752:GO:0015758:GO:0055085:GO:0016021:GO:0070258:GO:0005353:GO:0005354:GO:0015578:GO:0015591:GO:0022857:GO:0055056:	Biological_Process:Biological_Process:Biological_Process:Biological_Process:Cellular_Component:Cellular_Component:Molecular_Function:Molecular_Function:Molecular_Function:Molecular_Function:Molecular_Function:Molecular_Function:	193.172	87.9489	298.394	3.39281	1.76248	5.37e-07	1.79e-05
328	LdBPK_360074000	glucosetransporter2	response_to_reactive_oxygen_species:D-ribose_transport:glucose_transport:transmembrane_transport:integral_to_membrane:inner_membrane_complex:fructose_transmembrane_transporter_activity:galactose_transmembrane_transporter_activity:mannose_transmembrane_transporter_activity:D-ribose_transmembrane_transporter_activity:transmembrane_transporter_activity:D-glucose_transmembrane_transporter_activity:	GO:0000302:GO:0015752:GO:0015758:GO:0055085:GO:0016021:GO:0070258:GO:0005353:GO:0005354:GO:0015578:GO:0015591:GO:0022857:GO:0055056:	Biological_Process:Biological_Process:Biological_Process:Biological_Process:Cellular_Component:Cellular_Component:Molecular_Function:Molecular_Function:Molecular_Function:Molecular_Function:Molecular_Function:Molecular_Function:	194.432	92.4715	296.393	3.20524	1.68043	1.69e-06	4.66e-05
329	LdBPK_340005700	glucose-6-phosphate1-dehydrogenase,putative	response_to_reactive_oxygen_species:glucose_metabolic_process:cell_proliferation:pentose-phosphate_shunt,_oxidative_branch:response_to_drug:oxidation-reduction_process:glucose-6-phosphate_dehydrogenase_activity:NADP_binding:	GO:0000302:GO:0006006:GO:0008283:GO:0009051:GO:0042493:GO:0055114:GO:0004345:GO:0050661:	Biological_Process:Biological_Process:Biological_Process:Biological_Process:Biological_Process:Biological_Process:Molecular_Function:Molecular_Function:	130.548	70.8648	190.232	2.68444	1.42462	4.49e-06	0.000107417
330	LdBPK_180007000	ActivatorofHsp90ATPase,N-terminal/ActivatorofHsp90ATPasehomolog1-likeprotein,putative	response_to_stress:cytoplasm:ATPase_activator_activity:chaperone_binding:	GO:0006950:GO:0005737:GO:0001671:GO:0051087:	Biological_Process:Cellular_Component:Molecular_Function:Molecular_Function:	65.1422	32.1645	98.1199	3.05057	1.60908	9.67e-11	1.13e-08
331	LdBPK_350038000	cystathionegammalyase,putative	S-adenosylhomocysteine_catabolic_process:cystathionine_gamma-lyase_activity:pyridoxal_phosphate_binding:	GO:0019510:GO:0004123:GO:0030170:	Biological_Process:Molecular_Function:Molecular_Function:	155.751	27.6426	283.86	10.2689	3.36021	4.16e-20	4.48e-17
332	LdBPK_170017500	3'5'-cyclicnucleotidephosphodiesterase,putative	signal_transduction:	GO:0007165:	Biological_Process:	52.6296	33.6728	71.5864	2.12594	1.0881	1.99e-06	5.32e-05
333	LdBPK_070013900	flavoproteinsubunit-likeprotein	succinate_dehydrogenase_activity:electron_carrier_activity:heme_binding:	GO:0000104:GO:0009055:GO:0020037:	Molecular_Function:Molecular_Function:Molecular_Function:	35.8339	19.0982	52.5696	2.7526	1.46079	2.15e-08	1.23e-06
334	LdBPK_080007900	ironsuperoxidedismutase	superoxide_metabolic_process:oxidation-reduction_process:superoxide_dismutase_activity:metal_ion_binding:	GO:0006801:GO:0055114:GO:0004784:GO:0046872:	Biological_Process:Biological_Process:Molecular_Function:Molecular_Function:	58.3898	36.688	80.0915	2.18304	1.12634	1.58e-06	4.45e-05
335	LdBPK_030011600	Uroporphyrinogen-IIIsynthaseHemD,putative	tetrapyrrole_biosynthetic_process:uroporphyrinogen-III_synthase_activity:	GO:0033014:GO:0004852:	Biological_Process:Molecular_Function:	9.01669	2.51276	15.5206	6.17672	2.62684	1.36e-05	0.000280792
336	LdBPK_210020100	thymidinekinase,putative	thymidine_kinase_activity:ATP_binding:	GO:0004797:GO:0005524:	Molecular_Function:Molecular_Function:	16.5323	6.53363	26.5309	4.06067	2.02172	7.83e-07	2.43e-05
337	LdBPK_240020800	translationallycontrolledtumorprotein_TCTP_,putative	translation:cytoplasm:mitochondrion:	GO:0006412:GO:0005737:GO:0005739:	Biological_Process:Cellular_Component:Cellular_Component:	69.4262	46.2339	92.6186	2.00326	1.00235	0.000354278	0.00405514
338	LdBPK_010012800	eukaryoticinitiationfactor4a,putative	translation:cytoplasm:nucleic_acid_binding:ATP-dependent_RNA_helicase_activity:helicase_activity:ATP_binding:ATP-dependent_helicase_activity:RNA-dependent_ATPase_activity:	GO:0006412:GO:0005737:GO:0003676:GO:0004004:GO:0004386:GO:0005524:GO:0008026:GO:0008186:	Biological_Process:Cellular_Component:Molecular_Function:Molecular_Function:Molecular_Function:Molecular_Function:Molecular_Function:Molecular_Function:	165.386	89.9592	240.812	2.6769	1.42056	1.99e-05	0.000389882
339	LdBPK_010012900	eukaryoticinitiationfactor4a,putative	translation:cytoplasm:nucleic_acid_binding:ATP-dependent_RNA_helicase_activity:helicase_activity:ATP_binding:ATP-dependent_helicase_activity:RNA-dependent_ATPase_activity:	GO:0006412:GO:0005737:GO:0003676:GO:0004004:GO:0004386:GO:0005524:GO:0008026:GO:0008186:	Biological_Process:Cellular_Component:Molecular_Function:Molecular_Function:Molecular_Function:Molecular_Function:Molecular_Function:Molecular_Function:	162.887	91.9691	233.805	2.54222	1.34609	4.7e-05	0.000793308
340	LdBPK_030014900	eukaryoticinitiationfactor2a,putative	translation:eukaryotic_translation_initiation_factor_2_complex:RNA_binding:translation_initiation_factor_activity:	GO:0006412:GO:0005850:GO:0003723:GO:0003743:	Biological_Process:Cellular_Component:Molecular_Function:Molecular_Function:	158.637	101.517	215.756	2.12533	1.08768	0.000839507	0.0082224
341	LdBPK_190016200	phenylalanyl-tRNAsynthetase,putative	translation:phenylalanyl-tRNA_aminoacylation:cytoplasm:nucleotide_binding:magnesium_ion_binding:RNA_binding:phenylalanine-tRNA_ligase_activity:ATP_binding:	GO:0006412:GO:0006432:GO:0005737:GO:0000166:GO:0000287:GO:0003723:GO:0004826:GO:0005524:	Biological_Process:Biological_Process:Cellular_Component:Molecular_Function:Molecular_Function:Molecular_Function:Molecular_Function:Molecular_Function:	63.4038	40.7096	86.098	2.11493	1.08061	1.41e-05	0.000289619
342	LdBPK_340028600	asparaginyl-tRNAsynthetase,putative	translation:tRNA_aminoacylation_for_protein_translation:asparaginyl-tRNA_aminoacylation:aspartyl-tRNA_aminoacylation:cytoplasm:nucleotide_binding:nucleic_acid_binding:aminoacyl-tRNA_ligase_activity:aspartate-tRNA_ligase_activity:asparagine-tRNA_ligase_activity:ATP_binding:	GO:0006412:GO:0006418:GO:0006421:GO:0006422:GO:0005737:GO:0000166:GO:0003676:GO:0004812:GO:0004815:GO:0004816:GO:0005524:	Biological_Process:Biological_Process:Biological_Process:Biological_Process:Cellular_Component:Molecular_Function:Molecular_Function:Molecular_Function:Molecular_Function:Molecular_Function:Molecular_Function:	105.258	67.8468	142.67	2.10283	1.07233	0.000181064	0.00236096
343	LdBPK_120007600	cysteinyl-tRNAsynthetase,putative	translation:tRNA_aminoacylation_for_protein_translation:cysteinyl-tRNA_aminoacylation:cytoplasm:nucleotide_binding:aminoacyl-tRNA_ligase_activity:cysteine-tRNA_ligase_activity:ATP_binding:	GO:0006412:GO:0006418:GO:0006423:GO:0005737:GO:0000166:GO:0004812:GO:0004817:GO:0005524:	Biological_Process:Biological_Process:Biological_Process:Cellular_Component:Molecular_Function:Molecular_Function:Molecular_Function:Molecular_Function:	87.7007	49.2531	126.148	2.56123	1.35683	6.21e-07	2.01e-05
344	LdBPK_150007600	lysyl-tRNAsynthetase,putative	translation:tRNA_aminoacylation_for_protein_translation:lysyl-tRNA_aminoacylation:cytoplasm:nucleotide_binding:nucleic_acid_binding:aminoacyl-tRNA_ligase_activity:lysine-tRNA_ligase_activity:ATP_binding:	GO:0006412:GO:0006418:GO:0006430:GO:0005737:GO:0000166:GO:0003676:GO:0004812:GO:0004824:GO:0005524:	Biological_Process:Biological_Process:Biological_Process:Cellular_Component:Molecular_Function:Molecular_Function:Molecular_Function:Molecular_Function:Molecular_Function:	116.523	65.8402	167.206	2.53957	1.34459	6.81e-06	0.000155219
345	LdBPK_210013900	methionyl-tRNAsynthetase	translation:tRNA_aminoacylation_for_protein_translation:methionyl-tRNA_aminoacylation:cytoplasm:nucleotide_binding:magnesium_ion_binding:aminoacyl-tRNA_ligase_activity:methionine-tRNA_ligase_activity:ATP_binding:	GO:0006412:GO:0006418:GO:0006431:GO:0005737:GO:0000166:GO:0000287:GO:0004812:GO:0004825:GO:0005524:	Biological_Process:Biological_Process:Biological_Process:Cellular_Component:Molecular_Function:Molecular_Function:Molecular_Function:Molecular_Function:Molecular_Function:	118.041	78.4008	157.682	2.01123	1.00807	0.000682111	0.00695753
346	LdBPK_180017400	prolyl-tRNAsynthetase,putative	translation:tRNA_aminoacylation_for_protein_translation:prolyl-tRNA_aminoacylation:cytoplasm:nucleotide_binding:aminoacyl-tRNA_ligase_activity:proline-tRNA_ligase_activity:ATP_binding:	GO:0006412:GO:0006418:GO:0006433:GO:0005737:GO:0000166:GO:0004812:GO:0004827:GO:0005524:	Biological_Process:Biological_Process:Biological_Process:Cellular_Component:Molecular_Function:Molecular_Function:Molecular_Function:Molecular_Function:	85.952	51.2609	120.643	2.35351	1.23481	3.63e-06	8.92e-05
347	LdBPK_180017500	prolyl-tRNAsynthetase,putative	translation:tRNA_aminoacylation_for_protein_translation:prolyl-tRNA_aminoacylation:cytoplasm:nucleotide_binding:aminoacyl-tRNA_ligase_activity:proline-tRNA_ligase_activity:ATP_binding:	GO:0006412:GO:0006418:GO:0006433:GO:0005737:GO:0000166:GO:0004812:GO:0004827:GO:0005524:	Biological_Process:Biological_Process:Biological_Process:Cellular_Component:Molecular_Function:Molecular_Function:Molecular_Function:Molecular_Function:	83.7021	53.2702	114.134	2.14255	1.09933	7.42e-05	0.0011499
348	LdBPK_180017600	prolyl-tRNAsynthetase,putative	translation:tRNA_aminoacylation_for_protein_translation:prolyl-tRNA_aminoacylation:cytoplasm:nucleotide_binding:aminoacyl-tRNA_ligase_activity:proline-tRNA_ligase_activity:ATP_binding:	GO:0006412:GO:0006418:GO:0006433:GO:0005737:GO:0000166:GO:0004812:GO:0004827:GO:0005524:	Biological_Process:Biological_Process:Biological_Process:Cellular_Component:Molecular_Function:Molecular_Function:Molecular_Function:Molecular_Function:	85.9655	57.2906	114.64	2.00104	1.00075	0.000153513	0.00206416
349	LdBPK_110005900	seryl-tRNAsynthetase,putative	translation:tRNA_aminoacylation_for_protein_translation:seryl-tRNA_aminoacylation:cytoplasm:mitochondrion:cytosol:nucleotide_binding:aminoacyl-tRNA_ligase_activity:serine-tRNA_ligase_activity:ATP_binding:	GO:0006412:GO:0006418:GO:0006434:GO:0005737:GO:0005739:GO:0005829:GO:0000166:GO:0004812:GO:0004828:GO:0005524:	Biological_Process:Biological_Process:Biological_Process:Cellular_Component:Cellular_Component:Cellular_Component:Molecular_Function:Molecular_Function:Molecular_Function:Molecular_Function:	58.6417	37.6932	79.5902	2.11153	1.07829	8.22e-06	0.000184059
350	LdBPK_340014300	elongationfactor1-beta	translational_elongation:eukaryotic_translation_elongation_factor_1_complex:translation_elongation_factor_activity:	GO:0006414:GO:0005853:GO:0003746:	Biological_Process:Cellular_Component:Molecular_Function:	86.4659	56.2849	116.647	2.07244	1.05133	8.55e-05	0.00129763
351	LdBPK_360020600	translationelongationfactor1-beta,putative	translational_elongation:eukaryotic_translation_elongation_factor_1_complex:translation_elongation_factor_activity:	GO:0006414:GO:0005853:GO:0003746:	Biological_Process:Cellular_Component:Molecular_Function:	103.228	54.2749	152.18	2.80388	1.48743	2.7e-07	1.05e-05
352	LdBPK_090015600	elongationfactor-1gamma	translational_elongation:nucleus:eukaryotic_translation_elongation_factor_1_complex:translation_elongation_factor_activity:calcium_ion_binding:protein_binding:phospholipid_binding:	GO:0006414:GO:0005634:GO:0005853:GO:0003746:GO:0005509:GO:0005515:GO:0005543:	Biological_Process:Cellular_Component:Cellular_Component:Molecular_Function:Molecular_Function:Molecular_Function:Molecular_Function:	105.749	59.3024	152.195	2.56642	1.35976	2.72e-06	6.99e-05
353	LdBPK_090015500	elongationfactor-1gamma	translational_elongation:nucleus:eukaryotic_translation_elongation_factor_1_complex:translation_elongation_factor_activity:calcium_ion_binding:protein_binding:phospholipid_binding:	GO:0006414:GO:0005634:GO:0005853:GO:0003746:GO:0005509:GO:0005515:GO:0005543:	Biological_Process:Cellular_Component:Cellular_Component:Molecular_Function:Molecular_Function:Molecular_Function:Molecular_Function:	121.282	65.3328	177.231	2.71274	1.43975	2.15e-06	5.71e-05
354	LdBPK_300037500	eukaryotictranslationinitiationfactor3subunit7-likeprotein	translational_initiation:translation_initiation_factor_activity:	GO:0006413:GO:0003743:	Biological_Process:Molecular_Function:	118.774	68.8525	168.695	2.45009	1.29283	1.64e-05	0.000328948
355	LdBPK_030008800	MFStransporter,putative	transmembrane_transport:integral_to_membrane:	GO:0055085:GO:0016021:	Biological_Process:Cellular_Component:	92.2206	49.7555	134.686	2.70695	1.43667	2.37e-07	9.4e-06
356	LdBPK_090011800	palmitoylacyltransferase5,putative	transport:endocytosis:protein_palmitoylation:integral_to_membrane:zinc_ion_binding:	GO:0006810:GO:0006897:GO:0018345:GO:0016021:GO:0008270:	Biological_Process:Biological_Process:Biological_Process:Cellular_Component:Molecular_Function:	57.6326	29.6517	85.6134	2.8873	1.52972	1.73e-10	1.79e-08
357	LdBPK_150011500	CRAL/TRIOdomaincontainingprotein,putative	transport:integral_to_membrane:	GO:0006810:GO:0016021:	Biological_Process:Cellular_Component:	37.3406	21.6117	53.0696	2.4556	1.29607	2.88e-07	1.11e-05
358	LdBPK_320018300	CRAL/TRIOdomaincontainingprotein,putative	transport:integral_to_membrane:	GO:0006810:GO:0016021:	Biological_Process:Cellular_Component:	21.8032	14.0729	29.5335	2.09861	1.06943	0.00124407	0.0112512
359	LdBPK_350050300	mitochondrialphosphatetransporter,putative	transport:membrane:	GO:0006810:GO:0016020:	Biological_Process:Cellular_Component:	46.8631	29.6527	64.0735	2.1608	1.11156	3.16e-06	7.94e-05
360	LdBPK_150018000	nucleosidetransporter1,putative	transport:membrane:integral_to_membrane:nucleoside_transmembrane_transporter_activity:	GO:0006810:GO:0016020:GO:0016021:GO:0005337:	Biological_Process:Cellular_Component:Cellular_Component:Molecular_Function:	210.434	80.9151	339.952	4.20135	2.07085	1.27e-08	7.73e-07
361	LdBPK_150017900	nucleosidetransporter1,putative	transport:membrane:integral_to_membrane:nucleoside_transmembrane_transporter_activity:nucleoside:hydrogen_symporter_activity:	GO:0006810:GO:0016020:GO:0016021:GO:0005337:GO:0015506:	Biological_Process:Cellular_Component:Cellular_Component:Molecular_Function:Molecular_Function:	102.267	67.8491	136.684	2.01453	1.01045	0.000359829	0.00411322
362	LdBPK_190007600	ADP,ATPcarrierprotein1,mitochondrialprecursor,putative	transport:mitochondrial_inner_membrane:transporter_activity:	GO:0006810:GO:0005743:GO:0005215:	Biological_Process:Cellular_Component:Molecular_Function:	154.117	94.4833	213.75	2.2623	1.17779	0.00027466	0.00326974
363	LdBPK_190007700	ADP,ATPcarrierprotein1,mitochondrialprecursor,putative	transport:mitochondrial_inner_membrane:transporter_activity:	GO:0006810:GO:0005743:GO:0005215:	Biological_Process:Cellular_Component:Molecular_Function:	155.613	90.9642	220.262	2.42141	1.27585	8.93e-05	0.00134288
364	LdBPK_130016800	nucleobasetransporter	transport:nucleobase_transport:membrane:integral_to_membrane:nucleoside_transmembrane_transporter_activity:nucleobase_transmembrane_transporter_activity:	GO:0006810:GO:0015851:GO:0016020:GO:0016021:GO:0005337:GO:0015205:	Biological_Process:Biological_Process:Cellular_Component:Cellular_Component:Molecular_Function:Molecular_Function:	154.05	64.8334	243.267	3.75219	1.90773	7.46e-08	3.57e-06
365	LdBPK_280031300	2-oxoglutaratedehydrogenase,E2component,dihydrolipoamidesuccinyltransferase,putative	tricarboxylic_acid_cycle:metabolic_process:oxoglutarate_dehydrogenase_complex:dihydrolipoyllysine-residue_succinyltransferase_activity:	GO:0006099:GO:0008152:GO:0045252:GO:0004149:	Biological_Process:Biological_Process:Cellular_Component:Molecular_Function:	70.1725	43.7251	96.6199	2.20971	1.14386	3.87e-06	9.42e-05
366	LdBPK_230022900	2Fe-2Siron-sulfurclusterbindingdomaincontainingprotein,putative	tricarboxylic_acid_cycle:oxidation-reduction_process:electron_carrier_activity:oxidoreductase_activity:iron-sulfur_cluster_binding:	GO:0006099:GO:0055114:GO:0009055:GO:0016491:GO:0051536:	Biological_Process:Biological_Process:Molecular_Function:Molecular_Function:Molecular_Function:	44.8472	19.0977	70.5967	3.69661	1.8862	4.87e-15	1.55e-12
367	LdBPK_200020700	SuppressorofG2alleleofSKP1,putative	ubiquitin_ligase_complex:	GO:0000151:	Cellular_Component:	26.8198	17.5906	36.049	2.04933	1.03516	0.000479637	0.00521657
368	LdBPK_190017100	proteasomeregulatorynon-ATP-asesubunit9,putative	ubiquitin-dependent_protein_catabolic_process:proteasome_regulatory_particle:endopeptidase_activity:protein_binding:	GO:0006511:GO:0005838:GO:0004175:GO:0005515:	Biological_Process:Cellular_Component:Molecular_Function:Molecular_Function:	36.8428	24.1237	49.5619	2.05449	1.03878	3.48e-05	0.000620372
369	LdBPK_350054300	proteasomealpha1subunit,putative	ubiquitin-dependent_protein_catabolic_process:proteolysis_involved_in_cellular_protein_catabolic_process:proteasome_core_complex:endopeptidase_activity:threonine-type_endopeptidase_activity:	GO:0006511:GO:0051603:GO:0005839:GO:0004175:GO:0004298:	Biological_Process:Biological_Process:Cellular_Component:Molecular_Function:Molecular_Function:	34.578	19.6006	49.5554	2.52826	1.33814	3.47e-06	8.58e-05
370	LdBPK_140008100	proteasomealpha3subunit,putative	ubiquitin-dependent_protein_catabolic_process:proteolysis_involved_in_cellular_protein_catabolic_process:proteasome_core_complex:endopeptidase_activity:threonine-type_endopeptidase_activity:	GO:0006511:GO:0051603:GO:0005839:GO:0004175:GO:0004298:	Biological_Process:Biological_Process:Cellular_Component:Molecular_Function:Molecular_Function:	41.3467	24.6264	58.067	2.35792	1.23751	2.18e-07	8.76e-06
371	LdBPK_110007300	proteasomealpha7subunit,putative	ubiquitin-dependent_protein_catabolic_process:proteolysis_involved_in_cellular_protein_catabolic_process:proteasome_core_complex:endopeptidase_activity:threonine-type_endopeptidase_activity:	GO:0006511:GO:0051603:GO:0005839:GO:0004175:GO:0004298:	Biological_Process:Biological_Process:Cellular_Component:Molecular_Function:Molecular_Function:	50.612	27.1389	74.0851	2.72984	1.44882	2.6e-09	2e-07
372	LdBPK_270006800	proteasomealpha7subunit,putative	ubiquitin-dependent_protein_catabolic_process:proteolysis_involved_in_cellular_protein_catabolic_process:proteasome_core_complex:endopeptidase_activity:threonine-type_endopeptidase_activity:	GO:0006511:GO:0051603:GO:0005839:GO:0004175:GO:0004298:	Biological_Process:Biological_Process:Cellular_Component:Molecular_Function:Molecular_Function:	28.3134	16.083	40.5438	2.52092	1.33395	0.000291775	0.00344494
373	LdBPK_360022500	proteasomesubunitalphatype-1,putative	ubiquitin-dependent_protein_catabolic_process:proteolysis_involved_in_cellular_protein_catabolic_process:proteasome_core_complex:endopeptidase_activity:threonine-type_endopeptidase_activity:	GO:0006511:GO:0051603:GO:0005839:GO:0004175:GO:0004298:	Biological_Process:Biological_Process:Cellular_Component:Molecular_Function:Molecular_Function:	48.1116	28.1433	68.0799	2.41904	1.27444	2.21e-08	1.24e-06
374	LdBPK_300013100	4-methyl-5_beta-hydroxyethyl_-thiazolemonophosphatesynthesisprotein,putative				84.9577	48.2479	121.668	2.52172	1.33441	5.66e-07	1.88e-05
375	LdBPK_340015900	amastin-likeprotein				83.1302	18.5955	147.665	7.9409	2.9893	1e-14	2.88e-12
376	LdBPK_340015800	amastin-likesurfaceprotein,putative				45.849	19.0987	72.5992	3.80127	1.92648	7.78e-16	2.69e-13
377	LdBPK_240018100	amastin-likesurfaceprotein-likeprotein				63.9127	41.7133	86.1121	2.06438	1.04571	1.28e-05	0.000269976
378	LdBPK_300014500	amastin-likesurfaceprotein-likeprotein				75.9347	44.7303	107.139	2.39523	1.26016	8.22e-07	2.53e-05
379	LdBPK_270010300	Amastinsurfaceglycoprotein,putative				24.3054	13.067	35.5438	2.72012	1.44367	5.96e-06	0.000138932
380	LdBPK_270011700	aminoacidtransporter,putative				189.687	104.539	274.835	2.62901	1.39452	5.35e-05	0.000885887
381	LdBPK_310008500	aminoacidtransporter,putative				165.417	96.9981	233.835	2.41072	1.26946	0.000127921	0.00178695
382	LdBPK_070018400	aminoacidtransporter19,putative				294.83	101.524	488.135	4.8081	2.26547	1.01e-08	6.39e-07
383	LdBPK_320011500	AMMECR1,putative				46.6081	24.1235	69.0928	2.86413	1.5181	4.8e-11	6.27e-09
384	LdBPK_350054400	Archaictranslocaseoutermitochondrialmembrane40,putative				113.514	62.8203	164.208	2.61392	1.38622	3.02e-06	7.7e-05
385	LdBPK_190014100	ATG8/AUT7/APG8/PAZ2,putative				25.801	7.03633	44.5657	6.33366	2.66304	1.6e-09	1.37e-07
386	LdBPK_050010100	ATPsynthaseF1,alphasubunit,putative				127.809	83.4254	172.192	2.06403	1.04546	0.0006001	0.00628465
387	LdBPK_220006300	BAGdomaincontainingprotein,putative				49.3709	31.1605	67.5812	2.16881	1.1169	8.29e-07	2.54e-05
388	LdBPK_030013300	CDP-alcoholphosphatidyltransferase,putative				15.037	8.04174	22.0322	2.73974	1.45404	0.000416637	0.00465758
389	LdBPK_060015200	cellcycleassociatedproteinMOB1,putative				24.3051	13.5702	35.04	2.58212	1.36856	1.61e-05	0.000322963
390	LdBPK_040015700	COPIassociatedprotein,putative				76.8751	12.0621	141.688	11.7466	3.55417	4.51e-30	1.94e-26
391	LdBPK_100008000	COPIassociatedprotein,putative				103.966	48.2467	159.686	3.30977	1.72673	3.94e-09	2.81e-07
392	LdBPK_190005300	CorehistoneH2A/H2B/H3/H4,putative				57.8948	34.1735	81.616	2.38828	1.25597	1.52e-05	0.000307942
393	LdBPK_350050700	CSdomaincontainingprotein,putative				187.391	74.378	300.403	4.03888	2.01395	1.14e-08	7.05e-07
394	LdBPK_250017300	cytochromeoxidasesubunitVII				71.6498	32.6682	110.631	3.38652	1.75981	9.64e-12	1.54e-09
395	LdBPK_060011100	deoxyuridinetriphosphatase,putative				85.1989	43.7251	126.673	2.89702	1.53457	1.28e-08	7.74e-07
396	LdBPK_200006500	Domainofunknownfunction_DUF1736_,putative				29.32	18.5962	40.0438	2.15333	1.10657	0.00211394	0.0169174
397	LdBPK_220007000	Domainofunknownfunction_DUF1736_,putative				44.6027	26.1358	63.0696	2.41315	1.27092	0.000987245	0.00931914
398	LdBPK_250024000	Domainofunknownfunction_DUF1935_,putative				22.5525	12.5651	32.54	2.58972	1.3728	3.21e-05	0.000582568
399	LdBPK_340007000	Domainofunknownfunction_DUF1935_,putative				108.451	37.191	179.711	4.83212	2.27266	1.39e-13	3.06e-11
400	LdBPK_360061000	Domainofunknownfunction_DUF4496_,putative				15.5368	9.54909	21.5245	2.25409	1.17254	0.00331344	0.0236216
401	LdBPK_210016000	Domainofunknownfunction_DUF4499_,putative				15.536	9.04615	22.0258	2.43482	1.28382	0.00136868	0.0120743
402	LdBPK_300016800	DREVmethyltransferase,putative				64.8922	29.6529	100.131	3.37678	1.75565	2.66e-12	5.09e-10
403	LdBPK_240013600	dyneinarmlightchain,putative				17.7946	11.5597	24.0296	2.07875	1.05572	0.00427767	0.0285587
404	LdBPK_350022500	dynein-associatedroadblockprotein-likeprotein				16.5407	10.5542	22.5271	2.13441	1.09384	0.00448651	0.0296543
405	LdBPK_350034700	dyneinlightchain,putative				20.3011	12.5636	28.0387	2.23174	1.15817	0.000800442	0.00793902
406	LdBPK_360045100	EF-handdomainpair,putative				106.432	23.1186	189.745	8.20747	3.03694	7.31e-21	1.58e-17
407	LdBPK_170006000	elongationfactor1-alpha				268.448	178.407	358.489	2.00938	1.00675	0.00673423	0.0405027
408	LdBPK_170006200	elongationfactor1-alpha				268.941	175.393	362.489	2.06672	1.04734	0.00486991	0.0316067
409	LdBPK_170006300	elongationfactor1-alpha				270.444	176.397	364.492	2.06632	1.04707	0.00493482	0.0319318
410	LdBPK_170006900	elongationfactor1-alpha				276.711	182.427	370.996	2.03367	1.02409	0.00619897	0.0381635
411	LdBPK_170007100	elongationfactor1-alpha				279.472	183.432	375.512	2.04714	1.03361	0.00585299	0.0364764
412	LdBPK_170007200	elongationfactor1-alpha				275.708	180.919	370.498	2.04786	1.03412	0.00568384	0.0356803
413	LdBPK_170007300	elongationfactor1-alpha				272.448	174.387	370.508	2.12463	1.08721	0.00359507	0.0251918
414	LdBPK_170007400	elongationfactor1-alpha				273.208	178.407	368.009	2.06275	1.04457	0.00513754	0.032849
415	LdBPK_170008000	elongationfactor1-alpha				269.186	171.875	366.498	2.13235	1.09244	0.00335472	0.0238764
416	LdBPK_170008100	elongationfactor1-alpha				276.965	181.422	372.508	2.05327	1.03792	0.00556115	0.0350377
417	LdBPK_360006800	elongationfactor2				278.685	172.879	384.49	2.22403	1.15318	0.0021497	0.0170925
418	LdBPK_360006900	elongationfactor2				298.234	185.443	411.026	2.21646	1.14826	0.00259379	0.0196113
419	LdBPK_360007000	elongationfactor2				297.481	185.442	409.521	2.20835	1.14297	0.00269734	0.0201984
420	LdBPK_360007100	elongationfactor2				298.235	185.944	410.526	2.20779	1.14261	0.00272004	0.0202803
421	LdBPK_360007200	elongationfactor2				300.488	185.947	415.028	2.23197	1.15832	0.00241999	0.0186232
422	LdBPK_170006500	ElongationfactorTuGTPbindingdomaincontainingprotein,putative				16.2873	8.54369	24.0309	2.81271	1.49196	0.000161751	0.00215477
423	LdBPK_170006600	ElongationfactorTuGTPbindingdomaincontainingprotein,putative				17.7931	10.0513	25.5348	2.54045	1.34508	0.000322482	0.00374592
424	LdBPK_170006800	ElongationfactorTuGTPbindingdomaincontainingprotein,putative				27.8219	17.0871	38.5567	2.25648	1.17407	0.000320473	0.00372761
425	LdBPK_320026100	Enrichedinsurface-labeledproteomeprotein16				71.9225	45.2302	98.6147	2.18028	1.12452	6.55e-06	0.00015057
426	LdBPK_350009600	Generativecellspecific1protein,putative				108.247	53.2744	163.22	3.06377	1.61531	4.57e-08	2.33e-06
427	LdBPK_360030800	Glyceraldehyde3-phosphatedehydrogenase,NADbindingdomain/Glyceraldehyde3-phosphatedehydrogenase,C-terminaldomaincontainingprotein,putative				54.0965	17.5911	90.6018	5.15044	2.3647	3.45e-11	4.87e-09
428	LdBPK_270024000	glycosomalproteinP60				126.044	71.8672	180.22	2.50769	1.32636	1.47e-05	0.000298554
429	LdBPK_270024100	glycosomalproteinP60				131.55	71.3643	191.736	2.68672	1.42585	4.64e-06	0.000109663
430	LdBPK_270026200	GMP-PDE,deltasubunit,putative				21.7965	9.54909	34.0438	3.56514	1.83396	1.36e-07	5.92e-06
431	LdBPK_100010500	GP63,leishmanolysin				177.153	105.036	249.269	2.37318	1.24682	0.0003133	0.00365404
432	LdBPK_100010600	GP63,leishmanolysin				267.581	143.734	391.427	2.72326	1.44534	0.00011788	0.00168605
433	LdBPK_100010700	GP63,leishmanolysin				270.084	145.744	394.423	2.70626	1.4363	0.00013361	0.0018574
434	LdBPK_100010800	GP63,leishmanolysin				263.074	141.725	384.424	2.71247	1.43961	0.000117959	0.00168605
435	LdBPK_100010900	GP63,leishmanolysin				247.783	132.175	363.391	2.74931	1.45907	7.72e-05	0.00118159
436	LdBPK_100011000	GP63,leishmanolysin				226.489	124.134	328.844	2.64912	1.40551	0.000598864	0.00627933
437	LdBPK_040007600	GRAMdomaincontainingprotein,putative				71.675	42.2185	101.131	2.39543	1.26029	5e-07	1.68e-05
438	LdBPK_330042700	h1histone-likeprotein				16.2835	8.04124	24.5258	3.05	1.60881	0.000251408	0.00304767
439	LdBPK_230018500	hydrophilicacylatedsurfaceproteina				46.0963	20.1036	72.0889	3.58587	1.84232	7.47e-15	2.22e-12
440	LdBPK_030013200	hypotheticalprotein				21.8058	13.0678	30.5438	2.33734	1.22487	0.000239861	0.00293578
441	LdBPK_060017700	hypotheticalprotein				7.51617	3.51817	11.5142	3.27278	1.71052	0.00539344	0.0341057
442	LdBPK_250005900	hypotheticalprotein				18.0431	10.554	25.5322	2.4192	1.27453	0.000568049	0.00602216
443	LdBPK_320042300	hypotheticalprotein				20.547	11.0567	30.0374	2.71667	1.44184	3.48e-05	0.000620372
444	LdBPK_360018600	hypotheticalprotein				130.26	42.7197	217.8	5.09836	2.35003	5.2e-13	1.07e-10
445	LdBPK_360057000	hypotheticalprotein				13.0316	8.04124	18.0219	2.24119	1.16426	0.0081127	0.0464607
446	LdBPK_010011300	hypotheticalprotein,conserved				53.6189	29.1502	78.0876	2.6788	1.42159	1.45e-06	4.13e-05
447	LdBPK_020011100	hypotheticalprotein,conserved				46.3201	10.0513	82.5889	8.21674	3.03857	5.63e-10	5.16e-08
448	LdBPK_040006700	hypotheticalprotein,conserved				33.0809	20.6051	45.5567	2.21095	1.14467	1.77e-05	0.000350449
449	LdBPK_040006800	hypotheticalprotein,conserved				33.0808	21.61	44.5516	2.06162	1.04378	8.43e-05	0.00128152
450	LdBPK_050009900	hypotheticalprotein,conserved				24.5613	16.0827	33.04	2.05438	1.0387	0.000824437	0.00810242
451	LdBPK_080016300	hypotheticalprotein,conserved				257.081	135.187	378.974	2.80334	1.48715	6.57e-05	0.00104681
452	LdBPK_080017700	hypotheticalprotein,conserved				55.8693	26.6367	85.1018	3.19491	1.67577	3.24e-12	5.93e-10
453	LdBPK_080018400	hypotheticalprotein,conserved				43.8467	22.1134	65.5799	2.96562	1.56833	3.68e-11	5.11e-09
454	LdBPK_110006400	hypotheticalprotein,conserved				31.3298	20.6068	42.0528	2.04073	1.02908	0.000163598	0.00217265
455	LdBPK_110016200	hypotheticalprotein,conserved				68.1611	42.2153	94.107	2.22922	1.15654	1.2e-05	0.00025612
456	LdBPK_130015400	hypotheticalprotein,conserved				99.4867	60.8122	138.161	2.27193	1.18392	2.71e-05	0.00050482
457	LdBPK_130018200	hypotheticalprotein,conserved				53.1335	34.1743	72.0928	2.10956	1.07694	2.62e-06	6.81e-05
458	LdBPK_140020400	hypotheticalprotein,conserved				20.0477	10.5542	29.5412	2.79899	1.48491	2.73e-05	0.000507217
459	LdBPK_150010700	hypotheticalprotein,conserved				39.0994	24.6267	53.5722	2.17537	1.12126	4.42e-06	0.000106379
460	LdBPK_170005000	hypotheticalprotein,conserved				120.043	76.3908	163.696	2.14288	1.09955	0.000237435	0.00292729
461	LdBPK_170016600	hypotheticalprotein,conserved				50.8717	30.6571	71.0864	2.31876	1.21335	1.16e-07	5.08e-06
462	LdBPK_180021700	hypotheticalprotein,conserved				33.8054	9.04639	58.5644	6.47379	2.69461	1.79e-10	1.84e-08
463	LdBPK_190010900	hypotheticalprotein,conserved				47.8414	21.6107	74.0722	3.42757	1.77719	0.00200837	0.0162384
464	LdBPK_190011800	hypotheticalprotein,conserved				10.5233	5.52848	15.518	2.80693	1.48899	0.00300572	0.0219545
465	LdBPK_190019100	hypotheticalprotein,conserved				10.0244	5.52823	14.5206	2.62663	1.39321	0.00666553	0.0402594
466	LdBPK_190020100	hypotheticalprotein,conserved				21.7933	6.03118	37.5554	6.22688	2.63851	3.9e-09	2.81e-07
467	LdBPK_210024000	hypotheticalprotein,conserved				87.6898	48.2482	127.131	2.63495	1.39777	0.00109428	0.0100657
468	LdBPK_220006700	hypotheticalprotein,conserved				16.2857	8.04174	24.5296	3.05029	1.60895	5.43e-05	0.000896081
469	LdBPK_220007600	hypotheticalprotein,conserved				19.8001	13.0668	26.5335	2.03061	1.02191	0.00336288	0.0239065
470	LdBPK_220007900	hypotheticalprotein,conserved				99.4784	60.8112	138.146	2.27171	1.18378	0.00152071	0.0130678
471	LdBPK_220013400	hypotheticalprotein,conserved				99.9615	51.2619	148.661	2.90003	1.53607	1.67e-05	0.000333622
472	LdBPK_220014300	hypotheticalprotein,conserved				31.0779	20.6055	41.5503	2.01646	1.01182	0.000221653	0.00276873
473	LdBPK_220022300	hypotheticalprotein,conserved				55.8859	34.1738	77.598	2.27069	1.18313	3.78e-07	1.37e-05
474	LdBPK_230005800	hypotheticalprotein,conserved				80.184	47.7442	112.624	2.3589	1.23811	6.27e-05	0.00100789
475	LdBPK_230014100	hypotheticalprotein,conserved				68.9048	39.7052	98.1044	2.47082	1.30499	0.00093928	0.00892575
476	LdBPK_230018400	hypotheticalprotein,conserved				51.3441	18.5955	84.0928	4.52222	2.17703	3.91e-09	2.81e-07
477	LdBPK_230024400	hypotheticalprotein,conserved				12.2785	6.53388	18.0232	2.75842	1.46384	0.00146882	0.0127618
478	LdBPK_240021300	hypotheticalprotein,conserved				75.4022	37.1922	113.612	3.05473	1.61104	0.00300117	0.0219398
479	LdBPK_240028700	hypotheticalprotein,conserved				170.346	65.3351	275.357	4.21454	2.07537	1.82e-09	1.47e-07
480	LdBPK_250022500	hypotheticalprotein,conserved				62.8973	34.6772	91.1173	2.62758	1.39374	9.49e-09	6.1e-07
481	LdBPK_250024700	hypotheticalprotein,conserved				64.4064	40.7084	88.1044	2.16428	1.11389	3.76e-06	9.21e-05
482	LdBPK_250026800	hypotheticalprotein,conserved				35.836	22.6154	49.0567	2.16918	1.11715	1.22e-05	0.00025912
483	LdBPK_260016100	hypotheticalprotein,conserved				33.3261	18.5955	48.0567	2.58432	1.36979	3.59e-07	1.31e-05
484	LdBPK_260025100	hypotheticalprotein,conserved				21.2954	9.04689	33.5438	3.70777	1.89055	9.26e-08	4.22e-06
485	LdBPK_260031400	hypotheticalprotein,conserved				23.307	13.5702	33.0438	2.43503	1.28394	6.99e-05	0.00109585
486	LdBPK_260032800	hypotheticalprotein,conserved				94.9643	42.216	147.713	3.49897	1.80693	3.92e-10	3.79e-08
487	LdBPK_270005600	hypotheticalprotein,conserved				32.0769	18.0933	46.0606	2.54573	1.34808	8.8e-07	2.66e-05
488	LdBPK_270011400	hypotheticalprotein,conserved				69.4135	41.2096	97.6173	2.3688	1.24416	5.24e-07	1.76e-05
489	LdBPK_270023200	hypotheticalprotein,conserved				49.8676	30.6578	69.0773	2.25317	1.17196	3.07e-05	0.000559787
490	LdBPK_280009800	hypotheticalprotein,conserved				23.3065	13.5705	33.0425	2.43489	1.28385	6.99e-05	0.00109585
491	LdBPK_280010900	hypotheticalprotein,conserved				16.5393	10.0515	23.0271	2.2909	1.19591	0.00195834	0.0159085
492	LdBPK_280011000	hypotheticalprotein,conserved				14.034	8.04099	20.0271	2.49062	1.31651	0.00193269	0.0157595
493	LdBPK_290008200	hypotheticalprotein,conserved				99.7499	65.3348	134.165	2.0535	1.03808	0.000220737	0.00276531
494	LdBPK_290014000	hypotheticalprotein,conserved				34.837	22.1146	47.5593	2.15058	1.10472	2.01e-05	0.000392832
495	LdBPK_290015100	hypotheticalprotein,conserved				81.9444	47.2418	116.647	2.46915	1.30401	7.09e-07	2.25e-05
496	LdBPK_290017500	hypotheticalprotein,conserved				42.3446	21.1092	63.5799	3.01195	1.5907	4.7e-11	6.23e-09
497	LdBPK_290025800	hypotheticalprotein,conserved				38.5995	24.6269	52.5722	2.13474	1.09406	8.38e-06	0.000186145
498	LdBPK_300035300	hypotheticalprotein,conserved				33.3328	21.6102	45.0554	2.08491	1.05999	6.19e-05	0.000996421
499	LdBPK_300035400	hypotheticalprotein,conserved				34.563	11.5589	57.567	4.98032	2.31624	7.8e-16	2.69e-13
500	LdBPK_310013800	hypotheticalprotein,conserved				21.2994	11.5601	31.0387	2.68497	1.42491	2.99e-05	0.000547759
501	LdBPK_310017900	hypotheticalprotein,conserved				55.8719	28.1458	83.598	2.97017	1.57055	2.81e-09	2.14e-07
502	LdBPK_310026100	hypotheticalprotein,conserved				61.8959	33.6733	90.1186	2.67626	1.42022	4.5e-09	3.13e-07
503	LdBPK_320008500	hypotheticalprotein,conserved				54.3767	33.1709	75.5825	2.27858	1.18814	0.000278775	0.00330959
504	LdBPK_320009900	hypotheticalprotein,conserved				12.7757	6.03068	19.5206	3.23689	1.69461	0.000244968	0.00298217
505	LdBPK_320013800	hypotheticalprotein,conserved				78.912	35.6821	122.142	3.42305	1.77528	2.78e-11	4.06e-09
506	LdBPK_320023300	hypotheticalprotein,conserved				26.5633	16.5854	36.5412	2.20321	1.13961	0.000138859	0.00191492
507	LdBPK_320025000	hypotheticalprotein,conserved				56.8693	30.1549	83.5838	2.77181	1.47083	0.00270345	0.020209
508	LdBPK_320043200	hypotheticalprotein,conserved				58.1332	32.6672	83.5992	2.55912	1.35565	1.12e-08	6.99e-07
509	LdBPK_330005700	hypotheticalprotein,conserved				34.0887	22.6156	45.5619	2.01462	1.01051	0.000108557	0.00158317
510	LdBPK_330017500	hypotheticalprotein,conserved				91.4872	57.2953	125.679	2.19353	1.13326	3.48e-05	0.000620372
511	LdBPK_330018200	hypotheticalprotein,conserved				26.0616	16.0832	36.04	2.24084	1.16404	0.000677533	0.00691902
512	LdBPK_330018600	hypotheticalprotein,conserved				43.0981	25.1291	61.067	2.43013	1.28103	5.45e-05	0.000897766
513	LdBPK_330019600	hypotheticalprotein,conserved				16.5388	9.04664	24.0309	2.65634	1.40944	0.000304783	0.00357405
514	LdBPK_330029700	hypotheticalprotein,conserved				41.8552	26.637	57.0735	2.14264	1.09939	3.04e-06	7.72e-05
515	LdBPK_330032100	hypotheticalprotein,conserved				43.3552	26.637	60.0735	2.25527	1.1733	4.31e-07	1.51e-05
516	LdBPK_330037600	hypotheticalprotein,conserved				35.8356	23.1183	48.5528	2.10019	1.07052	0.000761624	0.00760653
517	LdBPK_330038300	hypotheticalprotein,conserved				43.8657	28.6463	59.0851	2.06257	1.04445	5.58e-05	0.000912454
518	LdBPK_330038600	hypotheticalprotein,conserved				24.2971	8.54394	40.0503	4.68756	2.22884	6.79e-11	8.13e-09
519	LdBPK_330038800	hypotheticalprotein,conserved				24.2965	8.04149	40.5516	5.04279	2.33422	1.4e-11	2.12e-09
520	LdBPK_340008300	hypotheticalprotein,conserved				30.3249	20.1033	40.5464	2.0169	1.01214	0.000265112	0.00316482
521	LdBPK_340009200	hypotheticalprotein,conserved				44.86	27.6426	62.0773	2.24571	1.16717	3.07e-07	1.17e-05
522	LdBPK_340021900	hypotheticalprotein,conserved				43.8533	25.6318	62.0748	2.42179	1.27607	3.87e-08	2.01e-06
523	LdBPK_340048000	hypotheticalprotein,conserved				48.1081	25.1286	71.0876	2.82895	1.50027	8.86e-11	1.05e-08
524	LdBPK_350042900	hypotheticalprotein,conserved				96.491	62.8235	130.159	2.07181	1.05089	0.000156357	0.00209027
525	LdBPK_350049800	hypotheticalprotein,conserved				299.722	174.891	424.552	2.42751	1.27948	0.000832038	0.00815852
526	LdBPK_350055100	hypotheticalprotein,conserved				26.8159	17.5906	36.0412	2.04889	1.03485	0.000479637	0.00521657
527	LdBPK_360015600	hypotheticalprotein,conserved				49.3719	32.1652	66.5786	2.0699	1.04956	3.38e-06	8.43e-05
528	LdBPK_360016100	hypotheticalprotein,conserved				115.284	67.8501	162.718	2.3982	1.26195	2.14e-05	0.000413103
529	LdBPK_360017600	hypotheticalprotein,conserved				188.46	110.064	266.857	2.42457	1.27773	0.000198925	0.00254006
530	LdBPK_360018100	hypotheticalprotein,conserved				37.098	24.1252	50.0709	2.07546	1.05343	0.00106343	0.00984503
531	LdBPK_360024300	hypotheticalprotein,conserved				23.5561	14.5749	32.5374	2.23243	1.15862	0.000281197	0.00332918
532	LdBPK_360042700	hypotheticalprotein,conserved				28.8165	15.0776	42.5554	2.82243	1.49694	3.19e-07	1.2e-05
533	LdBPK_360049800	hypotheticalprotein,conserved				55.1313	35.1802	75.0825	2.13423	1.09371	0.000249672	0.00303516
534	LdBPK_360054200	hypotheticalprotein,conserved				27.8125	15.0773	40.5477	2.68932	1.42724	1.52e-06	4.29e-05
535	LdBPK_360056500	hypotheticalprotein,conserved				21.0533	13.5692	28.5374	2.1031	1.07252	0.00149224	0.0129145
536	LdBPK_360059000	hypotheticalprotein,conserved				55.3791	34.1758	76.5825	2.24084	1.16404	0.000646447	0.00664091
537	LdBPK_350027700	kinetoplastidmembraneprotein-11				137.595	79.9084	195.281	2.44381	1.28913	4.06e-05	0.000706556
538	LdBPK_100006700	leucine-richrepeatprotein,putative				20.288	8.04124	32.5348	4.04599	2.01649	4.46e-06	0.000107168
539	LdBPK_360024700	MORNrepeat,putative				76.1856	49.2501	103.121	2.09383	1.06614	4.94e-05	0.000826664
540	LdBPK_360047000	MORNrepeat,putative				40.8492	27.1392	54.5593	2.01035	1.00745	0.00122368	0.011134
541	LdBPK_290021600	Nodulin-like,putative				91.2108	50.2592	132.162	2.62961	1.39485	4.49e-07	1.55e-05
542	LdBPK_120012700	none				181.793	42.7192	320.866	7.51105	2.90901	2.62e-15	8.69e-13
543	LdBPK_170008500	none				103.736	56.7921	150.679	2.65317	1.40772	1.07e-06	3.17e-05
544	LdBPK_300031300	none				89.9682	57.7945	122.142	2.11338	1.07955	7.04e-05	0.00109853
545	LdBPK_330009800	none				72.4314	45.7327	99.1302	2.1676	1.1161	8.04e-06	0.000181287
546	LdBPK_340022200	p25-alpha,putative				88.6616	30.6568	146.666	4.78413	2.25826	3.77e-13	7.92e-11
547	LdBPK_340022300	p25-alpha,putative				41.842	20.1028	63.5812	3.1628	1.6612	1.12e-11	1.75e-09
548	LdBPK_320022500	ParaflagellarRodProteomeComponent9,putative				35.5876	20.1043	51.0709	2.54029	1.34499	1.65e-06	4.58e-05
549	LdBPK_020007500	phosphoglycanbeta1,2arabinosyltransferase				43.3561	26.6362	60.076	2.25543	1.1734	4.31e-07	1.51e-05
550	LdBPK_210005000	phosphoglycanbeta1,3galactosyltransferase4				70.1762	41.7158	98.6366	2.36449	1.24153	6.06e-07	1.99e-05
551	LdBPK_150005300	Possiblelysinedecarboxylase,putative				70.9288	47.2415	94.616	2.00281	1.00203	5.03e-05	0.000840733
552	LdBPK_350012500	proteasomeactivatorproteinpa26,putative				59.1197	27.1389	91.1005	3.35682	1.7471	2.34e-07	9.37e-06
553	LdBPK_320017700	proteasomeregulatorynon-ATP-asesubunit,putative				29.5721	18.5952	40.549	2.18061	1.12473	6.87e-05	0.00108203
554	LdBPK_360071600	Proteinofunknownfunction_DUF2763_,putative				35.591	22.6164	48.5657	2.14737	1.10257	1.69e-05	0.000335034
555	LdBPK_280021000	Proteinofunknownfunction_DUF423_,putative				50.8486	17.0876	84.6096	4.95151	2.30787	3.64e-20	4.48e-17
556	LdBPK_280021100	Proteinofunknownfunction_DUF423_,putative				27.3104	13.0668	41.5541	3.18014	1.66909	4.48e-08	2.3e-06
557	LdBPK_210009200	Proteinofunknownfunction_DUF667_,putative				25.307	15.0778	35.5361	2.35685	1.23686	0.00828827	0.0472777
558	LdBPK_060018700	pteridinetransporter,putative				463.692	151.779	775.605	5.11008	2.35335	4.2e-08	2.17e-06
559	LdBPK_350016300	Rdxfamily,putative				18.5472	12.0621	25.0322	2.07528	1.0533	0.00355548	0.0249347
560	LdBPK_340034800	regulatorysubunitofproteinkinasea-likeprotein				58.6349	34.177	83.0928	2.43125	1.2817	0.000123427	0.00173542
561	LdBPK_150008100	ribonucleoproteinp18,mitochondrialprecursor,putative				86.1988	48.7481	123.65	2.5365	1.34284	6.85e-07	2.19e-05
562	LdBPK_150008200	ribonucleoproteinp18,mitochondrialprecursor,putative				74.6754	43.2207	106.13	2.45554	1.29604	3.57e-07	1.31e-05
563	LdBPK_300038000	RNA-bindingprotein42_RNA-bindingmotifprotein42_,putative				70.1689	45.7334	94.6044	2.06861	1.04866	0.000483202	0.00523205
564	LdBPK_320042700	Roadblock/LC7domaincontainingprotein,putative				16.5434	10.5545	22.5322	2.13485	1.09413	0.00448651	0.0296543
565	LdBPK_300042700	S-adenosylmethioninesynthetase				228.082	150.271	305.893	2.03561	1.02546	0.00416926	0.0280522
566	LdBPK_050009500	Skp1family,dimerisationdomaincontainingprotein,putative				99.9684	47.2408	152.696	3.23229	1.69256	4.84e-09	3.31e-07
567	LdBPK_140014300	smallmyristoylatedprotein-3,putative				69.8791	23.1191	116.639	5.04515	2.3349	3.68e-18	2.64e-15
568	LdBPK_140014400	smallmyristoylatedprotein-3,putative				76.6407	24.6267	128.655	5.2242	2.38521	7.32e-18	4.86e-15
569	LdBPK_340046300	smallnuclearribonucleoprotein,putative				9.27062	5.02577	13.5155	2.68923	1.42719	0.00789999	0.0454843
570	LdBPK_310015900	sodiumstibogluconateresistanceprotein,putative				72.9319	48.2492	97.6147	2.02314	1.01659	4.63e-05	0.000784019
571	LdBPK_310016100	sodiumstibogluconateresistanceprotein,putative				80.1931	49.7573	110.629	2.22337	1.15275	8.7e-06	0.000191737
572	LdBPK_310016300	sodiumstibogluconateresistanceprotein,putative				73.6816	47.7472	99.616	2.08632	1.06096	9.29e-05	0.00138494
573	LdBPK_310016500	sodiumstibogluconateresistanceprotein,putative				66.6541	38.1974	95.1108	2.48998	1.31614	8.56e-08	4.05e-06
574	LdBPK_310016700	sodiumstibogluconateresistanceprotein,putative				56.63	33.1711	80.0889	2.41442	1.27168	4.15e-05	0.000720018
575	LdBPK_310016900	sodiumstibogluconateresistanceprotein,putative				69.4123	41.2138	97.6108	2.3684	1.24391	0.000152489	0.00206004
576	LdBPK_190018700	SPFHdomain/Band7family,putative				23.0476	10.0513	36.0438	3.58599	1.84237	5.1e-08	2.57e-06
577	LdBPK_240009300	StealthproteinCR2,conservedregion2,putative				59.6513	39.2008	80.1018	2.04337	1.03095	1.15e-05	0.000246021
578	LdBPK_270012600	StressresponsiveA/BBarrelDomain,putative				29.0729	17.5903	40.5554	2.30555	1.20511	2.55e-05	0.000486059
579	LdBPK_360072300	Sucrase/ferredoxin-like,putative				17.7947	11.0572	24.5322	2.21867	1.14969	0.00192245	0.0156909
580	LdBPK_050014100	surfaceantigen-likeprotein				60.8989	36.1856	85.6121	2.36592	1.2424	1.93e-07	7.93e-06
581	LdBPK_120012600	surfaceantigenprotein2,putative				472.369	151.779	792.959	5.22442	2.38527	3.11e-08	1.66e-06
582	LdBPK_120013500	surfaceantigenprotein2,putative				241.408	64.8304	417.985	6.44736	2.68871	3.79e-12	6.8e-10
583	LdBPK_120014400	surfaceantigenprotein2,putative				132.522	57.7955	207.247	3.58587	1.84232	6.76e-09	4.48e-07
584	LdBPK_120014800	surfaceantigenprotein2,putative				186.314	46.7401	325.888	6.97235	2.80164	2.49e-14	6.71e-12
585	LdBPK_140006800	Thioredoxin-like,putative				84.2077	50.7594	117.656	2.31791	1.21283	4.52e-06	0.000107937
586	LdBPK_270024700	trypanothionesynthetase				94.4809	61.8174	127.144	2.05677	1.04038	0.000162187	0.00215724
587	LdBPK_150016600	tryparedoxinperoxidase				102.762	67.3444	138.179	2.05183	1.03691	0.000259387	0.00311396
588	LdBPK_330038100	Tyrosinephosphatasefamily/TyrosinephosphatasefamilyC-terminalregioncontainingprotein,putative				27.3152	16.0827	38.5477	2.39684	1.26113	2.12e-05	0.000410311
589	LdBPK_270007000	Vacuolarirontransporter1,putative				71.6717	42.217	101.126	2.39539	1.26026	5e-07	1.68e-05

## Sheet: D1 - Amastigotes
Dataset S1. D2. Up-regulated genes in amastigotes . Their gene product and GO terms were listed along with corresponding standard DEseq fold change analysis results.
Overexpressed genes were defined as fold change ≥ 2 and Benjamini and Hochberg adjusted p value ≤ 0.05.
Standard DEseq Amastigotes output
			GO information				Promastigotes	Amastigotes	Ama/Pro
	ID	gene product	GO note	GO	Type	baseMean	baseMeanA	baseMeanB	foldChange	log2FoldChange	raw_Pv	adjusted_Pv
1	LdBPK_350024200	60SribosomalproteinL5,putative	translation:intracellular:ribosome:structural_constituent_of_ribosome:5S_rRNA_binding:	GO:0006412:GO:0005622:GO:0005840:GO:0003735:GO:0008097:	Biological_Process:Cellular_Component:Cellular_Component:Molecular_Function:Molecular_Function:	395.599	553.313	237.885	0.429929	-1.21783	0.0051084	0.0327185
2	LdBPK_350024000	60SribosomalproteinL5,putative	translation:intracellular:ribosome:structural_constituent_of_ribosome:5S_rRNA_binding:	GO:0006412:GO:0005622:GO:0005840:GO:0003735:GO:0008097:	Biological_Process:Cellular_Component:Cellular_Component:Molecular_Function:Molecular_Function:	410.153	571.908	248.397	0.43433	-1.20314	0.00426668	0.0285179
3	LdBPK_350024100	60SribosomalproteinL5,putative	translation:intracellular:ribosome:structural_constituent_of_ribosome:5S_rRNA_binding:	GO:0006412:GO:0005622:GO:0005840:GO:0003735:GO:0008097:	Biological_Process:Cellular_Component:Cellular_Component:Molecular_Function:Molecular_Function:	406.648	569.898	243.397	0.427088	-1.22739	0.00417607	0.0280761
4	LdBPK_350023900	60SribosomalproteinL5,putative	translation:intracellular:ribosome:structural_constituent_of_ribosome:5S_rRNA_binding:	GO:0006412:GO:0005622:GO:0005840:GO:0003735:GO:0008097:	Biological_Process:Cellular_Component:Cellular_Component:Molecular_Function:Molecular_Function:	411.66	573.92	249.401	0.434557	-1.20238	0.00299361	0.0219166
5	LdBPK_280025800	Zinctransporter3,putative	metal_ion_transport:transmembrane_transport:membrane:metal_ion_transmembrane_transporter_activity:	GO:0030001:GO:0055085:GO:0016020:GO:0046873:	Biological_Process:Biological_Process:Cellular_Component:Molecular_Function:	13.5601	21.6112	5.50902	0.254915	-1.97191	1.32e-05	0.000275265
6	LdBPK_300028700	ZincfingerC-x8-C-x5-C-x3-Htype_andsimilar_,putative	nucleic_acid_binding:RNA_binding:zinc_ion_binding:	GO:0003676:GO:0003723:GO:0008270:	Molecular_Function:Molecular_Function:Molecular_Function:	21.8325	29.1495	14.5155	0.497966	-1.00588	0.00233677	0.0181121
7	LdBPK_140021100	Vacuolar14Fab1-bindingregion/Vacuolarprotein14C-terminalFig4pbinding,putative	binding:	GO:0005488:	Molecular_Function:	42.171	59.8098	24.5322	0.410171	-1.2857	0.00442322	0.029326
8	LdBPK_350058000	tRNA_guanine-N_7_-_-methyltransferase,putative	tRNA_modification:tRNA_(guanine-N7-)-methyltransferase_activity:	GO:0006400:GO:0008176:	Biological_Process:Molecular_Function:	22.8408	32.1635	13.518	0.420292	-1.25054	0.00222351	0.0174612
9	LdBPK_010010800	tricarboxylatecarrier,putative	cation_transport:transmembrane_transport:membrane:cation_transmembrane_transporter_activity:	GO:0006812:GO:0055085:GO:0016020:GO:0008324:	Biological_Process:Biological_Process:Cellular_Component:Molecular_Function:	47.6866	65.837	29.5361	0.448624	-1.15642	3.09e-07	1.17e-05
10	LdBPK_260011800	Thioredoxin,putative	cell_redox_homeostasis:	GO:0045454:	Biological_Process:	21.8349	29.1492	14.5206	0.498148	-1.00535	0.00233677	0.0181121
11	LdBPK_110018900	tatDrelateddeoxyribonuclease,putative	endodeoxyribonuclease_activity,_producing_5'-phosphomonoesters:	GO:0016888:	Molecular_Function:	109.461	163.34	55.5825	0.340287	-1.55518	1.42e-07	6.09e-06
12	LdBPK_350052600	smallnuclearRNAgeneactivationprotein_SNAP_50,putative	snRNA_transcription_from_RNA_polymerase_II_promoter:	GO:0042795:	Biological_Process:	66.0367	103.531	28.5425	0.275691	-1.85888	2.54e-13	5.47e-11
13	LdBPK_100013800	RNArecognitionmotif_a.k.a.RRM,RBD,orRNPdomain_/RNArecognitionmotif._a.k.a.RRM,RBD,orRNPdomain_,putative	nucleic_acid_binding:	GO:0003676:	Molecular_Function:	63.5047	90.9629	36.0464	0.396276	-1.33542	0.000110455	0.00160812
14	LdBPK_160011500	RNArecognitionmotif._a.k.a.RRM,RBD,orRNPdomain_,putative	protein_folding:nucleic_acid_binding:peptidyl-prolyl_cis-trans_isomerase_activity:	GO:0006457:GO:0003676:GO:0003755:	Biological_Process:Molecular_Function:Molecular_Function:	24.8446	33.1686	16.5206	0.49808	-1.00555	0.00687656	0.041102
15	LdBPK_350022100	RNAre-cappingenzyme,cytoplasmic,putative	RNA_processing:ribosome_biogenesis:nucleolus:catalytic_activity:	GO:0006396:GO:0042254:GO:0005730:GO:0003824:	Biological_Process:Biological_Process:Cellular_Component:Molecular_Function:	27.611	40.2052	15.0168	0.373503	-1.42081	1.83e-06	4.97e-05
16	LdBPK_300028600	RNA-bindingprotein,putative	nucleic_acid_binding:RNA_binding:	GO:0003676:GO:0003723:	Molecular_Function:Molecular_Function:	51.9731	80.4154	23.5309	0.292617	-1.77291	8.67e-07	2.64e-05
17	LdBPK_320042100	RNA-binding,protein,putative	nucleic_acid_binding:	GO:0003676:	Molecular_Function:	28.8634	39.705	18.0219	0.453895	-1.13957	0.000138098	0.00190748
18	LdBPK_310038400	ribosomalproteinl7/l12-likeprotein	translation:intracellular:ribosome:structural_constituent_of_ribosome:	GO:0006412:GO:0005622:GO:0005840:GO:0003735:	Biological_Process:Cellular_Component:Cellular_Component:Molecular_Function:	45.1856	65.3338	25.0374	0.383222	-1.38375	1.83e-09	1.47e-07
19	LdBPK_360081900	RibosomalproteinL1p/L10efamily,putative	RNA_processing:translation:large_ribosomal_subunit:RNA_binding:structural_constituent_of_ribosome:	GO:0006396:GO:0006412:GO:0015934:GO:0003723:GO:0003735:	Biological_Process:Biological_Process:Cellular_Component:Molecular_Function:Molecular_Function:	32.8747	44.2248	21.5245	0.486706	-1.03888	0.00730306	0.0429247
20	LdBPK_360012100	ribonucleaseH,putative	RNA_metabolic_process:nucleic_acid_binding:RNA_binding:ribonuclease_H_activity:	GO:0016070:GO:0003676:GO:0003723:GO:0004523:	Biological_Process:Molecular_Function:Molecular_Function:Molecular_Function:	32.8837	46.7416	19.0258	0.407042	-1.29675	0.000258557	0.00311396
21	LdBPK_130020800	ras-likesmallGTPases,putative	nucleus:cytoplasm:GTP_binding:	GO:0005634:GO:0005737:GO:0005525:	Cellular_Component:Cellular_Component:Molecular_Function:	93.6263	130.673	56.5799	0.43299	-1.20759	1.26e-05	0.000266685
22	LdBPK_290008000	PutativeGTPaseactivatingproteinforArf,putative	regulation_of_ARF_GTPase_activity:ARF_GTPase_activator_activity:zinc_ion_binding:	GO:0032312:GO:0008060:GO:0008270:	Biological_Process:Molecular_Function:Molecular_Function:	22.5885	30.6564	14.5206	0.473658	-1.07808	0.000911721	0.00877023
23	LdBPK_100007900	Pterin4alphacarbinolaminedehydratase,putative	tetrahydrobiopterin_biosynthetic_process:4-alpha-hydroxytetrahydrobiopterin_dehydratase_activity:	GO:0006729:GO:0008124:	Biological_Process:Molecular_Function:	55.2431	88.9553	21.5309	0.242042	-2.04667	1.39e-16	5.72e-14
24	LdBPK_350034300	proteinkinase,putative	protein_phosphorylation:protein_kinase_activity:ATP_binding:	GO:0006468:GO:0004672:GO:0005524:	Biological_Process:Molecular_Function:Molecular_Function:	82.5783	113.587	51.5696	0.45401	-1.1392	0.000561985	0.00597773
25	LdBPK_210017100	Programmedcelldeathprotein2,C-terminalputativedomaincontainingprotein,putative	cytoplasm:	GO:0005737:	Cellular_Component:	36.3925	49.754	23.0309	0.462896	-1.11124	1.15e-05	0.000246021
26	LdBPK_340042900	Programmedcelldeathprotein2,C-terminalputativedomaincontainingprotein,putative	cytoplasm:	GO:0005737:	Cellular_Component:	35.3929	51.2614	19.5245	0.380881	-1.39259	1.41e-07	6.06e-06
27	LdBPK_260023800	Presentintheoutermitochondrialmembraneproteome3	phagocytosis:cytoskeleton:	GO:0006909:GO:0005856:	Biological_Process:Cellular_Component:	96.4554	169.877	23.0335	0.135589	-2.88269	1.37e-11	2.1e-09
28	LdBPK_360052800	predictedC2domainprotein	protein_binding:	GO:0005515:	Molecular_Function:	24.5953	33.6726	15.518	0.460851	-1.11763	0.000329762	0.00380994
29	LdBPK_350041100	Pre-rRNA-processingproteinPNO1,putative	nucleolus:RNA_binding:	GO:0005730:GO:0003723:	Cellular_Component:Molecular_Function:	21.8335	29.149	14.518	0.498063	-1.0056	0.00233677	0.0181121
30	LdBPK_360014500	pre-mRNAsplicingfactorATP-dependentRNAhelicase,putative	nucleic_acid_binding:helicase_activity:ATP_binding:ATP-dependent_helicase_activity:	GO:0003676:GO:0004386:GO:0005524:GO:0008026:	Molecular_Function:Molecular_Function:Molecular_Function:Molecular_Function:	47.9461	70.3574	25.5348	0.36293	-1.46224	0.00109092	0.0100523
31	LdBPK_300024700	phosphatidylinositolkinase,putative	zinc_ion_binding:phosphotransferase_activity,_alcohol_group_as_acceptor:metal_ion_binding:	GO:0008270:GO:0016773:GO:0046872:	Molecular_Function:Molecular_Function:Molecular_Function:	30.8694	41.7143	20.0245	0.480039	-1.05878	0.000121055	0.00172459
32	LdBPK_350010700	phosphatidylinositol-4-phosphate5-kinase-like,putative	phosphatidylinositol_metabolic_process:phosphatidylinositol_phosphate_kinase_activity:	GO:0046488:GO:0016307:	Biological_Process:Molecular_Function:	65.7678	94.9917	36.5438	0.384705	-1.37817	0.00133799	0.0118638
33	LdBPK_310020700	pentamidineresistanceprotein1	transport:transmembrane_transport:integral_to_membrane:nucleotide_binding:ATP_binding:ATPase_activity:nucleoside-triphosphatase_activity:ATPase_activity,_coupled_to_transmembrane_movement_of_substances:	GO:0006810:GO:0055085:GO:0016021:GO:0000166:GO:0005524:GO:0016887:GO:0017111:GO:0042626:	Biological_Process:Biological_Process:Cellular_Component:Molecular_Function:Molecular_Function:Molecular_Function:Molecular_Function:Molecular_Function:	60.9985	85.9428	36.0541	0.419513	-1.25321	1.45e-06	4.13e-05
34	LdBPK_280015300	P27protein,putative	regulation_of_oxidative_phosphorylation:mitochondrial_inner_membrane:cytochrome_complex:	GO:0002082:GO:0005743:GO:0070069:	Biological_Process:Cellular_Component:Cellular_Component:	31.8971	54.2813	9.51289	0.175252	-2.5125	4.3e-05	0.000741628
35	LdBPK_050006300	nucleolarRNAhelicaseII,putative	nucleus:nucleic_acid_binding:RNA_binding:helicase_activity:ATP_binding:ATP-dependent_helicase_activity:	GO:0005634:GO:0003676:GO:0003723:GO:0004386:GO:0005524:GO:0008026:	Cellular_Component:Molecular_Function:Molecular_Function:Molecular_Function:Molecular_Function:Molecular_Function:	63.249	89.4556	37.0425	0.414089	-1.27199	8.84e-05	0.00133217
36	LdBPK_350036100	nucleicacidbindingprotein,putative	nucleic_acid_binding:zinc_ion_binding:	GO:0003676:GO:0008270:	Molecular_Function:Molecular_Function:	20.8311	28.1441	13.518	0.480316	-1.05795	0.0018207	0.0150457
37	LdBPK_060017400	nucleartransportfactor2protein,putative	transport:intracellular:	GO:0006810:GO:0005622:	Biological_Process:Cellular_Component:	32.6264	44.2271	21.0258	0.475405	-1.07277	6.15e-05	0.000992001
38	LdBPK_300010700	nuclearcapbindingprotein,putative	nucleic_acid_binding:	GO:0003676:	Molecular_Function:	29.8706	41.7128	18.0284	0.432202	-1.21022	9.95e-05	0.001466
39	LdBPK_170022000	NUC130/3NTdomain/SDA1,putative	binding:	GO:0005488:	Molecular_Function:	64.5087	91.9671	37.0503	0.402864	-1.31163	0.00255724	0.0194549
40	LdBPK_240029000	notchlesshomolog,putative	protein_binding:	GO:0005515:	Molecular_Function:	54.2255	81.9163	26.5348	0.323926	-1.62626	0.000204755	0.0025991
41	LdBPK_290023800	MutS-likeprotein	mismatch_repair:ATP_binding:mismatched_DNA_binding:	GO:0006298:GO:0005524:GO:0030983:	Biological_Process:Molecular_Function:Molecular_Function:	17.316	23.1178	11.5142	0.498065	-1.00559	0.00726672	0.0427521
42	LdBPK_270022900	mRNAexportfactorMEX67	nucleic_acid_binding:RNA_binding:protein_binding:zinc_ion_binding:	GO:0003676:GO:0003723:GO:0005515:GO:0008270:	Molecular_Function:Molecular_Function:Molecular_Function:Molecular_Function:	42.6708	60.308	25.0335	0.415094	-1.26849	6.99e-08	3.39e-06
43	LdBPK_210016100	mis-matchrepairprotein,putative	mismatch_repair:ATP_binding:mismatched_DNA_binding:	GO:0006298:GO:0005524:GO:0030983:	Biological_Process:Molecular_Function:Molecular_Function:	16.0625	22.1134	10.0116	0.452739	-1.14325	0.00351351	0.024691
44	LdBPK_130006900	Lipase_class3_,putative	lipid_metabolic_process:triglyceride_lipase_activity:	GO:0006629:GO:0004806:	Biological_Process:Molecular_Function:	83.5742	112.579	54.5696	0.484723	-1.04477	6.68e-05	0.00106039
45	LdBPK_360058700	Leucinerichrepeat,putative	protein_binding:	GO:0005515:	Molecular_Function:	21.8445	34.1748	9.51418	0.278398	-1.84478	1.12e-07	5.01e-06
46	LdBPK_300016600	IQcalmodulin-bindingmotifcontainingprotein,putative	protein_binding:	GO:0005515:	Molecular_Function:	31.1227	44.2248	18.0206	0.407478	-1.29521	0.00144179	0.0126288
47	LdBPK_260022500	hypotheticalprotein,conserved	protein_binding:	GO:0005515:	Molecular_Function:	15.0601	20.606	9.51418	0.461718	-1.11492	0.00594289	0.0367972
48	LdBPK_270018400	hypotheticalprotein,conserved	RNA_processing:RNA_binding:ribonuclease_III_activity:	GO:0006396:GO:0003723:GO:0004525:	Biological_Process:Molecular_Function:Molecular_Function:	21.584	29.1487	14.0193	0.480958	-1.05602	0.00151056	0.0130325
49	LdBPK_210026100	hypotheticalprotein,conserved	zinc_ion_binding:	GO:0008270:	Molecular_Function:	15.3137	22.6171	8.01031	0.354171	-1.49748	0.0014451	0.0126322
50	LdBPK_110010900	hypotheticalprotein,conserved	pseudouridine_synthesis:RNA_modification:RNA_binding:pseudouridine_synthase_activity:	GO:0001522:GO:0009451:GO:0003723:GO:0009982:	Biological_Process:Biological_Process:Molecular_Function:Molecular_Function:	26.8535	36.1851	17.5219	0.48423	-1.04623	0.000413271	0.00463799
51	LdBPK_290006500	hypotheticalprotein,conserved	intracellular:zinc_ion_binding:	GO:0005622:GO:0008270:	Cellular_Component:Molecular_Function:	48.692	66.3402	31.0438	0.467949	-1.09558	1.23e-06	3.58e-05
52	LdBPK_150019400	hypotheticalprotein,conserved	oxidation-reduction_process:oxidoreductase_activity:	GO:0055114:GO:0016491:	Biological_Process:Molecular_Function:	26.8653	41.715	12.0155	0.288037	-1.79567	7.64e-09	4.99e-07
53	LdBPK_070007700	homoserinedehydrogenase-likeprotein	cellular_amino_acid_metabolic_process:oxidation-reduction_process:oxidoreductase_activity:NADP_binding:	GO:0006520:GO:0055114:GO:0016491:GO:0050661:	Biological_Process:Biological_Process:Molecular_Function:Molecular_Function:	29.8743	44.2281	15.5206	0.350923	-1.51078	1.49e-07	6.33e-06
54	LdBPK_280007900	HITzincfinger/ZincfingerC-x8-C-x5-C-x3-Htype_andsimilar_,putative	nucleic_acid_binding:RNA_binding:zinc_ion_binding:	GO:0003676:GO:0003723:GO:0008270:	Molecular_Function:Molecular_Function:Molecular_Function:	46.9396	67.3444	26.5348	0.394017	-1.34367	3.81e-09	2.78e-07
55	LdBPK_240019200	histonedeacetylase,putative	histone_deacetylation:nucleus:histone_deacetylase_activity:	GO:0016575:GO:0005634:GO:0004407:	Biological_Process:Cellular_Component:Molecular_Function:	17.5706	25.1296	10.0116	0.398398	-1.32772	0.000414581	0.00464062
56	LdBPK_070012900	HEATrepeat,putative	protein_import_into_nucleus,_docking:intracellular_protein_transport:nucleus:nuclear_pore:cytoplasm:binding:protein_transporter_activity:	GO:0000059:GO:0006886:GO:0005634:GO:0005643:GO:0005737:GO:0005488:GO:0008565:	Biological_Process:Biological_Process:Cellular_Component:Cellular_Component:Cellular_Component:Molecular_Function:Molecular_Function:	108.164	146.244	70.0851	0.479235	-1.0612	0.00276022	0.0205192
57	LdBPK_050009600	GTPase,putative	intracellular:GTP_binding:	GO:0005622:GO:0005525:	Cellular_Component:Molecular_Function:	31.8739	43.7234	20.0245	0.457981	-1.12664	3.36e-05	0.000604983
58	LdBPK_320046800	Gar1/Naf1RNAbindingregioncontainingprotein,putative	snRNA_pseudouridine_synthesis:ribosome_biogenesis:snoRNA_binding:	GO:0031120:GO:0042254:GO:0030515:	Biological_Process:Biological_Process:Molecular_Function:	26.6144	41.7133	11.5155	0.276062	-1.85693	3.37e-09	2.5e-07
59	LdBPK_190015500	FYVEzincfingercontainingprotein,putative	zinc_ion_binding:metal_ion_binding:	GO:0008270:GO:0046872:	Molecular_Function:Molecular_Function:	18.8229	25.1291	12.5168	0.498098	-1.0055	0.00496606	0.0321039
60	LdBPK_160009800	fucosekinase,putative	phosphorylation:ATP_binding:kinase_activity:	GO:0016310:GO:0005524:GO:0016301:	Biological_Process:Molecular_Function:Molecular_Function:	40.9076	55.2818	26.5335	0.479969	-1.05899	4.88e-05	0.000818944
61	LdBPK_050006900	FerrousirontransportproteinB/50Sribosome-bindingGTPase,putative	intracellular:GTP_binding:	GO:0005622:GO:0005525:	Cellular_Component:Molecular_Function:	65.5046	90.4615	40.5477	0.448232	-1.15768	2.06e-06	5.5e-05
62	LdBPK_350023200	EukaryoticrRNAprocessingproteinEBP2,putative	spermatogenesis:nucleosome:nucleus:DNA_binding:	GO:0007283:GO:0000786:GO:0005634:GO:0003677:	Biological_Process:Cellular_Component:Cellular_Component:Molecular_Function:	47.9523	74.3762	21.5284	0.289452	-1.7886	0.00808172	0.046314
63	LdBPK_100012900	endonucleaseG,putative	nucleic_acid_binding:hydrolase_activity:metal_ion_binding:	GO:0003676:GO:0016787:GO:0046872:	Molecular_Function:Molecular_Function:Molecular_Function:	37.9058	55.282	20.5296	0.371362	-1.4291	8.64e-08	4.06e-06
64	LdBPK_160019700	EMG1/NEP1methyltransferase,putative	nucleus:methyltransferase_activity:	GO:0005634:GO:0008168:	Cellular_Component:Molecular_Function:	29.8717	42.7177	17.0258	0.398565	-1.32711	4.46e-05	0.000763038
65	LdBPK_350054900	DNAreplicationlicensingfactorMCM9,putative	DNA_replication:DNA-dependent_DNA_replication_initiation:DNA_binding:ATP_binding:	GO:0006260:GO:0006270:GO:0003677:GO:0005524:	Biological_Process:Biological_Process:Molecular_Function:Molecular_Function:	40.4077	54.2794	26.5361	0.48888	-1.03245	1.56e-05	0.00031658
66	LdBPK_280025500	DnaJdomaincontainingprotein,putative	heat_shock_protein_binding:	GO:0031072:	Molecular_Function:	45.9496	71.8722	20.0271	0.278648	-1.84348	0.000178438	0.00233191
67	LdBPK_100017700	DnaJdomaincontainingprotein,putative	heat_shock_protein_binding:	GO:0031072:	Molecular_Function:	64.2795	101.518	27.0412	0.26637	-1.9085	1.7e-09	1.42e-07
68	LdBPK_190012300	DNA-directedRNApolymerasesIandIIIsubunitRPAC1,putative	transcription,_DNA-dependent:DNA_binding:DNA-directed_RNA_polymerase_activity:protein_dimerization_activity:	GO:0006351:GO:0003677:GO:0003899:GO:0046983:	Biological_Process:Molecular_Function:Molecular_Function:Molecular_Function:	45.933	64.3287	27.5374	0.428073	-1.22407	6.01e-08	2.98e-06
69	LdBPK_180013000	DNA-directedRNApolymeraseIsubunitRPB5z,putative	transcription,_DNA-dependent:nucleus:DNA_binding:DNA-directed_RNA_polymerase_activity:	GO:0006351:GO:0005634:GO:0003677:GO:0003899:	Biological_Process:Cellular_Component:Molecular_Function:Molecular_Function:	39.4033	53.7732	25.0335	0.465539	-1.10303	0.00651759	0.0395674
70	LdBPK_090017600	DNA-directedRNApolymeraseIIIsubunit,putative	transcription,_DNA-dependent:DNA-directed_RNA_polymerase_activity:	GO:0006351:GO:0003899:	Biological_Process:Molecular_Function:	28.6117	38.1964	19.0271	0.498138	-1.00538	0.000440071	0.00488156
71	LdBPK_360010100	dihydrouridinesynthasedomainprotein-likeprotein	tRNA_processing:oxidation-reduction_process:tRNA_dihydrouridine_synthase_activity:flavin_adenine_dinucleotide_binding:	GO:0008033:GO:0055114:GO:0017150:GO:0050660:	Biological_Process:Biological_Process:Molecular_Function:Molecular_Function:	105.5	187.471	23.5296	0.125511	-2.99412	4e-07	1.44e-05
72	LdBPK_170020400	CorehistoneH2A/H2B/H3/H4,putative	nucleosome_assembly:nucleosome:nucleus:DNA_binding:protein_heterodimerization_activity:	GO:0006334:GO:0000786:GO:0005634:GO:0003677:GO:0046982:	Biological_Process:Cellular_Component:Cellular_Component:Molecular_Function:Molecular_Function:	30.1252	44.7298	15.5206	0.346986	-1.52705	9.98e-08	4.5e-06
73	LdBPK_040017600	caseinkinaseI,putative	protein_phosphorylation:protein_kinase_activity:protein_serine/threonine_kinase_activity:protein_tyrosine_kinase_activity:ATP_binding:	GO:0006468:GO:0004672:GO:0004674:GO:0004713:GO:0005524:	Biological_Process:Molecular_Function:Molecular_Function:Molecular_Function:Molecular_Function:	35.6379	47.7462	23.5296	0.492806	-1.02091	6.28e-05	0.00100789
74	LdBPK_270023600	caseinkinaseI-likeprotein	protein_phosphorylation:protein_kinase_activity:protein_serine/threonine_kinase_activity:protein_tyrosine_kinase_activity:ATP_binding:	GO:0006468:GO:0004672:GO:0004674:GO:0004713:GO:0005524:	Biological_Process:Molecular_Function:Molecular_Function:Molecular_Function:Molecular_Function:	21.835	29.6532	14.0168	0.47269	-1.08103	0.00109745	0.0100841
75	LdBPK_100017400	carrierprotein,putative	transport:membrane:	GO:0006810:GO:0016020:	Biological_Process:Cellular_Component:	22.5877	30.6573	14.518	0.473558	-1.07839	0.000911721	0.00877023
76	LdBPK_290009700	Ca2+-ATPaseNterminalautoinhibitorydomaincontainingprotein,putative	calmodulin_binding:	GO:0005516:	Molecular_Function:	23.34	31.6632	15.0168	0.474265	-1.07624	0.0007577	0.00758492
77	LdBPK_300039700	ATP-dependentRNAhelicase,putative	nucleic_acid_binding:helicase_activity:ATP_binding:ATP-dependent_helicase_activity:	GO:0003676:GO:0004386:GO:0005524:GO:0008026:	Molecular_Function:Molecular_Function:Molecular_Function:Molecular_Function:	49.9438	68.3475	31.54	0.461464	-1.11571	0.00208577	0.0167855
78	LdBPK_150006200	ATP-dependentRNAhelicase,putative	nucleic_acid_binding:helicase_activity:ATP_binding:ATP-dependent_helicase_activity:	GO:0003676:GO:0004386:GO:0005524:GO:0008026:	Molecular_Function:Molecular_Function:Molecular_Function:Molecular_Function:	35.8944	51.2617	20.5271	0.400437	-1.32035	3.12e-07	1.18e-05
79	LdBPK_050008600	ATP-dependentRNAhelicase,putative	nucleic_acid_binding:helicase_activity:ATP_binding:ATP-dependent_helicase_activity:	GO:0003676:GO:0004386:GO:0005524:GO:0008026:	Molecular_Function:Molecular_Function:Molecular_Function:Molecular_Function:	104.489	185.448	23.5296	0.12688	-2.97846	1.64e-20	2.83e-17
80	LdBPK_320010900	ATP-dependentDEAD/HRNAhelicase,putative	nucleic_acid_binding:helicase_activity:ATP_binding:ATP-dependent_helicase_activity:	GO:0003676:GO:0004386:GO:0005524:GO:0008026:	Molecular_Function:Molecular_Function:Molecular_Function:Molecular_Function:	48.1893	65.836	30.5425	0.463918	-1.10806	9.09e-07	2.73e-05
81	LdBPK_050007800	ARP2/3complex16kDasubunit,putative	regulation_of_actin_filament_polymerization:cytoskeleton:	GO:0030833:GO:0005856:	Biological_Process:Cellular_Component:	27.1227	45.2325	9.01289	0.199257	-2.3273	9.27e-13	1.82e-10
82	LdBPK_230007900	argininosuccinatesynthase,putative	arginine_biosynthetic_process:argininosuccinate_synthase_activity:ATP_binding:	GO:0006526:GO:0004055:GO:0005524:	Biological_Process:Molecular_Function:Molecular_Function:	130.555	197.525	63.5851	0.321909	-1.63527	0.00303258	0.0220966
83	LdBPK_310005100	Aquaglyceroporin1	transport:drug_transmembrane_transport:hypotonic_response:response_to_metal_ion:glycerol_transport:response_to_drug:detection_of_osmotic_stimulus:contractile_vacuole:membrane:flagellar_pocket:cilium_membrane:transporter_activity:drug_transmembrane_transporter_activity:water_channel_activity:glycerol_channel_activity:metal_ion_transmembrane_transporter_activity:	GO:0006810:GO:0006855:GO:0006971:GO:0010038:GO:0015793:GO:0042493:GO:0043575:GO:0000331:GO:0016020:GO:0020016:GO:0060170:GO:0005215:GO:0015238:GO:0015250:GO:0015254:GO:0046873:	Biological_Process:Biological_Process:Biological_Process:Biological_Process:Biological_Process:Biological_Process:Biological_Process:Cellular_Component:Cellular_Component:Cellular_Component:Cellular_Component:Molecular_Function:Molecular_Function:Molecular_Function:Molecular_Function:Molecular_Function:	50.447	67.8488	33.0451	0.48704	-1.03789	4.61e-06	0.000109486
84	LdBPK_130014400	AMPdeaminase,putative	purine_ribonucleoside_monophosphate_biosynthetic_process:deaminase_activity:	GO:0009168:GO:0019239:	Biological_Process:Molecular_Function:	134.781	183.444	86.1173	0.469447	-1.09097	0.000434927	0.00483188
85	LdBPK_300013900	AdoMetdependentprolinedi-methyltransferase/Methyltransferasedomaincontainingprotein,putative	methyltransferase_activity:	GO:0008168:	Molecular_Function:	92.907	148.261	37.5528	0.253288	-1.98115	5.4e-12	9.3e-10
86	LdBPK_180014400	actin-relatedprotein2/3complexsubunit1,putative	actin_cytoskeleton_organization:Arp2/3_protein_complex:structural_molecule_activity:protein_binding:	GO:0030036:GO:0005885:GO:0005198:GO:0005515:	Biological_Process:Cellular_Component:Molecular_Function:Molecular_Function:	65.2731	95.4934	35.0528	0.367071	-1.44587	0.000123292	0.00173542
87	LdBPK_300023300	AAAdomain_Cdc48subfamily_/AAAdomain_dynein-relatedsubfamily_,putative	nucleotide_binding:ATP_binding:nucleoside-triphosphatase_activity:	GO:0000166:GO:0005524:GO:0017111:	Molecular_Function:Molecular_Function:Molecular_Function:	24.3506	36.687	12.0142	0.327478	-1.61053	5.82e-07	1.92e-05
88	LdBPK_340026800	8-oxoguanineDNAglycosylase,putative	DNA_repair:base-excision_repair:nucleotide-excision_repair:damaged_DNA_binding:catalytic_activity:oxidized_purine_nucleobase_lesion_DNA_N-glycosylase_activity:	GO:0006281:GO:0006284:GO:0006289:GO:0003684:GO:0003824:GO:0008534:	Biological_Process:Biological_Process:Biological_Process:Molecular_Function:Molecular_Function:Molecular_Function:	50.4487	69.3574	31.54	0.454745	-1.13687	5.9e-07	1.94e-05
89	LdBPK_070013500	6-phosphofructo-2-kinase/fructose-2,6-biphosphatase,putative	fructose_metabolic_process:6-phosphofructo-2-kinase_activity:ATP_binding:	GO:0006000:GO:0003873:GO:0005524:	Biological_Process:Molecular_Function:Molecular_Function:	66.2601	90.9699	41.5503	0.456748	-1.13053	0.000290704	0.00343701
90	LdBPK_230018900	5-formyltetrahydrofolatecyclo-ligasefamily,putative	folic_acid-containing_compound_biosynthetic_process:ATP_binding:5-formyltetrahydrofolate_cyclo-ligase_activity:	GO:0009396:GO:0005524:GO:0030272:	Biological_Process:Molecular_Function:Molecular_Function:	26.6043	35.6841	17.5245	0.491101	-1.02591	0.000563526	0.00598157
91	LdBPK_310021100	'Cold-shock'DNA-bindingdomaincontainingprotein,putative	regulation_of_transcription,_DNA-dependent:DNA_binding:	GO:0006355:GO:0003677:	Biological_Process:Molecular_Function:	25.863	41.2131	10.5129	0.255086	-1.97094	6.68e-06	0.000153236
92	LdBPK_110016600	hypotheticalprotein				16.563	22.1132	11.0129	0.498024	-1.00571	0.00880007	0.0493479
93	LdBPK_310021400	hypotheticalprotein,conserved				13.5535	18.5955	8.5116	0.457724	-1.12745	0.00870675	0.0489562
94	LdBPK_070011300	mRNAcleavageandpolyadenylationfactorCLP1P-loop,putative				113.434	153.279	73.5902	0.480108	-1.05857	0.00845441	0.0479083
95	LdBPK_330011900	hypotheticalprotein,conserved				39.1594	57.2903	21.0284	0.367049	-1.44596	0.00830044	0.0473158
96	LdBPK_280032100	hypotheticalprotein,conserved				38.9105	58.7977	19.0232	0.323536	-1.628	0.00802343	0.0460106
97	LdBPK_340009400	hypotheticalprotein,conserved				16.0628	21.6114	10.5142	0.48651	-1.03946	0.00778489	0.045002
98	LdBPK_200019600	hypotheticalprotein,conserved				17.316	23.1178	11.5142	0.498065	-1.00559	0.00726672	0.0427521
99	LdBPK_340017600	hypotheticalprotein,conserved				16.8148	22.6154	11.0142	0.487022	-1.03794	0.00642927	0.0391341
100	LdBPK_270028800	hypotheticalprotein,conserved				16.8151	22.6161	11.0142	0.487006	-1.03799	0.00642927	0.0391341
101	LdBPK_340009300	hypotheticalprotein,conserved				12.5504	17.5906	7.51031	0.426951	-1.22786	0.0063356	0.0387831
102	LdBPK_310037600	hypotheticalprotein				12.5499	17.5896	7.51031	0.426975	-1.22778	0.0063356	0.0387831
103	LdBPK_330011300	hypotheticalprotein,conserved				13.8041	19.0979	8.51031	0.445614	-1.16613	0.0061836	0.0380961
104	LdBPK_340052400	hypotheticalprotein,conserved				17.5677	23.6213	11.5142	0.48745	-1.03667	0.00531373	0.0337949
105	LdBPK_110008300	hypotheticalprotein,conserved				12.0486	17.0881	7.00902	0.410169	-1.28571	0.00529468	0.0337536
106	LdBPK_240015300	Mnd1family,putative				17.0665	23.1188	11.0142	0.476416	-1.06971	0.00466774	0.0305013
107	LdBPK_260031700	hypotheticalprotein,conserved				18.8241	26.1328	11.5155	0.440652	-1.18229	0.00453457	0.0298381
108	LdBPK_100015400	RibosomebiogenesisproteinNop16,putative				17.8209	25.1276	10.5142	0.418431	-1.25694	0.00444759	0.0294422
109	LdBPK_140010600	hypotheticalprotein,conserved				17.8209	25.1276	10.5142	0.418431	-1.25694	0.00444759	0.0294422
110	LdBPK_100017200	ARP2/3complexsubunit,putative				18.3206	24.6257	12.0155	0.487924	-1.03527	0.00439481	0.02916
111	LdBPK_300021400	hypotheticalprotein,conserved				59.2357	82.9212	35.5503	0.428724	-1.22188	0.00437365	0.0290644
112	LdBPK_160010000	hypotheticalprotein,conserved				26.3519	35.1819	17.5219	0.498038	-1.00567	0.00419461	0.0281568
113	LdBPK_350040700	zincfingerprotein,putative				17.8192	24.123	11.5155	0.477365	-1.06683	0.00386217	0.0263982
114	LdBPK_190021000	pre-RNAprocessingPIH1/Nop17,putative				21.8381	32.1632	11.5129	0.357952	-1.48216	0.00377917	0.0260165
115	LdBPK_160022800	Sedlin,N-terminalconservedregioncontainingprotein,putative				17.318	23.6218	11.0142	0.466273	-1.10075	0.00336825	0.0239065
116	LdBPK_170020100	hypotheticalprotein,conserved				17.318	23.6218	11.0142	0.466273	-1.10075	0.00336825	0.0239065
117	LdBPK_270016500	Pre-rRNA-processingproteinTSR2,putative				32.8804	45.7324	20.0284	0.437946	-1.19117	0.00331292	0.0236216
118	LdBPK_300034700	hypotheticalprotein,conserved				18.571	25.1279	12.0142	0.478121	-1.06455	0.00319761	0.0229668
119	LdBPK_330011800	hypotheticalprotein,conserved				40.1664	60.8083	19.5245	0.321083	-1.63898	0.00318877	0.0229225
120	LdBPK_300018500	hypotheticalprotein,conserved				27.1036	36.1841	18.0232	0.498097	-1.0055	0.00303287	0.0220966
121	LdBPK_100020300	Methyltransferasedomaincontainingprotein,putative				13.8045	19.5999	8.00902	0.408626	-1.29115	0.00254572	0.0194001
122	LdBPK_180005400	hypotheticalprotein,conserved				16.3131	22.6159	10.0103	0.442624	-1.17585	0.00249616	0.01909
123	LdBPK_300013000	hypotheticalprotein,conserved				30.6232	44.2246	17.0219	0.384897	-1.37746	0.00231401	0.018045
124	LdBPK_070006900	hypotheticalprotein,conserved				25.0954	34.174	16.0168	0.468682	-1.09332	0.00219014	0.0173182
125	LdBPK_040012400	hypotheticalprotein,conserved				19.5761	26.6367	12.5155	0.469858	-1.0897	0.00191865	0.0156747
126	LdBPK_080013700	amastin-likeprotein				63.7549	86.9492	40.5606	0.466486	-1.1001	0.00186418	0.0153461
127	LdBPK_070016700	hypotheticalprotein				22.0859	29.6524	14.5193	0.489651	-1.03018	0.00171592	0.0143199
128	LdBPK_130005900	hypotheticalprotein,conserved				19.0747	26.134	12.0155	0.459763	-1.12104	0.00166447	0.0139689
129	LdBPK_130014500	hypotheticalprotein,conserved				50.4598	76.89	24.0296	0.31252	-1.67798	0.00163217	0.0137514
130	LdBPK_330028300	hypotheticalprotein				22.3511	36.6905	8.0116	0.218356	-2.19524	0.00146793	0.0127618
131	LdBPK_360026800	hypotheticalprotein,conserved				12.3008	18.0925	6.50902	0.359763	-1.47488	0.00133931	0.0118638
132	LdBPK_020012900					12.3012	18.0933	6.50902	0.359748	-1.47494	0.00133931	0.0118638
133	LdBPK_340051100	NADH-ubiquinoneoxidoreductasecomplexIsubunit,putative				21.082	28.646	13.518	0.471899	-1.08345	0.00132152	0.0117546
134	LdBPK_120010000	hypotheticalprotein,conserved				4.52126	8.04124	1.00129	0.124519	-3.00556	0.0012767	0.0114341
135	LdBPK_350013800	hypotheticalprotein,conserved				22.3356	30.1544	14.5168	0.481414	-1.05465	0.0012538	0.0113157
136	LdBPK_350043900	hypotheticalprotein,conserved				20.5809	28.1438	13.018	0.462554	-1.11231	0.00114841	0.0105187
137	LdBPK_130014600	hypotheticalprotein,conserved				42.6683	58.7992	26.5374	0.451322	-1.14777	0.00101324	0.00950188
138	LdBPK_360037900	hypotheticalprotein,conserved				15.0616	21.6117	8.5116	0.393842	-1.34431	0.00101141	0.00950108
139	LdBPK_100009600	hypotheticalprotein				20.0801	27.6421	12.518	0.452861	-1.14286	0.00099075	0.00933254
140	LdBPK_030014500	hypotheticalprotein,conserved				24.3447	32.6674	16.0219	0.490456	-1.02781	0.000981637	0.00927712
141	LdBPK_130020100	PINdomaincontainingprotein,putative				59.7422	84.4367	35.0477	0.415076	-1.26855	0.000934648	0.00890136
142	LdBPK_120011000	Fusaricacidresistanceprotein-like,putative				23.8419	32.1657	15.518	0.482441	-1.05158	0.00086485	0.0083943
143	LdBPK_350011000	hypotheticalprotein,conserved				17.0681	24.1232	10.0129	0.415073	-1.26856	0.000864228	0.0083943
144	LdBPK_250009200	hypotheticalprotein,conserved				18.3242	25.6316	11.0168	0.429812	-1.21822	0.00086232	0.0083913
145	LdBPK_220018100	hypotheticalprotein,conserved				19.5763	27.1384	12.0142	0.4427	-1.1756	0.000848042	0.00828716
146	LdBPK_210015500	hypotheticalprotein,conserved				25.0954	33.6728	16.518	0.490545	-1.02754	0.00081555	0.0080334
147	LdBPK_310006000	hypotheticalprotein				8.53642	13.569	3.50387	0.258226	-1.95329	0.000789393	0.00785655
148	LdBPK_360077400	hypotheticalprotein,conserved				84.3658	135.688	33.0438	0.243528	-2.03784	0.000735063	0.00738404
149	LdBPK_300011700	hypotheticalprotein,conserved				17.8224	25.1294	10.5155	0.418453	-1.25686	0.000723272	0.00729962
150	LdBPK_180005600	zinc-fingerofaC2HC-type/Doublezincribbon,putative				37.1466	51.2609	23.0322	0.449314	-1.15421	0.000646378	0.00664091
151	LdBPK_270030800	hypotheticalprotein,conserved				52.9826	85.9356	20.0296	0.233077	-2.10112	0.000574245	0.00606674
152	LdBPK_100013300	hypotheticalprotein,conserved				24.8461	33.6716	16.0206	0.475791	-1.0716	0.000523852	0.00562277
153	LdBPK_280014100	hypotheticalprotein,conserved				24.3434	33.1701	15.5168	0.467793	-1.09606	0.00045676	0.00502786
154	LdBPK_010009100	hypotheticalprotein,conserved				16.3159	23.6203	9.0116	0.38152	-1.39017	0.000398318	0.00448185
155	LdBPK_280034200	hypotheticalprotein,conserved				15.0621	22.1127	8.0116	0.362308	-1.46471	0.000372596	0.00422554
156	LdBPK_080013000	Amastinsurfaceglycoprotein,putative				111.953	154.296	69.6108	0.451152	-1.14831	0.000348517	0.0039945
157	LdBPK_310030600	hypotheticalprotein,conserved				53.4621	73.379	33.5451	0.457148	-1.12927	0.00032922	0.00380994
158	LdBPK_240009600	hypotheticalprotein,conserved				30.6225	42.218	19.0271	0.450686	-1.1498	0.00030273	0.00355966
159	LdBPK_320019200	LicDfamily,putative				59.7607	92.9814	26.54	0.285433	-1.80878	0.000231744	0.00286983
160	LdBPK_110016700	hypotheticalprotein				30.3663	40.7081	20.0245	0.491904	-1.02355	0.000224874	0.00279681
161	LdBPK_050006100	hypotheticalprotein,conserved				41.9167	57.7985	26.0348	0.450441	-1.15059	0.000221093	0.00276574
162	LdBPK_180009900	hypotheticalprotein,conserved				26.8547	36.6875	17.0219	0.46397	-1.1079	0.000190833	0.00245858
163	LdBPK_280020700	Qa-SNAREprotein				30.1177	40.7096	19.5258	0.479635	-1.05999	0.000145257	0.00197784
164	LdBPK_210025700	hypotheticalprotein,conserved				35.3966	51.2649	19.5284	0.38093	-1.3924	0.000140714	0.00193123
165	LdBPK_150013400	hypotheticalprotein,conserved				19.5791	28.1441	11.0142	0.39135	-1.35347	0.000139676	0.00192311
166	LdBPK_100005100	pteridinetransporter,putative				94.1136	127.152	61.0748	0.480327	-1.05791	0.000124177	0.00174312
167	LdBPK_170018300	hypotheticalprotein				21.589	30.6573	12.5206	0.408405	-1.29193	0.000121336	0.00172573
168	LdBPK_220011000	UncharacterisedproteinfamilyUPF0066,putative				30.871	41.7136	20.0284	0.48014	-1.05847	0.000121055	0.00172459
169	LdBPK_100021200	pteridinetransporter,putative				94.1153	127.653	60.5773	0.474546	-1.07538	9.65e-05	0.0014295
170	LdBPK_040005300	hypotheticalprotein,conserved				19.831	28.6465	11.0155	0.38453	-1.37883	9.57e-05	0.00142193
171	LdBPK_350057300	hypotheticalprotein,conserved				36.8938	49.2541	24.5335	0.498101	-1.00549	8.82e-05	0.00133176
172	LdBPK_360045800	hypotheticalprotein,conserved				27.6138	41.2096	14.018	0.340164	-1.5557	8.74e-05	0.00132384
173	LdBPK_080012200	Amastinsurfaceglycoprotein,putative				107.684	148.263	67.1044	0.452605	-1.14368	7.63e-05	0.00117011
174	LdBPK_310015600	KIAA1430homologue,putative				34.8842	46.7401	23.0284	0.49269	-1.02125	7.53e-05	0.0011569
175	LdBPK_250029300	hypotheticalprotein,conserved				20.0823	29.1505	11.0142	0.377839	-1.40416	6.53e-05	0.00104164
176	LdBPK_100005900	SRP40,C-terminaldomaincontainingprotein,putative				34.1331	46.2366	22.0296	0.476454	-1.06959	4.28e-05	0.000740572
177	LdBPK_360028500	hypotheticalprotein,conserved				31.1216	42.7187	19.5245	0.457048	-1.12958	4.02e-05	0.000703375
178	LdBPK_300010200	hypotheticalprotein,conserved				46.1788	61.8189	30.5387	0.494002	-1.01741	3.91e-05	0.000685838
179	LdBPK_210013300	hypotheticalprotein,conserved				48.4365	65.3331	31.54	0.482756	-1.05063	2.73e-05	0.000507217
180	LdBPK_210011400	hypotheticalprotein,conserved				27.1088	38.1956	16.0219	0.41947	-1.25336	2.53e-05	0.000482336
181	LdBPK_340044700	Proteinofunknownfunction_DUF501_,putative				31.6249	43.7241	19.5258	0.446568	-1.16305	2.07e-05	0.00040392
182	LdBPK_290018000	Familyofunknownfunction_DUF572_,putative				39.6555	53.2737	26.0374	0.488747	-1.03284	1.87e-05	0.000367908
183	LdBPK_320045600	hypotheticalprotein,conserved				57.9736	77.3982	38.549	0.498061	-1.00561	1.59e-05	0.000319583
184	LdBPK_310037000	Regulatorofchromosomecondensation_RCC1_repeat,putative				12.807	20.6063	5.00773	0.24302	-2.04086	1.39e-05	0.000285699
185	LdBPK_210008900	Mitochondrialcalciumuniporter,putative				9.79477	16.5857	3.00387	0.181112	-2.46504	1.36e-05	0.000280792
186	LdBPK_080012300	Amastinsurfaceglycoprotein,putative				90.37	127.155	53.5851	0.421416	-1.24668	1.08e-05	0.000232523
187	LdBPK_340024100	Amastinsurfaceglycoprotein,putative				44.4219	59.3051	29.5387	0.498079	-1.00555	9.71e-06	0.000210343
188	LdBPK_270024800	hypotheticalprotein,conserved				37.147	50.7617	23.5322	0.463582	-1.1091	9.6e-06	0.000208846
189	LdBPK_060012500	hypotheticalprotein,conserved				355.024	549.807	160.241	0.291449	-1.77868	9.54e-06	0.000208088
190	LdBPK_130008600	SisterchromatidcohesionC-terminus,putative				51.4526	70.8613	32.0438	0.452205	-1.14495	8.84e-06	0.000193912
191	LdBPK_350012200	hypotheticalprotein,conserved				34.1365	47.2433	21.0296	0.445135	-1.16768	8.72e-06	0.000191737
192	LdBPK_080012700	amastin-likeprotein				267.893	408.592	127.195	0.3113	-1.68362	8.62e-06	0.000190444
193	LdBPK_080012900	Amastinsurfaceglycoprotein,putative				91.8748	128.662	55.0876	0.428158	-1.22379	8.52e-06	0.000188679
194	LdBPK_080011900	amastin-likeprotein				257.851	392.512	123.189	0.313849	-1.67186	8.29e-06	0.000185215
195	LdBPK_080012400	amastin-likeprotein				259.608	395.527	123.689	0.312721	-1.67705	8.06e-06	0.000181287
196	LdBPK_080012500	amastin-likeprotein				267.644	410.101	125.187	0.305259	-1.7119	6.18e-06	0.000142801
197	LdBPK_210009900	hypotheticalprotein,conserved				35.3991	52.7725	18.0258	0.341575	-1.54972	6.1e-06	0.000141349
198	LdBPK_080012600	amastin-likeprotein				265.888	407.588	124.188	0.304691	-1.71458	5.8e-06	0.000136307
199	LdBPK_100014300	hypotheticalprotein,conserved				73.7916	102.024	45.5593	0.446555	-1.16309	3.91e-06	9.5e-05
200	LdBPK_050007200	hydrogenase,putative				49.9454	67.3456	32.5451	0.483255	-1.04914	3.53e-06	8.7e-05
201	LdBPK_340024300	Amastinsurfaceglycoprotein,putative				44.6745	60.3103	29.0387	0.481488	-1.05443	3.45e-06	8.58e-05
202	LdBPK_360024600	hypotheticalprotein,conserved				31.125	44.2268	18.0232	0.407518	-1.29507	3.06e-06	7.76e-05
203	LdBPK_080006100	hypotheticalprotein,conserved				50.1955	67.8471	32.5438	0.479664	-1.0599	2.89e-06	7.39e-05
204	LdBPK_080012100	Amastinsurfaceglycoprotein,putative				92.6308	131.678	53.5838	0.406931	-1.29714	2.72e-06	6.99e-05
205	LdBPK_340013100	CBF/Mak21family,putative				30.6231	43.7244	17.5219	0.400736	-1.31928	2.52e-06	6.63e-05
206	LdBPK_140009000	hypotheticalprotein,conserved				34.6479	53.2752	16.0206	0.300715	-1.73353	1.97e-06	5.3e-05
207	LdBPK_270008200	Translin-associatedfactorX-interactingN-terminus,putative				58.4885	84.4357	32.5412	0.385397	-1.37558	1.81e-06	4.92e-05
208	LdBPK_280008100	hypotheticalprotein,conserved				31.6286	45.2315	18.0258	0.398523	-1.32727	1.48e-06	4.19e-05
209	LdBPK_180020800	hypotheticalprotein,conserved				59.2348	81.4168	37.0528	0.455101	-1.13574	1.42e-06	4.09e-05
210	LdBPK_050014200	hypotheticalprotein,conserved				69.026	95.9939	42.058	0.438132	-1.19056	1.41e-06	4.07e-05
211	LdBPK_220013800	hypotheticalprotein,conserved				37.9129	59.3064	16.5193	0.278542	-1.84403	1.25e-06	3.64e-05
212	LdBPK_210008300	hypotheticalprotein,conserved				99.6573	144.241	55.0735	0.381815	-1.38905	1.05e-06	3.12e-05
213	LdBPK_070007400	Cytokine-inducedanti-apoptosisinhibitor1,Fe-Sbiogenesis,putative				28.1234	45.7327	10.5142	0.229905	-2.12089	9.97e-07	2.96e-05
214	LdBPK_350046900	hypotheticalprotein,conserved				48.9417	66.8422	31.0412	0.464396	-1.10657	9.94e-07	2.96e-05
215	LdBPK_130010900	hypotheticalprotein,conserved				28.1164	41.2121	15.0206	0.364471	-1.45612	8.41e-07	2.57e-05
216	LdBPK_340010300	Amastinsurfaceglycoprotein,putative				57.7305	79.9107	35.5503	0.444875	-1.16853	6.2e-07	2.01e-05
217	LdBPK_300010100	bystin,putative				50.4526	71.8665	29.0387	0.404064	-1.30734	4.81e-07	1.65e-05
218	LdBPK_340024700	Amastinsurfaceglycoprotein,putative				45.6806	62.8225	28.5387	0.454274	-1.13836	4.45e-07	1.54e-05
219	LdBPK_020005700	hypotheticalprotein,conserved				49.9464	68.8515	31.0412	0.450843	-1.1493	4.31e-07	1.51e-05
220	LdBPK_140008900	hypotheticalprotein,conserved				36.4076	57.7985	15.0168	0.259812	-1.94446	3.71e-07	1.35e-05
221	LdBPK_340024400	Amastinsurfaceglycoprotein,putative				44.1754	61.3147	27.0361	0.44094	-1.18135	2.78e-07	1.08e-05
222	LdBPK_230021300	hypotheticalprotein,conserved				44.4274	61.8186	27.0361	0.437345	-1.19316	1.99e-07	8.08e-06
223	LdBPK_340024500	Amastinsurfaceglycoprotein,putative				45.18	62.8225	27.5374	0.438336	-1.18989	1.67e-07	6.96e-06
224	LdBPK_270009400	ribosomeproductionfactor1,putative				55.9735	78.4018	33.5451	0.427861	-1.22478	1.54e-07	6.49e-06
225	LdBPK_340024600	Amastinsurfaceglycoprotein,putative				44.93	62.8225	27.0374	0.430377	-1.21633	1.01e-07	4.52e-06
226	LdBPK_220008500	hypotheticalprotein,conserved				38.658	55.2838	22.0322	0.39853	-1.32724	9.21e-08	4.22e-06
227	LdBPK_010008900	Dyggve-Melchior-Clausensyndromeprotein,putative				48.1904	67.3446	29.0361	0.431157	-1.21372	8.94e-08	4.16e-06
228	LdBPK_340024200	Amastinsurfaceglycoprotein,putative				45.6825	63.8277	27.5374	0.431433	-1.21279	8.47e-08	4.04e-06
229	LdBPK_250025500	hypotheticalprotein,conserved				78.8649	137.198	20.5322	0.149654	-2.74029	7e-08	3.39e-06
230	LdBPK_080013600	amastin-likeprotein				71.5439	103.03	40.058	0.3888	-1.3629	6.23e-08	3.07e-06
231	LdBPK_170018100	hydrolase,alpha/betafoldfamily-likeprotein				80.352	126.654	34.0503	0.268845	-1.89515	3.19e-08	1.69e-06
232	LdBPK_360067200	hypotheticalprotein,conserved				35.6469	52.2668	19.0271	0.364037	-1.45784	2.45e-08	1.35e-06
233	LdBPK_280023800	16SrRNAmethyltransferaseRsmF,putative				38.9084	56.2872	21.5296	0.382496	-1.38648	2.45e-08	1.35e-06
234	LdBPK_220010600	hypotheticalprotein,conserved				55.7258	79.4077	32.0438	0.403535	-1.30923	2.3e-08	1.28e-06
235	LdBPK_080012800	Amastinsurfaceglycoprotein,putative				30.3789	45.7347	15.0232	0.328486	-1.6061	2.21e-08	1.24e-06
236	LdBPK_200013900	hypotheticalprotein,conserved				67.7834	98.5062	37.0606	0.376226	-1.41033	1.33e-08	7.99e-07
237	LdBPK_310006200	hypotheticalprotein,conserved				40.667	58.8004	22.5335	0.38322	-1.38375	1.23e-08	7.57e-07
238	LdBPK_120009200	hypotheticalprotein,conserved				23.8536	37.6929	10.0142	0.265678	-1.91225	1.05e-08	6.58e-07
239	LdBPK_350039600	hypotheticalprotein,conserved				30.3791	46.2376	14.5206	0.314043	-1.67096	7.05e-09	4.64e-07
240	LdBPK_340010600	Amastinsurfaceglycoprotein,putative				46.4423	66.8434	26.0412	0.389586	-1.35999	2.44e-09	1.93e-07
241	LdBPK_330012000	hypotheticalprotein,conserved				63.0144	92.9772	33.0516	0.35548	-1.49216	1.01e-09	8.8e-08
242	LdBPK_310010000	amastin,putative				148.657	240.738	56.576	0.23501	-2.0892	3.39e-10	3.32e-08
243	LdBPK_170005200	Proteinofunknownfunction_DUF3522_,putative				30.8826	48.2484	13.5168	0.280149	-1.83573	2.55e-10	2.55e-08
244	LdBPK_310010100	amastin,putative				157.705	258.328	57.0812	0.220964	-2.17812	1.45e-10	1.59e-08
245	LdBPK_310009700	amastin,putative				142.381	231.19	53.5722	0.231723	-2.10953	1.44e-10	1.59e-08
246	LdBPK_240021900	hypotheticalprotein,conserved				46.4414	68.3518	24.5309	0.358892	-1.47838	1.28e-10	1.46e-08
247	LdBPK_190010600	hypotheticalprotein,conserved				51.7136	76.895	26.5322	0.345045	-1.53514	5.8e-11	7.18e-09
248	LdBPK_310009800	amastin,putative				143.39	234.708	52.0722	0.221859	-2.17228	5.14e-11	6.62e-09
249	LdBPK_030012000	Aminoacyl-tRNAeditingdomaincontainingprotein,putative				53.2217	79.4072	27.0361	0.340474	-1.55438	4.46e-11	6.01e-09
250	LdBPK_020012300	Nop14-likefamily,putative				58.4955	88.4536	28.5374	0.322625	-1.63207	1.57e-11	2.34e-09
251	LdBPK_300041700	hypotheticalprotein				33.3956	52.7705	14.0206	0.265691	-1.91218	9.64e-12	1.54e-09
252	LdBPK_080012000	Amastinsurfaceglycoprotein,putative				70.3039	108.556	32.0516	0.295253	-1.75998	7.13e-12	1.21e-09
253	LdBPK_340051300	NADH-ubiquinoneoxidoreductasecomplexIsubunit,putative				31.3906	51.7644	11.0168	0.212825	-2.23226	8.59e-14	2e-11
254	LdBPK_010008700	hypotheticalprotein,conserved				38.9206	61.8166	16.0245	0.259226	-1.94772	7.38e-14	1.82e-11
255	LdBPK_200018600	RNasePH-likeprotein				57.7494	91.4678	24.0309	0.262725	-1.92837	6.2e-15	1.91e-12
256	LdBPK_330036700	Complex1protein_LYRfamily_,putative				48.2124	76.8952	19.5296	0.253977	-1.97723	2.28e-16	8.53e-14
257	LdBPK_320043100	hypotheticalprotein,conserved				83.3996	152.779	14.0206	0.0917709	-3.44582	1.11e-16	5.02e-14
258	LdBPK_310010200	amastin,putative				121.065	211.589	30.54	0.144336	-2.7925	2e-17	1.01e-14
259	LdBPK_310009900	hypotheticalprotein				72.3288	122.627	22.0309	0.179659	-2.47667	1.94e-19	1.67e-16
260	LdBPK_310010800	hypotheticalprotein,conserved				119.06	212.585	25.5348	0.120116	-3.0575	5.67e-20	5.43e-17
261	LdBPK_340043900	hypotheticalprotein,conserved				85.15	148.763	21.5374	0.144777	-2.7881	4.52e-21	1.3e-17
