# Supplementary material for: Modulation of Aneuploidy in Leishmania donovani during Adaptation to Different In Vitro and In Vivo Environments and Its Impact on Gene Expression
Source: mBio. 2017 May 23;8(3):e00599-17. doi: 10.1128/mBio.00599-17 (PMC5442457; doi:10.1128/mBio.00599-17)
Supplement: DATA SET S2 [file mbo003173320sd2.xlsx]

## Sheet: Data set 2A
Data Set 2. A. Conversion of LdBPKv1 ID to LdBPKv2 ID. Given the higher number of annotated genes in LdBPKv2 together with the corrected mis-assemblies, we had to rename the ID of each gene. Blast similarity information is given and its E-value cut was 10e-20.
Original hits	LdBPK v1 id	LdBPK v2 id	% identity	Alignment length	Mismatches	Gap opens	q. start	q. end	s. start	s. end	e-value	Bit score
1	LdBPK_010010.1	LdBPK_010005000.1	100	1002	0	0	1	1002	1	1002	0	1851
1	LdBPK_010020.1	LdBPK_010005100.1	100	1662	0	0	1	1662	1	1662	0	3070
1	LdBPK_010030.1	LdBPK_010005200.1	100	2022	0	0	1	2022	1	2022	0	3735
1	LdBPK_010040.1	LdBPK_010005300.1	100	561	0	0	1	561	1	561	0	1037
1	LdBPK_010050.1	LdBPK_010005400.1	100	1998	0	0	1	1998	1	1998	0	3690
1	LdBPK_010060.1	LdBPK_010005500.1	100	750	0	0	1	750	1	750	0	1386
1	LdBPK_010070.1	LdBPK_010005600.1	100	1743	0	0	1	1743	1	1743	0	3219
1	LdBPK_010080.1	LdBPK_010005700.1	100	714	0	0	1	714	1	714	0	1319
1	LdBPK_010100.1	LdBPK_010005900.1	100	957	0	0	1	957	1	957	0	1768
1	LdBPK_010110.1	LdBPK_010006000.1	100	588	0	0	1	588	1	588	0	1086
1	LdBPK_010120.1	LdBPK_010006100.1	100	1974	0	0	1	1974	1	1974	0	3646
1	LdBPK_010130.1	LdBPK_010006200.1	100	1095	0	0	1	1095	1	1095	0	2023
1	LdBPK_010140.1	LdBPK_010006300.1	100	249	0	0	1	249	1	249	6e-130	460
1	LdBPK_010150.1	LdBPK_010006400.1	100	351	0	0	1	351	1	351	0	649
1	LdBPK_010160.1	LdBPK_010006500.1	100	243	0	0	1	243	1	243	1e-126	449
1	LdBPK_010170.1	LdBPK_010006600.1	100	1374	0	0	1	1374	1	1374	0	2538
1	LdBPK_010180.1	LdBPK_010006700.1	100	2313	0	0	1	2313	1	2313	0	4272
1	LdBPK_010190.1	LdBPK_010006800.1	100	624	0	0	1	624	1	624	0	1153
1	LdBPK_010200.1	LdBPK_010006900.1	100	912	0	0	1	912	1	912	0	1685
1	LdBPK_010210.1	LdBPK_010007000.1	100	2697	0	0	1	2697	1	2697	0	4981
1	LdBPK_010220.1	LdBPK_010007100.1	100	1005	0	0	1	1005	1	1005	0	1857
1	LdBPK_010230.1	LdBPK_010007200.1	100	417	0	0	281	697	1	417	0	771
1	LdBPK_010240.1	LdBPK_010007300.1	100	2331	0	0	1	2331	439	2769	0	4305
1	LdBPK_010250.1	LdBPK_010007400.1	100	2388	0	0	403	2790	1	2388	0	4410
1	LdBPK_010260.1	LdBPK_010007500.1	100	846	0	0	1	846	1	846	0	1563
1	LdBPK_010270.1	LdBPK_010007600.1	100	324	0	0	1	324	1	324	2e-171	599
1	LdBPK_010280.1	LdBPK_010007700.1	100	1242	0	0	1	1242	1	1242	0	2294
1	LdBPK_010290.1	LdBPK_010007800.1	100	519	0	0	1	519	1	519	0	959
1	LdBPK_010300.1	LdBPK_010007900.1	100	180	0	0	1	180	1	180	1e-91	333
1	LdBPK_010310.1	LdBPK_010008000.1	100	1164	0	0	1	1164	1	1164	0	2150
1	LdBPK_010320.1	LdBPK_010008100.1	100	432	0	0	1	432	1	432	0	798
1	LdBPK_010330.1	LdBPK_010008200.1	100	924	0	0	1	924	1	924	0	1707
1	LdBPK_010340.1	LdBPK_010008300.1	100	633	0	0	1	633	1	633	0	1170
1	LdBPK_010350.1	LdBPK_010008400.1	100	294	0	0	1	294	1	294	7e-155	544
1	LdBPK_010360.1	LdBPK_010008500.1	100	762	0	0	1	762	1	762	0	1408
1	LdBPK_010370.1	LdBPK_010008600.1	100	2244	0	0	1	2244	1	2244	0	4145
1	LdBPK_010380.1	LdBPK_010008700.1	100	570	0	0	1	570	1	570	0	1053
1	LdBPK_010390.1	LdBPK_010008800.1	100	567	0	0	1	567	1	567	0	1048
1	LdBPK_010400.1	LdBPK_010008900.1	100	2451	0	0	1	2451	1	2451	0	4527
1	LdBPK_010410.1	LdBPK_010009000.1	100	2463	0	0	1	2463	1	2463	0	4549
1	LdBPK_010420.1	LdBPK_010009100.1	100	1707	0	0	208	1914	1	1707	0	3153
2	LdBPK_010430.1	LdBPK_010009200.1	100	291	0	0	1	291	1	291	3e-153	538
2	LdBPK_010430.1	LdBPK_010009300.1	100	291	0	0	1	291	1	291	3e-153	538
2	LdBPK_010440.1	LdBPK_010009200.1	100	603	0	0	1	603	1	603	0	1114
2	LdBPK_010440.1	LdBPK_010009300.1	100	603	0	0	1	603	1	603	0	1114
1	LdBPK_010450.1	LdBPK_010009400.1	100	2244	0	0	1	2244	1	2244	0	4145
1	LdBPK_010460.1	LdBPK_010009500.1	100	1770	0	0	1	1770	1	1770	0	3269
1	LdBPK_010470.1	LdBPK_010009600.1	100	657	0	0	1	657	1	657	0	1214
1	LdBPK_010480.1	LdBPK_010009700.1	100	4320	0	0	1	4320	319	4638	0	7978
1	LdBPK_010490.1	LdBPK_010009800.1	100	2091	0	0	1	2091	1	2091	0	3862
1	LdBPK_010500.1	LdBPK_010009900.1	100	1080	0	0	1	1080	1	1080	0	1995
1	LdBPK_010510.1	LdBPK_010010000.1	100	2097	0	0	1	2097	1	2097	0	3873
2	LdBPK_010520.1	LdBPK_010010100.1	100	2124	0	0	1	2124	1	2124	0	3923
2	LdBPK_010520.1	LdBPK_010010200.1	100	165	0	0	1738	1902	1	165	3e-82	305
2	LdBPK_010530.1	LdBPK_010010200.1	100	240	0	0	1	240	1	240	6e-125	444
2	LdBPK_010530.1	LdBPK_010010100.1	100	165	0	0	1	165	1738	1902	3e-83	305
1	LdBPK_010540.1	LdBPK_010010300.1	100	2148	0	0	1	2148	1	2148	0	3967
1	LdBPK_010550.1	LdBPK_010010400.1	100	4857	0	0	1	4857	1	4857	0	8970
1	LdBPK_010560.1	LdBPK_010010500.1	100	2043	0	0	1	2043	1	2043	0	3773
1	LdBPK_010570.1	LdBPK_010010600.1	100	864	0	0	1	864	1	864	0	1596
1	LdBPK_010580.1	LdBPK_010010700.1	100	1875	0	0	1	1875	1	1875	0	3463
1	LdBPK_010590.1	LdBPK_010010800.1	100	981	0	0	1	981	1	981	0	1812
1	LdBPK_010600.1	LdBPK_010010900.1	100	1269	0	0	1	1269	1	1269	0	2344
1	LdBPK_010610.1	LdBPK_010011000.1	100	1275	0	0	1	1275	1	1275	0	2355
1	LdBPK_010620.1	LdBPK_010011100.1	100	5457	0	0	1	5457	1	5457	0	10080
1	LdBPK_010630.1	LdBPK_010011200.1	100	732	0	0	1	732	1	732	0	1352
1	LdBPK_010640.1	LdBPK_010011300.1	100	1788	0	0	1	1788	1	1788	0	3302
1	LdBPK_010650.1	LdBPK_010011400.1	100	2121	0	0	586	2706	1	2121	0	3917
1	LdBPK_010660.1	LdBPK_010011500.1	100	3330	0	0	1	3330	1	3330	0	6150
1	LdBPK_010670.1	LdBPK_010011600.1	100	1485	0	0	1	1485	1	1485	0	2743
1	LdBPK_010680.1	LdBPK_010011700.1	100	4497	0	0	151	4647	1	4497	0	8305
1	LdBPK_010690.1	LdBPK_010011800.1	100	903	0	0	1	903	1	903	0	1668
1	LdBPK_010700.1	LdBPK_010011900.1	100	2412	0	0	1	2412	1	2412	0	4455
1	LdBPK_010710.1	LdBPK_010012000.1	100	699	0	0	1	699	1	699	0	1291
1	LdBPK_010720.1	LdBPK_010012100.1	100	1062	0	0	505	1566	1	1062	0	1962
1	LdBPK_010730.1	LdBPK_010012200.1	100	1620	0	0	1	1620	1	1620	0	2992
1	LdBPK_010740.1	LdBPK_010012300.1	100	3912	0	0	1	3912	922	4833	0	7225
1	LdBPK_010750.1	LdBPK_010012400.1	100	6789	0	0	238	7026	1	6789	0	12540
1	LdBPK_010760.1	LdBPK_010012500.1	100	2268	0	0	1	2268	1	2268	0	4189
1	LdBPK_010770.1	LdBPK_010012600.1	100	4236	0	0	1	4236	1	4236	0	7823
1	LdBPK_010780.1	LdBPK_010012700.1	100	597	0	0	1	597	883	1479	0	1103
2	LdBPK_010790.1	LdBPK_010012800.1	100	1212	0	0	1	1212	1	1212	0	2239
2	LdBPK_010790.1	LdBPK_010012900.1	100	1212	0	0	1	1212	1	1212	0	2239
1	LdBPK_010810.1	LdBPK_010013000.1	100	1593	0	0	1	1593	1	1593	0	2942
1	LdBPK_010820.1	LdBPK_010013100.1	100	1473	0	0	1	1473	1	1473	0	2721
1	LdBPK_010830.1	LdBPK_010013200.1	100	3054	0	0	1	3054	1	3054	0	5640
1	LdBPK_010840.1	LdBPK_010013300.1	100	3501	0	0	541	4041	1	3501	0	6466
1	LdBPK_010850.1	LdBPK_020013100.1	90.7	129	10	2	13	140	271	398	6e-43	171
3	LdBPK_013340.1	LdBPK_310034600.1	100	1803	0	0	1	1803	1	1803	0	3330
3	LdBPK_013340.1	LdBPK_310034700.1	98.45	451	7	0	609	1059	453	903	0	795
3	LdBPK_013340.1	LdBPK_310034700.1	100	270	0	0	1534	1803	1393	1662	1e-140	499
2	LdBPK_013350.1	LdBPK_310034600.1	100	175	0	0	1	175	2281	2455	6e-89	324
2	LdBPK_013350.1	LdBPK_310034700.1	100	174	0	0	1	174	2140	2313	2e-88	322
1	LdBPK_013360.1	LdBPK_030013500.1	100	2910	0	0	1	2910	1	2910	0	5374
1	LdBPK_013370.1	LdBPK_030013400.1	100	1188	0	0	1	1188	1	1188	0	2194
1	LdBPK_020020.1	LdBPK_020005400.1	100	657	0	0	1	657	1	657	0	1214
1	LdBPK_020030.1	LdBPK_020005500.1	100	579	0	0	1	579	1	579	0	1070
1	LdBPK_020040.1	LdBPK_020005600.1	100	1194	0	0	1	1194	1	1194	0	2206
1	LdBPK_020050.1	LdBPK_020005700.1	100	2982	0	0	1	2982	1	2982	0	5507
1	LdBPK_020060.1	LdBPK_020005800.1	100	945	0	0	1	945	1	945	0	1746
1	LdBPK_020070.1	LdBPK_020005900.1	100	1065	0	0	1	1065	1	1065	0	1967
1	LdBPK_020080.1	LdBPK_020006000.1	100	2754	0	0	1	2754	172	2925	0	5086
1	LdBPK_020090.1	LdBPK_020006100.1	100	3501	0	0	1	3501	1	3501	0	6466
1	LdBPK_020100.1	LdBPK_020006200.1	100	14718	0	0	1	14718	1	14718	0	27180
1	LdBPK_020110.1	LdBPK_020006300.1	100	720	0	0	1	720	1	720	0	1330
1	LdBPK_020120.1	LdBPK_020006400.1	100	1836	0	0	1	1836	853	2688	0	3391
1	LdBPK_020130.1	LdBPK_020006500.1	100	5910	0	0	1	5910	1	5910	0	10910
5	LdBPK_020140.1	LdBPK_020006700.1	100	1032	0	0	1	1032	1	1032	0	1906
5	LdBPK_020140.1	LdBPK_020007200.1	100	1032	0	0	1	1032	1	1032	0	1906
5	LdBPK_020140.1	LdBPK_020006900.1	100	489	0	0	544	1032	1	489	0	904
5	LdBPK_020140.1	LdBPK_020007100.1	100	453	0	0	580	1032	337	789	0	837
5	LdBPK_020140.1	LdBPK_020007300.1	100	453	0	0	580	1032	913	1365	0	837
5	LdBPK_020150.1	LdBPK_020007300.1	99.86	705	1	0	1	705	577	1281	0	1297
5	LdBPK_020150.1	LdBPK_020007100.1	99.57	705	3	0	1	705	1	705	0	1286
5	LdBPK_020150.1	LdBPK_020006800.1	100	528	0	0	178	705	1	528	0	976
5	LdBPK_020150.1	LdBPK_020006900.1	100	369	0	0	337	705	37	405	0	682
5	LdBPK_020150.1	LdBPK_020007200.1	100	369	0	0	337	705	580	948	0	682
5	LdBPK_020160.1	LdBPK_020006700.1	100	204	0	0	1	204	544	747	5e-105	377
5	LdBPK_020160.1	LdBPK_020006900.1	100	204	0	0	1	204	1	204	5e-105	377
5	LdBPK_020160.1	LdBPK_020007200.1	100	204	0	0	1	204	544	747	5e-105	377
5	LdBPK_020160.1	LdBPK_020007100.1	100	168	0	0	37	204	337	504	5e-85	311
5	LdBPK_020160.1	LdBPK_020007300.1	100	168	0	0	37	204	913	1080	5e-85	311
1	LdBPK_020170.1	LdBPK_020007100.1	100	1086	0	0	1	1086	1234	2319	0	2006
1	LdBPK_020180.1	LdBPK_020007400.1	100	1086	0	0	1	1086	1	1086	0	2006
1	LdBPK_020190.1	LdBPK_020007500.1	100	2343	0	0	1	2343	1	2343	0	4327
1	LdBPK_020200.1	LdBPK_020007600.1	100	2982	0	0	1	2982	1	2982	0	5507
1	LdBPK_020210.1	LdBPK_020007700.1	100	2709	0	0	1	2709	1	2709	0	5003
1	LdBPK_020220.1	LdBPK_020007800.1	100	3441	0	0	1	3441	1	3441	0	6355
1	LdBPK_020230.1	LdBPK_020007900.1	100	825	0	0	1	825	1	825	0	1524
1	LdBPK_020240.1	LdBPK_020008000.1	100	195	0	0	1	195	1	195	5e-100	361
1	LdBPK_020250.1	LdBPK_020008100.1	100	510	0	0	1	510	1	510	0	942
1	LdBPK_020260.1	LdBPK_020008200.1	100	1593	0	0	1	1593	1	1593	0	2942
1	LdBPK_020270.1	LdBPK_020008300.1	100	7998	0	0	1	7998	1	7998	0	14770
1	LdBPK_020280.1	LdBPK_020008400.1	100	2073	0	0	1	2073	1	2073	0	3829
1	LdBPK_020290.1	LdBPK_020008500.1	100	975	0	0	1	975	1	975	0	1801
1	LdBPK_020300.1	LdBPK_020008600.1	100	4620	0	0	1	4620	1	4620	0	8532
1	LdBPK_020310.1	LdBPK_020008700.1	100	2928	0	0	1	2928	1	2928	0	5408
1	LdBPK_020320.1	LdBPK_020008800.1	100	3186	0	0	1	3186	1	3186	0	5884
1	LdBPK_020330.1	LdBPK_020008900.1	100	1146	0	0	1	1146	1	1146	0	2117
1	LdBPK_020340.1	LdBPK_020009000.1	100	1590	0	0	1	1590	1	1590	0	2937
1	LdBPK_020350.1	LdBPK_020009100.1	100	1374	0	0	1	1374	1	1374	0	2538
1	LdBPK_020360.1	LdBPK_020009200.1	100	459	0	0	1	459	1	459	0	848
1	LdBPK_020370.1	LdBPK_020009300.1	100	153	0	0	1	153	1	153	8e-77	283
1	LdBPK_020380.1	LdBPK_020009400.1	100	267	0	0	1	267	137	403	7e-140	494
1	LdBPK_020390.1	LdBPK_020009500.1	100	3060	0	0	1	3060	1	3060	0	5651
1	LdBPK_020400.1	LdBPK_020009700.1	100	1113	0	0	1	1113	1	1113	0	2056
1	LdBPK_020420.1	LdBPK_020010000.1	100	834	0	0	1	834	1	834	0	1541
1	LdBPK_020430.1	LdBPK_020010100.1	100	876	0	0	1	876	1	876	0	1618
1	LdBPK_020440.1	LdBPK_020010200.1	100	9564	0	0	1189	10752	1	9564	0	17660
1	LdBPK_020450.1	LdBPK_020010300.1	100	675	0	0	1	675	1	675	0	1247
1	LdBPK_020460.1	LdBPK_020010400.1	100	2130	0	0	1	2130	1	2130	0	3934
1	LdBPK_020470.1	LdBPK_020010500.1	100	2850	0	0	1	2850	1	2850	0	5264
1	LdBPK_020480.1	LdBPK_020010600.1	100	513	0	0	1	513	1	513	0	948
1	LdBPK_020490.1	LdBPK_020010700.1	100	6330	0	0	1	6330	1	6330	0	11690
1	LdBPK_020500.1	LdBPK_020010900.1	100	2592	0	0	1	2592	1	2592	0	4787
1	LdBPK_020510.1	LdBPK_020011000.1	100	990	0	0	1	990	1	990	0	1829
1	LdBPK_020520.1	LdBPK_020011100.1	100	492	0	0	1	492	1	492	0	909
1	LdBPK_020530.1	LdBPK_020011200.1	100	2544	0	0	1	2544	1	2544	0	4698
1	LdBPK_020540.1	LdBPK_020011300.1	100	2946	0	0	1	2946	1327	4272	0	5441
1	LdBPK_020550.1	LdBPK_020011500.1	100	11367	0	0	1	11367	1	11367	0	20990
1	LdBPK_020560.1	LdBPK_020011600.1	100	1575	0	0	1	1575	1	1575	0	2909
1	LdBPK_020570.1	LdBPK_020011700.1	100	633	0	0	1	633	1	633	0	1170
1	LdBPK_020580.1	LdBPK_020011800.1	100	966	0	0	1	966	1	966	0	1784
1	LdBPK_020590.1	LdBPK_020011900.1	100	1704	0	0	1	1704	1	1704	0	3147
1	LdBPK_020600.1	LdBPK_020012000.1	100	1980	0	0	1	1980	1	1980	0	3657
1	LdBPK_020610.1	LdBPK_020012100.1	100	4245	0	0	1	4245	1	4245	0	7840
1	LdBPK_020620.1	LdBPK_020012200.1	100	948	0	0	1	948	1	948	0	1751
1	LdBPK_020630.1	LdBPK_020012300.1	100	2733	0	0	1	2733	1	2733	0	5048
1	LdBPK_020640.1	LdBPK_020012400.1	100	942	0	0	1	942	1	942	0	1740
2	LdBPK_020650.1	LdBPK_270032300.1	100	575	0	0	1	575	1018	1592	0	1062
2	LdBPK_020650.1	LdBPK_020012500.1	98.96	579	6	0	1	579	1	579	0	1037
2	LdBPK_020660.1	LdBPK_020012600.1	99.63	1365	5	0	1	1365	1	1365	0	2494
2	LdBPK_020660.1	LdBPK_270032400.1	100	906	0	0	460	1365	1	906	0	1674
2	LdBPK_020670.1	LdBPK_270032500.1	99.96	2814	1	0	1	2814	1	2814	0	5192
2	LdBPK_020670.1	LdBPK_020012700.1	99.93	2814	2	0	1	2814	1	2814	0	5186
1	LdBPK_020680.1	LdBPK_270032600.1	99.96	2454	1	0	1	2454	1	2454	0	4527
1	LdBPK_020710.1	LdBPK_020013100.1	100	2037	0	0	1	2037	1	2037	0	3762
3	LdBPK_020720.1	LdBPK_020013200.1	99.26	408	3	0	274	681	1	408	0	737
3	LdBPK_020720.1	LdBPK_190023400.1	98.77	408	5	0	274	681	1	408	0	726
3	LdBPK_020720.1	LdBPK_220022800.1	99.72	355	1	0	274	628	1	355	0	651
2	LdBPK_020730.1	LdBPK_270032300.1	100	1281	0	0	1	1281	1	1281	0	2366
2	LdBPK_020730.1	LdBPK_020012500.1	98.48	264	4	0	1018	1281	1	264	7e-131	466
4	LdBPK_021560.1	LdBPK_220014700.1	100	993	0	0	1	993	1165	2157	0	1834
4	LdBPK_021560.1	LdBPK_220014800.1	100	993	0	0	1	993	1204	2196	0	1834
4	LdBPK_021560.1	LdBPK_220014900.1	100	993	0	0	1	993	1204	2196	0	1834
4	LdBPK_021560.1	LdBPK_220015000.1	100	993	0	0	1	993	1204	2196	0	1834
1	LdBPK_030010.1	LdBPK_030005000.1	100	3030	0	0	1	3030	157	3186	0	5596
1	LdBPK_030020.1	LdBPK_030005100.1	100	807	0	0	1	807	1	807	0	1491
1	LdBPK_030030.1	LdBPK_030005200.1	100	1224	0	0	1	1224	1	1224	0	2261
1	LdBPK_030040.1	LdBPK_030005300.1	100	1146	0	0	1	1146	1	1146	0	2117
1	LdBPK_030050.1	LdBPK_030005400.1	100	1173	0	0	1	1173	1	1173	0	2167
1	LdBPK_030060.1	LdBPK_030005500.1	100	2502	0	0	1	2502	1	2502	0	4621
1	LdBPK_030070.1	LdBPK_030005600.1	100	1887	0	0	1	1887	1	1887	0	3485
1	LdBPK_030080.1	LdBPK_030005700.1	100	1704	0	0	1	1704	1	1704	0	3147
1	LdBPK_030090.1	LdBPK_030005800.1	100	495	0	0	1	495	1	495	0	915
1	LdBPK_030100.1	LdBPK_030005900.1	100	2676	0	0	1	2676	1	2676	0	4942
1	LdBPK_030110.1	LdBPK_030006000.1	100	2778	0	0	1	2778	1	2778	0	5131
1	LdBPK_030120.1	LdBPK_030006100.1	100	549	0	0	1	549	1	549	0	1014
1	LdBPK_030130.1	LdBPK_030006200.1	100	420	0	0	1	420	1	420	0	776
1	LdBPK_030140.1	LdBPK_030006300.1	100	933	0	0	1	933	1	933	0	1724
1	LdBPK_030150.1	LdBPK_030006400.1	100	2175	0	0	1	2175	1	2175	0	4017
1	LdBPK_030160.1	LdBPK_030006500.1	100	579	0	0	1	579	1	579	0	1070
1	LdBPK_030170.1	LdBPK_030006600.1	100	2184	0	0	1	2184	1	2184	0	4034
1	LdBPK_030180.1	LdBPK_030006700.1	100	633	0	0	1	633	1	633	0	1170
1	LdBPK_030190.1	LdBPK_030006800.1	100	1683	0	0	1	1683	1	1683	0	3109
1	LdBPK_030200.1	LdBPK_030006900.1	100	1140	0	0	1	1140	1	1140	0	2106
1	LdBPK_030210.1	LdBPK_030007000.1	100	942	0	0	1	942	1	942	0	1740
1	LdBPK_030220.1	LdBPK_030007100.1	100	2115	0	0	1	2115	1	2115	0	3906
1	LdBPK_030230.1	LdBPK_030007200.1	100	465	0	0	1	465	1	465	0	859
2	LdBPK_030240.1	LdBPK_030007300.1	100	252	0	0	1	252	1	252	1e-131	466
2	LdBPK_030240.1	LdBPK_260027700.1	99.6	252	1	0	1	252	1	252	6e-130	460
1	LdBPK_030250.1	LdBPK_030007400.1	100	909	0	0	1	909	1	909	0	1679
41	LdBPK_030260.1	LdBPK_030007500.1	100	172	0	0	519	690	1	172	1e-86	318
1	LdBPK_030270.1	LdBPK_030007600.1	100	3006	0	0	1	3006	1	3006	0	5552
1	LdBPK_030280.1	LdBPK_030007700.1	100	447	0	0	1	447	1	447	0	826
1	LdBPK_030290.1	LdBPK_030007800.1	100	6234	0	0	1	6234	1	6234	0	11510
1	LdBPK_030300.1	LdBPK_030007900.1	100	3132	0	0	1	3132	1	3132	0	5784
1	LdBPK_030310.1	LdBPK_030008000.1	100	1893	0	0	1	1893	1	1893	0	3496
1	LdBPK_030320.1	LdBPK_030008100.1	100	1029	0	0	1	1029	115	1143	0	1901
1	LdBPK_030330.1	LdBPK_030008200.1	100	4365	0	0	1	4365	178	4542	0	8061
1	LdBPK_030340.1	LdBPK_030008300.1	100	4956	0	0	1	4956	1	4956	0	9153
1	LdBPK_030350.1	LdBPK_030008400.1	100	933	0	0	1	933	1	933	0	1724
4	LdBPK_030360.1	LdBPK_030008500.1	100	696	0	0	1	696	1	696	0	1286
4	LdBPK_030360.1	LdBPK_030008700.1	100	261	0	0	436	696	259	519	4e-136	483
4	LdBPK_030360.1	LdBPK_030008600.1	100	156	0	0	142	297	438	593	9e-78	289
4	LdBPK_030360.1	LdBPK_030008600.1	100	134	0	0	436	569	601	734	2e-65	248
4	LdBPK_030370.1	LdBPK_030008600.1	100	1077	0	0	1	1077	334	1410	0	1989
4	LdBPK_030370.1	LdBPK_030008500.1	100	156	0	0	105	260	142	297	1e-77	289
4	LdBPK_030370.1	LdBPK_030008700.1	98.7	154	1	1	249	401	239	392	1e-72	272
4	LdBPK_030370.1	LdBPK_030008500.1	100	134	0	0	268	401	436	569	2e-65	248
3	LdBPK_030380.1	LdBPK_030008700.1	100	912	0	0	1	912	1	912	0	1685
3	LdBPK_030380.1	LdBPK_030008500.1	99.83	588	1	0	259	846	436	1023	0	1081
3	LdBPK_030380.1	LdBPK_030008600.1	98.7	154	1	1	239	392	582	734	1e-72	272
1	LdBPK_030390.1	LdBPK_030008800.1	100	2043	0	0	1	2043	1	2043	0	3773
1	LdBPK_030400.1	LdBPK_030008900.1	100	5007	0	0	1	5007	1	5007	0	9247
2	LdBPK_030410.1	LdBPK_030009000.1	100	108	0	0	1	108	1	108	6e-52	200
2	LdBPK_030410.1	LdBPK_030009100.1	100	108	0	0	1	108	1	108	6e-52	200
2	LdBPK_030420.1	LdBPK_030009000.1	100	336	0	0	1	336	1	336	4e-178	621
2	LdBPK_030420.1	LdBPK_030009100.1	100	336	0	0	1	336	1	336	4e-178	621
1	LdBPK_030430.1	LdBPK_030009200.1	100	5076	0	0	1	5076	1	5076	0	9374
1	LdBPK_030440.1	LdBPK_030009300.1	100	3174	0	0	1	3174	1	3174	0	5862
1	LdBPK_030450.1	LdBPK_030009500.1	100	2874	0	0	1	2874	1	2874	0	5308
1	LdBPK_030460.1	LdBPK_030009600.1	100	3030	0	0	1	3030	1	3030	0	5596
1	LdBPK_030470.1	LdBPK_030009700.1	100	3075	0	0	1	3075	1	3075	0	5679
1	LdBPK_030480.1	LdBPK_030009800.1	100	1719	0	0	1	1719	1	1719	0	3175
1	LdBPK_030490.1	LdBPK_030009900.1	100	7398	0	0	496	7893	1	7398	0	13660
1	LdBPK_030500.1	LdBPK_030010000.1	100	2553	0	0	220	2772	1	2553	0	4715
1	LdBPK_030510.1	LdBPK_030010100.1	100	6096	0	0	328	6423	1	6096	0	11260
1	LdBPK_030520.1	LdBPK_030010200.1	100	1191	0	0	1	1191	1	1191	0	2200
1	LdBPK_030530.1	LdBPK_030010300.1	100	4335	0	0	1	4335	1	4335	0	8006
1	LdBPK_030540.1	LdBPK_030010400.1	100	2148	0	0	1	2148	1	2148	0	3967
1	LdBPK_030550.1	LdBPK_030010500.1	100	999	0	0	1	999	1	999	0	1845
1	LdBPK_030560.1	LdBPK_030010600.1	100	537	0	0	1	537	1	537	0	992
1	LdBPK_030570.1	LdBPK_030010700.1	100	4038	0	0	1	4038	1	4038	0	7457
1	LdBPK_030580.1	LdBPK_030010800.1	100	1218	0	0	1	1218	1	1218	0	2250
1	LdBPK_030590.1	LdBPK_030010900.1	100	1050	0	0	1	1050	1	1050	0	1940
1	LdBPK_030600.1	LdBPK_030011000.1	100	2028	0	0	1	2028	1	2028	0	3746
1	LdBPK_030610.1	LdBPK_030011100.1	100	978	0	0	1	978	1	978	0	1807
1	LdBPK_030620.1	LdBPK_030011200.1	100	1824	0	0	1	1824	1	1824	0	3369
1	LdBPK_030630.1	LdBPK_030011300.1	100	2670	0	0	1	2670	1	2670	0	4931
1	LdBPK_030640.1	LdBPK_030011400.1	100	2397	0	0	1	2397	1	2397	0	4427
1	LdBPK_030650.1	LdBPK_030011500.1	100	1701	0	0	1	1701	1	1701	0	3142
1	LdBPK_030660.1	LdBPK_030011600.1	100	861	0	0	1	861	1	861	0	1591
1	LdBPK_030670.1	LdBPK_030011800.1	100	6630	0	0	1	6630	1	6630	0	12240
1	LdBPK_030680.1	LdBPK_030011900.1	100	8664	0	0	1	8664	1	8664	0	16000
1	LdBPK_030690.1	LdBPK_030012000.1	100	690	0	0	1	690	1	690	0	1275
1	LdBPK_030700.1	LdBPK_030012100.1	100	2640	0	0	682	3321	1	2640	0	4876
1	LdBPK_030710.1	LdBPK_030012200.1	100	1215	0	0	1	1215	1	1215	0	2244
1	LdBPK_030720.1	LdBPK_030012300.1	100	255	0	0	1	255	1	255	3e-133	472
1	LdBPK_030730.1	LdBPK_030012400.1	100	2151	0	0	1	2151	1	2151	0	3973
1	LdBPK_030740.1	LdBPK_030012500.1	100	954	0	0	1	954	1	954	0	1762
1	LdBPK_030750.1	LdBPK_030012600.1	100	1647	0	0	1	1647	1	1647	0	3042
1	LdBPK_030760.1	LdBPK_030012700.1	100	9483	0	0	1	9483	31	9513	0	17510
1	LdBPK_030770.1	LdBPK_030012700.1	100	9480	0	0	1	9480	31	9510	0	17510
1	LdBPK_030780.1	LdBPK_030012800.1	100	1308	0	0	1	1308	1	1308	0	2416
1	LdBPK_030790.1	LdBPK_030012900.1	100	7182	0	0	1	7182	1	7182	0	13260
1	LdBPK_030800.1	LdBPK_030013000.1	100	3282	0	0	1	3282	1	3282	0	6061
1	LdBPK_030810.1	LdBPK_030013100.1	100	8700	0	0	1	8700	1	8700	0	16070
1	LdBPK_030830.1	LdBPK_030013600.1	100	6969	0	0	1	6969	1	6969	0	12870
1	LdBPK_030840.1	LdBPK_030013700.1	100	4395	0	0	235	4629	1	4395	0	8117
1	LdBPK_030850.1	LdBPK_030013800.1	100	2844	0	0	1	2844	1324	4167	0	5252
1	LdBPK_030860.1	LdBPK_030013900.1	100	6006	0	0	1	6006	1	6006	0	11090
1	LdBPK_030870.1	LdBPK_030014000.1	100	2220	0	0	1	2220	1	2220	0	4100
1	LdBPK_030880.1	LdBPK_030014100.1	100	1143	0	0	1	1143	1	1143	0	2111
1	LdBPK_030890.1	LdBPK_030014200.1	100	681	0	0	1	681	1	681	0	1258
1	LdBPK_030900.1	LdBPK_030014300.1	100	657	0	0	1	657	1	657	0	1214
1	LdBPK_030910.1	LdBPK_030014400.1	100	2094	0	0	1	2094	1	2094	0	3868
1	LdBPK_030920.1	LdBPK_030014500.1	100	987	0	0	1	987	1	987	0	1823
1	LdBPK_030930.1	LdBPK_030014600.1	100	1908	0	0	1	1908	1	1908	0	3524
1	LdBPK_030940.1	LdBPK_030014700.1	100	315	0	0	1	315	1	315	2e-166	582
1	LdBPK_030950.1	LdBPK_030014800.1	100	978	0	0	1	978	1	978	0	1807
1	LdBPK_030960.1	LdBPK_030014900.1	100	1242	0	0	1	1242	1	1242	0	2294
1	LdBPK_030970.1	LdBPK_030013300.1	100	753	0	0	1	753	1	753	0	1391
1	LdBPK_040010.1	LdBPK_040005000.1	100	3072	0	0	1	3072	1	3072	0	5674
1	LdBPK_040020.1	LdBPK_100005400.1	100	2760	0	0	1	2760	1	2760	0	5097
1	LdBPK_040030.1	LdBPK_040005200.1	100	2175	0	0	1	2175	1	2175	0	4017
1	LdBPK_040031.1	LdBPK_040005300.1	100	222	0	0	1	222	1	222	6e-115	411
1	LdBPK_040040.1	LdBPK_040005400.1	100	1320	0	0	1	1320	1	1320	0	2438
1	LdBPK_040050.1	LdBPK_040005500.1	100	504	0	0	1	504	1	504	0	931
1	LdBPK_040060.1	LdBPK_040005600.1	100	1590	0	0	1	1590	1	1590	0	2937
1	LdBPK_040070.1	LdBPK_040005700.1	100	789	0	0	1	789	1	789	0	1458
1	LdBPK_040080.1	LdBPK_040005800.1	100	738	0	0	1	738	1	738	0	1363
1	LdBPK_040090.1	LdBPK_040005900.1	100	477	0	0	1	477	1	477	0	881
1	LdBPK_040100.1	LdBPK_040006000.1	100	5619	0	0	1	5619	1	5619	0	10380
1	LdBPK_040110.1	LdBPK_040006100.1	100	1734	0	0	1	1734	1	1734	0	3203
1	LdBPK_040120.1	LdBPK_040006200.1	100	1044	0	0	1	1044	1	1044	0	1929
1	LdBPK_040130.1	LdBPK_040006300.1	100	903	0	0	1	903	1	903	0	1668
1	LdBPK_040140.1	LdBPK_040006400.1	100	477	0	0	1	477	1	477	0	881
1	LdBPK_040150.1	LdBPK_040006500.1	100	1305	0	0	1	1305	1	1305	0	2410
4	LdBPK_040160.1	LdBPK_040006600.1	100	1578	0	0	1	1578	1	1578	0	2915
4	LdBPK_040160.1	LdBPK_040006700.1	100	1578	0	0	1	1578	1	1578	0	2915
4	LdBPK_040160.1	LdBPK_040006800.1	100	1578	0	0	1	1578	1	1578	0	2915
4	LdBPK_040160.1	LdBPK_040006900.1	100	1578	0	0	1	1578	1	1578	0	2915
2	LdBPK_040170.1	LdBPK_040007000.1	100	1047	0	0	1	1047	1	1047	0	1934
2	LdBPK_040170.1	LdBPK_040007100.1	99.63	268	1	0	780	1047	1395	1662	4e-138	490
2	LdBPK_040180.1	LdBPK_040007100.1	100	1710	0	0	1	1710	1	1710	0	3158
2	LdBPK_040180.1	LdBPK_040007000.1	99.68	316	1	0	1395	1710	780	1095	1e-164	579
1	LdBPK_040190.1	LdBPK_040007200.1	100	549	0	0	1	549	1	549	0	1014
1	LdBPK_040200.1	LdBPK_040007300.1	100	858	0	0	1	858	1	858	0	1585
1	LdBPK_040210.1	LdBPK_040007400.1	100	1065	0	0	1	1065	1	1065	0	1967
1	LdBPK_040220.1	LdBPK_040007500.1	100	777	0	0	1	777	1	777	0	1435
1	LdBPK_040230.1	LdBPK_040007600.1	100	873	0	0	1	873	1	873	0	1613
1	LdBPK_040240.1	LdBPK_040007700.1	100	4407	0	0	1	4407	1	4407	0	8139
1	LdBPK_040250.1	LdBPK_040007800.1	100	807	0	0	1	807	1	807	0	1491
1	LdBPK_040260.1	LdBPK_040007900.1	100	1443	0	0	1	1443	1	1443	0	2665
1	LdBPK_040270.1	LdBPK_040008000.1	100	5559	0	0	1	5559	370	5928	0	10270
1	LdBPK_040280.1	LdBPK_040008100.1	100	1347	0	0	1	1347	1	1347	0	2488
1	LdBPK_040290.1	LdBPK_040008200.1	100	810	0	0	1	810	166	975	0	1496
2	LdBPK_040300.1	LdBPK_040008300.1	99.94	1793	1	0	1	1793	1	1793	0	3306
2	LdBPK_040300.1	LdBPK_040008400.1	100	1062	0	0	733	1794	1	1062	0	1962
1	LdBPK_040310.1	LdBPK_040008300.1	100	106	0	0	6	111	586	691	8e-51	196
1	LdBPK_040320.1	LdBPK_040008500.1	100	2565	0	0	1	2565	1	2565	0	4737
1	LdBPK_040330.1	LdBPK_040008600.1	100	555	0	0	1	555	1	555	0	1026
1	LdBPK_040340.1	LdBPK_040008700.1	100	6414	0	0	1	6414	1	6414	0	11850
1	LdBPK_040350.1	LdBPK_040008800.1	100	573	0	0	1	573	1	573	0	1059
1	LdBPK_040360.1	LdBPK_040008900.1	100	1062	0	0	1	1062	1	1062	0	1962
1	LdBPK_040370.1	LdBPK_040009000.1	100	729	0	0	1	729	1	729	0	1347
1	LdBPK_040380.1	LdBPK_040009100.1	100	1023	0	0	1	1023	1	1023	0	1890
1	LdBPK_040390.1	LdBPK_040009200.1	100	3366	0	0	1	3366	1	3366	0	6216
1	LdBPK_040400.1	LdBPK_040009300.1	100	1086	0	0	1	1086	1	1086	0	2006
1	LdBPK_040410.1	LdBPK_040009400.1	100	12360	0	0	1	12360	1	12360	0	22830
1	LdBPK_040420.1	LdBPK_040009500.1	100	3411	0	0	1	3411	583	3993	0	6300
1	LdBPK_040430.1	LdBPK_040009600.1	100	2568	0	0	1	2568	1	2568	0	4743
1	LdBPK_040440.1	LdBPK_040009700.1	100	1440	0	0	1	1440	1	1440	0	2660
1	LdBPK_040470.1	LdBPK_040010000.1	100	573	0	0	1	573	1	573	0	1059
1	LdBPK_040480.1	LdBPK_040010100.1	100	972	0	0	1	972	1	972	0	1796
1	LdBPK_040490.1	LdBPK_040010200.1	100	9021	0	0	1	9021	1	9021	0	16660
1	LdBPK_040500.1	LdBPK_040010300.1	100	4743	0	0	1	4743	1	4743	0	8759
1	LdBPK_040510.1	LdBPK_040010400.1	100	3204	0	0	1	3204	1	3204	0	5917
1	LdBPK_040520.1	LdBPK_040010500.1	100	1044	0	0	1	1044	1	1044	0	1929
1	LdBPK_040530.1	LdBPK_040010600.1	100	1779	0	0	1	1779	1	1779	0	3286
1	LdBPK_040540.1	LdBPK_040010700.1	100	4653	0	0	1	4653	1	4653	0	8593
1	LdBPK_040550.1	LdBPK_040010800.1	100	930	0	0	1	930	1	930	0	1718
1	LdBPK_040560.1	LdBPK_040010900.1	100	4707	0	0	1	4707	1	4707	0	8693
1	LdBPK_040570.1	LdBPK_040011000.1	100	903	0	0	1	903	1	903	0	1668
1	LdBPK_040580.1	LdBPK_040011100.1	100	804	0	0	1	804	1	804	0	1485
1	LdBPK_040590.1	LdBPK_040011200.1	100	9321	0	0	1	9321	1	9321	0	17210
1	LdBPK_040600.1	LdBPK_040011300.1	100	504	0	0	1	504	1	504	0	931
1	LdBPK_040610.1	LdBPK_040011400.1	100	3870	0	0	1	3870	1	3870	0	7147
1	LdBPK_040620.1	LdBPK_040011600.1	100	1017	0	0	1	1017	1	1017	0	1879
1	LdBPK_040630.1	LdBPK_040011700.1	100	603	0	0	1	603	1	603	0	1114
1	LdBPK_040640.1	LdBPK_040011800.1	100	987	0	0	1	987	1	987	0	1823
1	LdBPK_040650.1	LdBPK_040011900.1	100	3729	0	0	61	3789	1	3729	0	6887
1	LdBPK_040670.1	LdBPK_040012100.1	100	108	0	0	1	108	1	108	6e-52	200
1	LdBPK_040680.1	LdBPK_040012200.1	100	447	0	0	1	447	1	447	0	826
1	LdBPK_040690.1	LdBPK_040012300.1	100	2169	0	0	1	2169	1	2169	0	4006
1	LdBPK_040700.1	LdBPK_040012400.1	100	2865	0	0	1	2865	412	3276	0	5291
1	LdBPK_040710.1	LdBPK_040012500.1	100	2385	0	0	1	2385	1	2385	0	4405
1	LdBPK_040720.1	LdBPK_040012600.1	100	2136	0	0	1	2136	1	2136	0	3945
1	LdBPK_040730.1	LdBPK_040012700.1	100	1911	0	0	1	1911	1	1911	0	3530
1	LdBPK_040740.1	LdBPK_040012800.1	100	1932	0	0	1	1932	1	1932	0	3568
2	LdBPK_040750.1	LdBPK_040012900.1	100	642	0	0	1	642	1	642	0	1186
2	LdBPK_040750.1	LdBPK_040014900.1	100	642	0	0	1	642	1	642	0	1186
2	LdBPK_040760.1	LdBPK_040013000.1	100	480	0	0	73	552	1	480	0	887
2	LdBPK_040760.1	LdBPK_040013100.1	100	267	0	0	286	552	1	267	1e-139	494
2	LdBPK_040770.1	LdBPK_040013100.1	100	519	0	0	1	519	1	519	0	959
2	LdBPK_040770.1	LdBPK_040013000.1	99.81	519	1	0	1	519	214	732	0	953
1	LdBPK_040780.1	LdBPK_040013200.1	100	1731	0	0	1	1731	1	1731	0	3197
1	LdBPK_040790.1	LdBPK_040013300.1	100	3405	0	0	1	3405	1	3405	0	6288
1	LdBPK_040800.1	LdBPK_040013400.1	99.54	1080	0	2	1	1080	363	1437	0	1962
1	LdBPK_040810.1	LdBPK_040013500.1	100	1317	0	0	1	1317	700	2016	0	2433
1	LdBPK_040820.1	LdBPK_040013600.1	100	1182	0	0	1	1182	46	1227	0	2183
1	LdBPK_040830.1	LdBPK_040013700.1	100	4191	0	0	1	4191	1	4191	0	7740
1	LdBPK_040840.1	LdBPK_040013800.1	100	2082	0	0	1	2082	559	2640	0	3845
1	LdBPK_040850.1	LdBPK_040013900.1	100	1191	0	0	1	1191	1	1191	0	2200
1	LdBPK_040870.1	LdBPK_040014100.1	100	3555	0	0	1	3555	1	3555	0	6565
1	LdBPK_040880.1	LdBPK_040014200.1	100	522	0	0	1	522	1	522	0	965
1	LdBPK_040890.1	LdBPK_040014300.1	100	3828	0	0	1	3828	1	3828	0	7070
1	LdBPK_040900.1	LdBPK_040014400.1	100	5625	0	0	1	5625	1	5625	0	10390
1	LdBPK_040910.1	LdBPK_040014500.1	100	744	0	0	1	744	1	744	0	1375
1	LdBPK_040920.1	LdBPK_040014600.1	100	1788	0	0	1	1788	1	1788	0	3302
1	LdBPK_040930.1	LdBPK_040014700.1	100	447	0	0	1	447	1	447	0	826
1	LdBPK_040940.1	LdBPK_040014800.1	100	1482	0	0	1	1482	1	1482	0	2737
2	LdBPK_040950.1	LdBPK_040012900.1	100	93	0	0	1	93	1	93	1e-43	172
2	LdBPK_040950.1	LdBPK_040014900.1	100	93	0	0	1	93	1	93	1e-43	172
1	LdBPK_040960.1	LdBPK_040015000.1	100	630	0	0	1	630	1	630	0	1164
1	LdBPK_040970.1	LdBPK_040015100.1	100	1467	0	0	1	1467	109	1575	0	2710
1	LdBPK_040980.1	LdBPK_040015200.1	100	1446	0	0	1	1446	1	1446	0	2671
1	LdBPK_040990.1	LdBPK_040015300.1	100	3726	0	0	1	3726	1	3726	0	6881
1	LdBPK_041000.1	LdBPK_040015400.1	100	855	0	0	1	855	1	855	0	1580
1	LdBPK_041010.1	LdBPK_040015500.1	100	3537	0	0	1	3537	1	3537	0	6532
1	LdBPK_041020.1	LdBPK_040015600.1	100	669	0	0	1	669	1	669	0	1236
1	LdBPK_041030.1	LdBPK_040015700.1	100	585	0	0	1	585	1	585	0	1081
1	LdBPK_041040.1	LdBPK_040015800.1	100	927	0	0	1	927	373	1299	0	1712
1	LdBPK_041050.1	LdBPK_040015900.1	100	1071	0	0	1	1071	1	1071	0	1978
1	LdBPK_041060.1	LdBPK_040016000.1	100	1458	0	0	1	1458	1	1458	0	2693
1	LdBPK_041070.1	LdBPK_040016100.1	100	390	0	0	1	390	1	390	0	721
1	LdBPK_041080.1	LdBPK_040016200.1	100	2631	0	0	1	2631	1	2631	0	4859
1	LdBPK_041100.1	LdBPK_040016300.1	100	3921	0	0	1	3921	154	4074	0	7241
1	LdBPK_041110.1	LdBPK_040016400.1	100	330	0	0	1	330	1	330	8e-175	610
1	LdBPK_041120.1	LdBPK_040016500.1	100	2874	0	0	1	2874	1	2874	0	5308
1	LdBPK_041130.1	LdBPK_040016600.1	100	2190	0	0	1	2190	1	2190	0	4045
1	LdBPK_041140.1	LdBPK_040016700.1	100	933	0	0	1	933	1	933	0	1724
1	LdBPK_041150.1	LdBPK_040016800.1	100	903	0	0	1	903	1	903	0	1668
1	LdBPK_041160.1	LdBPK_040016900.1	100	507	0	0	1	507	1	507	0	937
1	LdBPK_041170.1	LdBPK_040017000.1	100	1056	0	0	1	1056	1	1056	0	1951
1	LdBPK_041190.1	LdBPK_040017200.1	100	936	0	0	1	936	1	936	0	1729
2	LdBPK_041200.1	LdBPK_040017300.1	100	1602	0	0	5587	7188	5887	7488	0	2959
2	LdBPK_041200.1	LdBPK_040017300.1	99.98	5892	1	0	1	5892	1	5892	0	10880
1	LdBPK_041210.1	LdBPK_040017400.1	100	1572	0	0	1	1572	1	1572	0	2904
1	LdBPK_041220.1	LdBPK_040017500.1	100	564	0	0	1	564	1	564	0	1042
1	LdBPK_041230.1	LdBPK_040017600.1	100	1107	0	0	1	1107	1	1107	0	2045
1	LdBPK_041240.1	LdBPK_040017700.1	100	3186	0	0	1	3186	1	3186	0	5884
1	LdBPK_041250.1	LdBPK_040017800.1	100	1131	0	0	1	1131	1	1131	0	2089
2	LdBPK_044260.1	LdBPK_340051100.1	100	339	0	0	1	339	1	339	8e-180	627
2	LdBPK_044260.1	LdBPK_340051300.1	100	339	0	0	1	339	1	339	8e-180	627
1	LdBPK_044270.1	LdBPK_340051400.1	100	690	0	0	1	690	1	690	0	1275
2	LdBPK_044280.1	LdBPK_340051200.1	100	123	0	0	1	123	1	123	3e-60	228
2	LdBPK_044280.1	LdBPK_340051500.1	100	123	0	0	1	123	1	123	3e-60	228
1	LdBPK_044290.1	LdBPK_340038100.1	100	1026	0	0	1	1026	1	1026	0	1895
1	LdBPK_044300.1	LdBPK_340038000.1	100	774	0	0	1	774	1	774	0	1430
1	LdBPK_044310.1	LdBPK_340037900.1	100	1194	0	0	1	1194	1	1194	0	2206
1	LdBPK_044320.1	LdBPK_340037800.1	100	1641	0	0	1	1641	1	1641	0	3031
1	LdBPK_044330.1	LdBPK_340037700.1	100	2232	0	0	1	2232	1	2232	0	4122
1	LdBPK_044340.1	LdBPK_340034100.1	100	579	0	0	1	579	1	579	0	1070
2	LdBPK_044360.1	LdBPK_340021000.1	100	936	0	0	1	936	1	936	0	1729
2	LdBPK_044360.1	LdBPK_340021100.1	100	826	0	0	1	826	1	826	0	1526
1	LdBPK_050010.1	LdBPK_050005000.1	100	2748	0	0	1	2748	1	2748	0	5075
1	LdBPK_050020.1	LdBPK_050005100.1	100	420	0	0	1	420	1	420	0	776
1	LdBPK_050030.1	LdBPK_050005200.1	100	588	0	0	1	588	1	588	0	1086
1	LdBPK_050040.1	LdBPK_050005300.1	100	1746	0	0	1	1746	1	1746	0	3225
1	LdBPK_050050.1	LdBPK_050005400.1	100	2502	0	0	1	2502	1	2502	0	4621
1	LdBPK_050060.1	LdBPK_050005500.1	100	2502	0	0	1	2502	1	2502	0	4621
1	LdBPK_050070.1	LdBPK_050005600.1	100	276	0	0	1	276	1	276	7e-145	510
1	LdBPK_050080.1	LdBPK_050005700.1	100	606	0	0	1	606	1	606	0	1120
1	LdBPK_050090.1	LdBPK_050005800.1	100	540	0	0	1	540	1	540	0	998
1	LdBPK_050100.1	LdBPK_050005900.1	100	1914	0	0	1	1914	1	1914	0	3535
1	LdBPK_050110.1	LdBPK_050006000.1	100	372	0	0	1	372	1	372	0	688
1	LdBPK_050120.1	LdBPK_050006100.1	100	1017	0	0	1	1017	1	1017	0	1879
1	LdBPK_050130.1	LdBPK_050006200.1	100	1299	0	0	1	1299	1	1299	0	2399
1	LdBPK_050140.1	LdBPK_050006300.1	100	2037	0	0	1	2037	1	2037	0	3762
1	LdBPK_050150.1	LdBPK_050006400.1	100	1326	0	0	1	1326	1	1326	0	2449
1	LdBPK_050160.1	LdBPK_050006500.1	100	1542	0	0	1	1542	1	1542	0	2848
1	LdBPK_050170.1	LdBPK_050006600.1	100	2280	0	0	1	2280	1	2280	0	4211
1	LdBPK_050180.1	LdBPK_050006700.1	100	1434	0	0	1	1434	1	1434	0	2649
1	LdBPK_050190.1	LdBPK_050006800.1	100	1086	0	0	1	1086	1	1086	0	2006
1	LdBPK_050200.1	LdBPK_050006900.1	100	2361	0	0	1	2361	1	2361	0	4361
1	LdBPK_050210.1	LdBPK_050007000.1	100	4488	0	0	1	4488	1	4488	0	8288
1	LdBPK_050220.1	LdBPK_050007100.1	100	2007	0	0	1	2007	1	2007	0	3707
1	LdBPK_050230.1	LdBPK_050007200.1	100	1902	0	0	1	1902	1	1902	0	3513
1	LdBPK_050240.1	LdBPK_050007300.1	100	990	0	0	310	1299	1	990	0	1829
1	LdBPK_050250.1	LdBPK_050007400.1	100	294	0	0	1	294	1	294	7e-155	544
1	LdBPK_050260.1	LdBPK_050007500.1	100	1161	0	0	1	1161	1	1161	0	2145
1	LdBPK_050280.1	LdBPK_050007700.1	100	675	0	0	1	675	1	675	0	1247
1	LdBPK_050290.1	LdBPK_050007800.1	100	522	0	0	1	522	1	522	0	965
1	LdBPK_050300.1	LdBPK_050007900.1	100	1458	0	0	1	1458	1	1458	0	2693
1	LdBPK_050310.1	LdBPK_050008000.1	100	2316	0	0	1	2316	304	2619	0	4277
1	LdBPK_050320.1	LdBPK_050008100.1	100	543	0	0	1	543	1	543	0	1003
1	LdBPK_050330.1	LdBPK_050008300.1	100	2985	0	0	1	2985	1	2985	0	5513
1	LdBPK_050340.1	LdBPK_050008400.1	100	1116	0	0	1	1116	1	1116	0	2061
1	LdBPK_050350.1	LdBPK_050008500.1	100	1476	0	0	1	1476	1	1476	0	2726
1	LdBPK_050360.1	LdBPK_050008600.1	100	1878	0	0	1	1878	1	1878	0	3469
1	LdBPK_050370.1	LdBPK_050008700.1	100	987	0	0	1	987	1	987	0	1823
1	LdBPK_050380.1	LdBPK_050008800.1	100	183	0	0	1	183	1	183	2e-93	339
1	LdBPK_050390.1	LdBPK_050008900.1	100	2370	0	0	1	2370	1	2370	0	4377
1	LdBPK_050400.1	LdBPK_050009000.1	100	3633	0	0	1	3633	1	3633	0	6709
1	LdBPK_050410.1	LdBPK_050009100.1	100	2763	0	0	1	2763	1	2763	0	5103
1	LdBPK_050420.1	LdBPK_050009200.1	100	336	0	0	1	336	1	336	4e-178	621
1	LdBPK_050430.1	LdBPK_050009300.1	100	2028	0	0	1	2028	1	2028	0	3746
1	LdBPK_050440.1	LdBPK_050009400.1	100	2562	0	0	1	2562	1	2562	0	4732
1	LdBPK_050450.1	LdBPK_050009500.1	100	591	0	0	1	591	1	591	0	1092
1	LdBPK_050460.1	LdBPK_050009600.1	100	1884	0	0	1	1884	1	1884	0	3480
1	LdBPK_050470.1	LdBPK_050009700.1	100	729	0	0	1	729	1	729	0	1347
1	LdBPK_050480.1	LdBPK_050009800.1	100	1725	0	0	1	1725	1	1725	0	3186
1	LdBPK_050490.1	LdBPK_050009900.1	100	504	0	0	313	816	1	504	0	931
3	LdBPK_050510.1	LdBPK_050010000.1	100	1725	0	0	1	1725	1	1725	0	3186
3	LdBPK_050510.1	LdBPK_050010100.1	100	1725	0	0	1	1725	1	1725	0	3186
3	LdBPK_050510.1	LdBPK_050010200.1	100	1725	0	0	1	1725	1	1725	0	3186
1	LdBPK_050520.1	LdBPK_050010300.1	100	1023	0	0	1	1023	1	1023	0	1890
1	LdBPK_050530.1	LdBPK_050010400.1	100	6294	0	0	1	6294	1	6294	0	11620
1	LdBPK_050540.1	LdBPK_050010500.1	100	405	0	0	1	405	1	405	0	749
1	LdBPK_050550.1	LdBPK_050010600.1	100	948	0	0	1	948	1	948	0	1751
1	LdBPK_050560.1	LdBPK_050010700.1	100	1260	0	0	1	1260	1	1260	0	2327
1	LdBPK_050570.1	LdBPK_050010800.1	100	1233	0	0	1	1233	1	1233	0	2278
1	LdBPK_050580.1	LdBPK_050010900.1	100	2340	0	0	1	2340	1	2340	0	4322
1	LdBPK_050590.1	LdBPK_050011000.1	100	3021	0	0	1	3021	1	3021	0	5579
1	LdBPK_050600.1	LdBPK_050011100.1	100	2721	0	0	1	2721	1	2721	0	5025
1	LdBPK_050610.1	LdBPK_050011200.1	100	2946	0	0	1	2946	1	2946	0	5441
1	LdBPK_050620.1	LdBPK_050011300.1	100	1293	0	0	1	1293	1384	2676	0	2388
1	LdBPK_050630.1	LdBPK_050011400.1	100	3210	0	0	1	3210	469	3678	0	5928
1	LdBPK_050640.1	LdBPK_050011500.1	100	5748	0	0	1	5748	1	5748	0	10620
1	LdBPK_050650.1	LdBPK_050011600.1	100	2604	0	0	1	2604	1	2604	0	4809
1	LdBPK_050660.1	LdBPK_050011700.1	100	972	0	0	1	972	1	972	0	1796
1	LdBPK_050670.1	LdBPK_050011800.1	100	7548	0	0	1	7548	1	7548	0	13940
1	LdBPK_050680.1	LdBPK_050011900.1	100	1041	0	0	1	1041	1	1041	0	1923
1	LdBPK_050690.1	LdBPK_050012000.1	100	8004	0	0	1	8004	1	8004	0	14780
1	LdBPK_050700.1	LdBPK_050012100.1	100	5178	0	0	1	5178	1	5178	0	9563
1	LdBPK_050710.1	LdBPK_050012200.1	100	4188	0	0	1	4188	1	4188	0	7734
1	LdBPK_050720.1	LdBPK_050012300.1	100	4107	0	0	1	4107	1	4107	0	7585
1	LdBPK_050730.1	LdBPK_050012400.1	100	1830	0	0	1	1830	397	2226	0	3380
1	LdBPK_050740.1	LdBPK_050012500.1	100	1095	0	0	1	1095	1	1095	0	2023
1	LdBPK_050750.1	LdBPK_050012600.1	100	2472	0	0	1	2472	1	2472	0	4566
1	LdBPK_050760.1	LdBPK_050012700.1	100	3858	0	0	673	4530	1	3858	0	7125
1	LdBPK_050770.1	LdBPK_050012800.1	100	4143	0	0	1	4143	1	4143	0	7651
1	LdBPK_050780.1	LdBPK_050012900.1	100	444	0	0	1	444	1	444	0	821
1	LdBPK_050790.1	LdBPK_050013000.1	100	1164	0	0	1	1164	1	1164	0	2150
1	LdBPK_050800.1	LdBPK_050013100.1	100	1518	0	0	1	1518	1	1518	0	2804
1	LdBPK_050810.1	LdBPK_050013200.1	100	492	0	0	1	492	1	492	0	909
1	LdBPK_050820.1	LdBPK_050013300.1	100	2826	0	0	1	2826	1	2826	0	5219
1	LdBPK_050830.1	LdBPK_050013400.1	100	921	0	0	1	921	1	921	0	1701
1	LdBPK_050840.1	LdBPK_050013500.1	100	4275	0	0	1	4275	1	4275	0	7895
1	LdBPK_050850.1	LdBPK_050013600.1	100	2004	0	0	1	2004	1	2004	0	3701
1	LdBPK_050860.1	LdBPK_050013700.1	100	468	0	0	1	468	1	468	0	865
1	LdBPK_050870.1	LdBPK_050013800.1	100	5817	0	0	1	5817	1	5817	0	10740
1	LdBPK_050880.1	LdBPK_050013900.1	100	618	0	0	1	618	1	618	0	1142
1	LdBPK_050890.1	LdBPK_050014000.1	100	2124	0	0	1	2124	1	2124	0	3923
1	LdBPK_050900.1	LdBPK_050014100.1	100	861	0	0	1	861	1	861	0	1591
1	LdBPK_050910.1	LdBPK_050014200.1	100	3309	0	0	1	3309	1	3309	0	6111
1	LdBPK_050920.1	LdBPK_050014300.1	100	3267	0	0	1	3267	1	3267	0	6034
1	LdBPK_050930.1	LdBPK_050014400.1	100	1395	0	0	1	1395	1	1395	0	2577
1	LdBPK_050940.1	LdBPK_050014500.1	100	3954	0	0	1	3954	1	3954	0	7302
1	LdBPK_050950.1	LdBPK_050014600.1	100	2724	0	0	1	2724	1	2724	0	5031
1	LdBPK_050960.1	LdBPK_050014700.1	100	2040	0	0	1	2040	1	2040	0	3768
1	LdBPK_050970.1	LdBPK_050015000.1	100	1113	0	0	1	1113	1	1113	0	2056
1	LdBPK_050980.1	LdBPK_050015100.1	100	1446	0	0	1	1446	1	1446	0	2671
1	LdBPK_050990.1	LdBPK_050015200.1	100	270	0	0	1	270	1	270	1e-141	499
1	LdBPK_051000.1	LdBPK_050015300.1	100	312	0	0	1	312	1	312	8e-165	577
1	LdBPK_051010.1	LdBPK_050015400.1	100	1845	0	0	1	1845	1	1845	0	3408
1	LdBPK_051020.1	LdBPK_050015500.1	100	2760	0	0	1	2760	1	2760	0	5097
1	LdBPK_051030.1	LdBPK_050015600.1	100	438	0	0	1	438	1	438	0	809
1	LdBPK_051040.1	LdBPK_050015700.1	100	1074	0	0	1	1074	1	1074	0	1984
1	LdBPK_051060.1	LdBPK_050015800.1	100	1437	0	0	1	1437	1	1437	0	2654
1	LdBPK_051070.1	LdBPK_050015900.1	100	1554	0	0	1	1554	262	1815	0	2870
1	LdBPK_051080.1	LdBPK_050016000.1	100	2181	0	0	1	2181	1	2181	0	4028
1	LdBPK_051090.1	LdBPK_050016100.1	100	1725	0	0	1	1725	1	1725	0	3186
1	LdBPK_051100.1	LdBPK_050016200.1	100	738	0	0	1	738	1	738	0	1363
1	LdBPK_051110.1	LdBPK_050016300.1	100	3732	0	0	1	3732	1	3732	0	6892
1	LdBPK_051120.1	LdBPK_050016400.1	100	339	0	0	1	339	1	339	8e-180	627
1	LdBPK_051130.1	LdBPK_050016500.1	100	1527	0	0	1	1527	1	1527	0	2820
1	LdBPK_051140.1	LdBPK_050016600.1	100	1074	0	0	1	1074	1	1074	0	1984
1	LdBPK_051150.1	LdBPK_050016700.1	100	2751	0	0	1	2751	1	2751	0	5081
1	LdBPK_051160.1	LdBPK_050016900.1	100	750	0	0	1	750	1	750	0	1386
1	LdBPK_051170.1	LdBPK_050017000.1	100	1377	0	0	1	1377	1	1377	0	2543
1	LdBPK_051180.1	LdBPK_050017100.1	100	5880	0	0	1	5880	1	5880	0	10860
1	LdBPK_051190.1	LdBPK_050017200.1	100	408	0	0	1	408	1	408	0	754
1	LdBPK_051200.1	LdBPK_050017300.1	100	1191	0	0	1	1191	1	1191	0	2200
1	LdBPK_051210.1	LdBPK_050017400.1	100	855	0	0	1	855	1	855	0	1580
2	LdBPK_052580.1	LdBPK_250017800.1	100	90	0	0	1	90	1	90	5e-42	167
2	LdBPK_052580.1	LdBPK_250017900.1	100	90	0	0	1	90	1	90	5e-42	167
3	LdBPK_055450.1	LdBPK_350005300.1	100	1524	0	0	1	1524	1	1524	0	2815
3	LdBPK_055450.1	LdBPK_350005400.1	99.93	1497	1	0	28	1524	4	1500	0	2760
3	LdBPK_055450.1	LdBPK_350005200.1	100	1434	0	0	1	1434	1	1434	0	2649
1	LdBPK_060010.1	LdBPK_060005000.1	100	303	0	0	1	303	1	303	7e-160	560
1	LdBPK_060020.1	LdBPK_060005100.1	100	1608	0	0	1	1608	1	1608	0	2970
1	LdBPK_060030.1	LdBPK_060005200.1	100	2028	0	0	1	2028	1	2028	0	3746
1	LdBPK_060040.1	LdBPK_060005300.1	100	876	0	0	1	876	1	876	0	1618
1	LdBPK_060050.1	LdBPK_060005400.1	100	1413	0	0	34	1446	1	1413	0	2610
1	LdBPK_060060.1	LdBPK_060005500.1	100	969	0	0	1	969	1	969	0	1790
1	LdBPK_060070.1	LdBPK_060005700.1	100	819	0	0	1	819	1	819	0	1513
3	LdBPK_060080.1	LdBPK_060005800.1	100	393	0	0	1	393	1	393	0	726
3	LdBPK_060080.1	LdBPK_060005900.1	99.64	281	1	0	113	393	128	408	8e-146	514
3	LdBPK_060080.1	LdBPK_060006000.1	99.64	281	1	0	113	393	128	408	8e-146	514
3	LdBPK_060090.1	LdBPK_060005900.1	100	441	0	0	1	441	1	441	0	815
3	LdBPK_060090.1	LdBPK_060006000.1	100	441	0	0	1	441	1	441	0	815
3	LdBPK_060090.1	LdBPK_060005800.1	99.68	314	1	0	128	441	113	426	4e-164	575
3	LdBPK_060100.1	LdBPK_060006000.1	100	108	0	0	1	108	1165	1272	6e-52	200
3	LdBPK_060100.1	LdBPK_060006100.1	100	108	0	0	1	108	730	837	6e-52	200
3	LdBPK_060100.1	LdBPK_060005800.1	98.9	91	0	1	1	91	1150	1239	3e-40	161
1	LdBPK_060110.1	LdBPK_060006200.1	100	1806	0	0	1	1806	1	1806	0	3336
1	LdBPK_060120.1	LdBPK_060006300.1	100	564	0	0	1	564	1	564	0	1042
1	LdBPK_060130.1	LdBPK_060006400.1	100	561	0	0	1	561	1	561	0	1037
1	LdBPK_060140.1	LdBPK_060006500.1	100	744	0	0	1	744	1	744	0	1375
1	LdBPK_060150.1	LdBPK_060006600.1	100	330	0	0	1	330	1	330	8e-175	610
1	LdBPK_060160.1	LdBPK_060006700.1	100	1365	0	0	1	1365	1	1365	0	2521
1	LdBPK_060170.1	LdBPK_060006800.1	100	426	0	0	1	426	1	426	0	787
1	LdBPK_060180.1	LdBPK_060006900.1	100	1989	0	0	1	1989	1	1989	0	3674
1	LdBPK_060190.1	LdBPK_060007000.1	100	1764	0	0	1	1764	1	1764	0	3258
1	LdBPK_060200.1	LdBPK_060007100.1	100	1491	0	0	1	1491	1	1491	0	2754
1	LdBPK_060210.1	LdBPK_060007400.1	100	2004	0	0	1	2004	1	2004	0	3701
1	LdBPK_060220.1	LdBPK_060007500.1	100	861	0	0	1	861	1	861	0	1591
1	LdBPK_060240.1	LdBPK_060007700.1	100	2544	0	0	1	2544	1	2544	0	4698
1	LdBPK_060250.1	LdBPK_060007800.1	100	837	0	0	1	837	1	837	0	1546
1	LdBPK_060260.1	LdBPK_060007900.1	100	4500	0	0	1	4500	1	4500	0	8311
1	LdBPK_060270.1	LdBPK_060008000.1	100	939	0	0	1	939	1	939	0	1735
1	LdBPK_060280.1	LdBPK_060008100.1	100	2568	0	0	1	2568	1	2568	0	4743
1	LdBPK_060290.1	LdBPK_060008200.1	100	753	0	0	1	753	1	753	0	1391
1	LdBPK_060300.1	LdBPK_060008300.1	100	510	0	0	1	510	1	510	0	942
1	LdBPK_060310.1	LdBPK_060008400.1	100	2034	0	0	1	2034	1	2034	0	3757
1	LdBPK_060320.1	LdBPK_060008500.1	100	3075	0	0	1	3075	1	3075	0	5679
1	LdBPK_060330.1	LdBPK_060008600.1	100	3555	0	0	1	3555	1	3555	0	6565
1	LdBPK_060340.1	LdBPK_060008700.1	100	2718	0	0	1	2718	1	2718	0	5020
1	LdBPK_060350.1	LdBPK_060008800.1	100	1224	0	0	1	1224	1	1224	0	2261
1	LdBPK_060360.1	LdBPK_060008900.1	100	1356	0	0	1	1356	1	1356	0	2505
1	LdBPK_060370.1	LdBPK_060009000.1	100	1140	0	0	316	1455	1	1140	0	2106
1	LdBPK_060380.1	LdBPK_060009100.1	100	1206	0	0	1	1206	1	1206	0	2228
1	LdBPK_060390.1	LdBPK_060009200.1	100	2724	0	0	1	2724	1	2724	0	5031
1	LdBPK_060400.1	LdBPK_060009300.1	100	303	0	0	100	402	1	303	1e-159	560
2	LdBPK_060410.1	LdBPK_060009600.1	100	738	0	0	1	738	1	738	0	1363
2	LdBPK_060410.1	LdBPK_060009400.1	99.73	738	2	0	1	738	1	738	0	1352
1	LdBPK_060420.1	LdBPK_060009500.1	100	567	0	0	1	567	1	567	0	1048
1	LdBPK_060440.1	LdBPK_060009700.1	100	1719	0	0	1	1719	1	1719	0	3175
1	LdBPK_060450.1	LdBPK_060009800.1	100	2076	0	0	1	2076	1	2076	0	3834
1	LdBPK_060460.1	LdBPK_060009900.1	100	2979	0	0	1	2979	1	2979	0	5502
1	LdBPK_060470.1	LdBPK_060010000.1	100	1374	0	0	1	1374	1	1374	0	2538
1	LdBPK_060480.1	LdBPK_060010100.1	100	3831	0	0	1	3831	1	3831	0	7075
1	LdBPK_060490.1	LdBPK_060010200.1	100	3471	0	0	1	3471	1	3471	0	6410
1	LdBPK_060500.1	LdBPK_060010300.1	100	978	0	0	1	978	1	978	0	1807
1	LdBPK_060510.1	LdBPK_060010400.1	100	1461	0	0	1	1461	1	1461	0	2699
1	LdBPK_060520.1	LdBPK_060010500.1	100	1638	0	0	1	1638	1	1638	0	3025
1	LdBPK_060530.1	LdBPK_060010600.1	100	1986	0	0	1	1986	1	1986	0	3668
1	LdBPK_060540.1	LdBPK_060010700.1	100	5646	0	0	1	5646	1	5646	0	10430
1	LdBPK_060550.1	LdBPK_060010800.1	100	882	0	0	1	882	1	882	0	1629
1	LdBPK_060560.1	LdBPK_060010900.1	100	77	0	0	320	396	1	77	4e-34	143
1	LdBPK_060570.1	LdBPK_060011000.1	100	5232	0	0	1	5232	1	5232	0	9662
1	LdBPK_060580.1	LdBPK_060011100.1	100	807	0	0	1	807	1	807	0	1491
2	LdBPK_060590.1	LdBPK_060011200.1	100	438	0	0	1	438	1	438	0	809
2	LdBPK_060590.1	LdBPK_060011300.1	100	438	0	0	1	438	1	438	0	809
2	LdBPK_060600.1	LdBPK_060011200.1	100	435	0	0	1	435	1	435	0	804
2	LdBPK_060600.1	LdBPK_060011300.1	100	435	0	0	1	435	1	435	0	804
1	LdBPK_060610.1	LdBPK_060011400.1	100	4527	0	0	1	4527	1	4527	0	8360
1	LdBPK_060620.1	LdBPK_060011500.1	100	4101	0	0	1	4101	235	4335	0	7574
1	LdBPK_060630.1	LdBPK_060011600.1	100	921	0	0	1	921	1	921	0	1701
1	LdBPK_060640.1	LdBPK_060011700.1	100	3033	0	0	1	3033	1	3033	0	5602
1	LdBPK_060650.1	LdBPK_060011800.1	100	5109	0	0	625	5733	1	5109	0	9435
1	LdBPK_060660.1	LdBPK_060011900.1	100	9453	0	0	1	9453	1	9453	0	17460
1	LdBPK_060670.1	LdBPK_060012000.1	100	3024	0	0	1	3024	1	3024	0	5585
1	LdBPK_060680.1	LdBPK_060012100.1	100	2040	0	0	1	2040	1	2040	0	3768
1	LdBPK_060690.1	LdBPK_060012200.1	100	3912	0	0	1	3912	1	3912	0	7225
1	LdBPK_060700.1	LdBPK_060012300.1	100	732	0	0	1	732	1	732	0	1352
1	LdBPK_060710.1	LdBPK_060012400.1	100	1224	0	0	1	1224	1	1224	0	2261
1	LdBPK_060720.1	LdBPK_060012500.1	100	7065	0	0	832	7896	1	7065	0	13050
1	LdBPK_060730.1	LdBPK_060012600.1	100	2220	0	0	1	2220	1	2220	0	4100
1	LdBPK_060740.1	LdBPK_060012700.1	100	522	0	0	1	522	1	522	0	965
1	LdBPK_060750.1	LdBPK_060012800.1	100	5289	0	0	1	5289	1	5289	0	9768
1	LdBPK_060760.1	LdBPK_060012900.1	100	1017	0	0	1	1017	1	1017	0	1879
1	LdBPK_060770.1	LdBPK_060013000.1	100	2802	0	0	1	2802	394	3195	0	5175
1	LdBPK_060780.1	LdBPK_060013100.1	100	2010	0	0	97	2106	1	2010	0	3712
1	LdBPK_060790.1	LdBPK_060013200.1	100	3555	0	0	1	3555	1	3555	0	6565
1	LdBPK_060800.1	LdBPK_060013300.1	100	5979	0	0	1	5979	1	5979	0	11040
1	LdBPK_060810.1	LdBPK_060013400.1	100	10032	0	0	1	10032	1	10032	0	18530
1	LdBPK_060820.1	LdBPK_060013500.1	100	3225	0	0	1	3225	1	3225	0	5956
1	LdBPK_060830.1	LdBPK_060013600.1	100	4821	0	0	1	4821	1	4821	0	8903
1	LdBPK_060840.1	LdBPK_060013700.1	100	9921	0	0	859	10779	1	9921	0	18320
1	LdBPK_060850.1	LdBPK_060013800.1	100	1239	0	0	1	1239	1	1239	0	2289
1	LdBPK_060860.1	LdBPK_060013900.1	100	4158	0	0	1	4158	1	4158	0	7679
1	LdBPK_060870.1	LdBPK_060014000.1	100	699	0	0	1	699	1	699	0	1291
1	LdBPK_060880.1	LdBPK_060014100.1	100	10758	0	0	1	10758	1	10758	0	19870
1	LdBPK_060890.1	LdBPK_060014200.1	100	1563	0	0	1	1563	1	1563	0	2887
1	LdBPK_060900.1	LdBPK_060014300.1	100	1317	0	0	1	1317	1	1317	0	2433
1	LdBPK_060910.1	LdBPK_060014400.1	100	1251	0	0	1	1251	1	1251	0	2311
1	LdBPK_060920.1	LdBPK_060014500.1	100	2337	0	0	1	2337	1	2337	0	4316
1	LdBPK_060930.1	LdBPK_060014600.1	100	5538	0	0	1	5538	1	5538	0	10230
1	LdBPK_060940.1	LdBPK_060014700.1	100	396	0	0	1	396	271	666	0	732
1	LdBPK_060950.1	LdBPK_060014800.1	100	1350	0	0	1	1350	1	1350	0	2494
1	LdBPK_060960.1	LdBPK_060014900.1	100	2193	0	0	1	2193	1	2193	0	4050
1	LdBPK_060970.1	LdBPK_060015000.1	100	1767	0	0	1	1767	1	1767	0	3264
1	LdBPK_060980.1	LdBPK_060015100.1	100	2013	0	0	1	2013	1	2013	0	3718
1	LdBPK_060990.1	LdBPK_060015200.1	100	672	0	0	1	672	1	672	0	1242
1	LdBPK_061000.1	LdBPK_060015300.1	100	4971	0	0	1	4971	1	4971	0	9180
1	LdBPK_061010.1	LdBPK_060015400.1	100	3090	0	0	1	3090	1	3090	0	5707
1	LdBPK_061020.1	LdBPK_060015500.1	100	3639	0	0	1	3639	1	3639	0	6721
1	LdBPK_061030.1	LdBPK_060015600.1	100	468	0	0	1	468	1	468	0	865
1	LdBPK_061040.1	LdBPK_060015700.1	100	1506	0	0	1	1506	1	1506	0	2782
1	LdBPK_061050.1	LdBPK_060015800.1	100	2304	0	0	1	2304	1	2304	0	4255
1	LdBPK_061060.1	LdBPK_060015900.1	100	693	0	0	1	693	1	693	0	1280
1	LdBPK_061070.1	LdBPK_060016000.1	100	2676	0	0	1	2676	1	2676	0	4942
1	LdBPK_061080.1	LdBPK_060016100.1	100	2175	0	0	1	2175	1	2175	0	4017
1	LdBPK_061090.1	LdBPK_060016200.1	100	402	0	0	1	402	1	402	0	743
1	LdBPK_061100.1	LdBPK_060016300.1	100	948	0	0	88	1035	1	948	0	1751
1	LdBPK_061110.1	LdBPK_060016400.1	100	846	0	0	1	846	1	846	0	1563
1	LdBPK_061120.1	LdBPK_060016500.1	100	675	0	0	1	675	1	675	0	1247
1	LdBPK_061130.1	LdBPK_060016600.1	100	1788	0	0	1	1788	1	1788	0	3302
1	LdBPK_061140.1	LdBPK_060016700.1	100	909	0	0	1	909	1	909	0	1679
1	LdBPK_061150.1	LdBPK_060016800.1	100	3324	0	0	1	3324	1	3324	0	6139
1	LdBPK_061160.1	LdBPK_060016900.1	100	822	0	0	1	822	589	1410	0	1519
1	LdBPK_061170.1	LdBPK_060017000.1	100	990	0	0	1	990	1	990	0	1829
1	LdBPK_061180.1	LdBPK_060017100.1	100	2259	0	0	1	2259	1	2259	0	4172
1	LdBPK_061190.1	LdBPK_060017200.1	100	1566	0	0	1	1566	1	1566	0	2892
1	LdBPK_061200.1	LdBPK_060017300.1	100	3282	0	0	1	3282	1	3282	0	6061
1	LdBPK_061210.1	LdBPK_060017400.1	100	408	0	0	1	408	1	408	0	754
1	LdBPK_061220.1	LdBPK_060017500.1	100	1368	0	0	1	1368	1	1368	0	2527
1	LdBPK_061240.1	LdBPK_060017600.1	100	444	0	0	1	444	970	1413	0	821
1	LdBPK_061250.1	LdBPK_060017900.1	100	1185	0	0	1	1185	1	1185	0	2189
1	LdBPK_061260.1	LdBPK_060018000.1	100	1767	0	0	1	1767	1	1767	0	3264
1	LdBPK_061270.1	LdBPK_060018100.1	100	2376	0	0	1	2376	1	2376	0	4388
1	LdBPK_061280.1	LdBPK_060018200.1	100	882	0	0	1	882	1	882	0	1629
1	LdBPK_061290.1	LdBPK_060018300.1	100	1485	0	0	1	1485	1	1485	0	2743
1	LdBPK_061300.1	LdBPK_060018400.1	100	372	0	0	1	372	1	372	0	688
1	LdBPK_061310.1	LdBPK_060018500.1	100	717	0	0	1	717	1	717	0	1325
1	LdBPK_061320.1	LdBPK_060018700.1	100	1962	0	0	1	1962	1	1962	0	3624
1	LdBPK_061330.1	LdBPK_060018800.1	100	906	0	0	1	906	1	906	0	1674
1	LdBPK_061340.1	LdBPK_060018900.1	100	696	0	0	1	696	1	696	0	1286
2	LdBPK_061350.1	LdBPK_060019000.1	100	162	0	0	1	162	188	349	9e-82	300
2	LdBPK_061350.1	LdBPK_220005100.1	100	142	0	0	1	142	188	329	1e-70	263
2	LdBPK_061360.1	LdBPK_220005000.1	99.79	1929	4	0	1	1929	1	1929	0	3541
2	LdBPK_061360.1	LdBPK_060019100.1	99.53	1929	9	0	1	1929	1	1929	0	3513
1	LdBPK_070010.1	LdBPK_070005000.1	100	2178	0	0	1	2178	1	2178	0	4023
1	LdBPK_070020.1	LdBPK_070005100.1	100	810	0	0	1	810	1	810	0	1496
1	LdBPK_070030.1	LdBPK_070005200.1	100	900	0	0	1	900	1	900	0	1663
1	LdBPK_070040.1	LdBPK_070005300.1	100	687	0	0	1	687	169	855	0	1269
1	LdBPK_070050.1	LdBPK_070005400.1	100	945	0	0	1	945	1	945	0	1746
1	LdBPK_070060.1	LdBPK_070005500.1	100	2886	0	0	1	2886	1	2886	0	5330
1	LdBPK_070070.1	LdBPK_070009300.1	100	1833	0	0	1	1833	1	1833	0	3386
1	LdBPK_070080.1	LdBPK_070009200.1	100	2787	0	0	1	2787	1	2787	0	5147
1	LdBPK_070090.1	LdBPK_070009100.1	100	10800	0	0	1	10800	1	10800	0	19940
1	LdBPK_070095.1	LdBPK_010005800.1	100	819	0	0	1	819	1	819	0	1513
1	LdBPK_070100.1	LdBPK_070009000.1	100	2769	0	0	1	2769	1	2769	0	5114
1	LdBPK_070120.1	LdBPK_070008800.1	100	1971	0	0	1	1971	1	1971	0	3640
1	LdBPK_070130.1	LdBPK_070008700.1	100	1635	0	0	1	1635	1	1635	0	3020
1	LdBPK_070140.1	LdBPK_070010000.1	100	2343	0	0	1	2343	1	2343	0	4327
1	LdBPK_070150.1	LdBPK_070009900.1	100	1560	0	0	1	1560	1	1560	0	2881
1	LdBPK_070160.1	LdBPK_070009800.1	100	501	0	0	1	501	1	501	0	926
1	LdBPK_070170.1	LdBPK_070009700.1	100	474	0	0	1	474	1	474	0	876
1	LdBPK_070180.1	LdBPK_070009600.1	100	474	0	0	1	474	1	474	0	876
1	LdBPK_070190.1	LdBPK_070009500.1	100	330	0	0	1	330	1	330	8e-175	610
1	LdBPK_070200.1	LdBPK_070009400.1	100	1539	0	0	1	1539	1	1539	0	2843
1	LdBPK_070210.1	LdBPK_070005600.1	100	777	0	0	1	777	1	777	0	1435
1	LdBPK_070220.1	LdBPK_070005700.1	100	579	0	0	1	579	1	579	0	1070
1	LdBPK_070230.1	LdBPK_070005800.1	100	1875	0	0	1	1875	1	1875	0	3463
1	LdBPK_070240.1	LdBPK_070005900.1	100	3759	0	0	1	3759	1	3759	0	6942
1	LdBPK_070250.1	LdBPK_070006000.1	100	3099	0	0	1	3099	1	3099	0	5723
1	LdBPK_070260.1	LdBPK_070006100.1	100	1038	0	0	1	1038	1	1038	0	1917
1	LdBPK_070270.1	LdBPK_070006200.1	100	6666	0	0	1	6666	1	6666	0	12310
1	LdBPK_070280.1	LdBPK_070006300.1	100	1842	0	0	1	1842	1	1842	0	3402
1	LdBPK_070300.1	LdBPK_070006400.1	100	1059	0	0	1	1059	1	1059	0	1956
1	LdBPK_070310.1	LdBPK_070006500.1	100	1854	0	0	1	1854	1	1854	0	3424
1	LdBPK_070320.1	LdBPK_070006600.1	100	2547	0	0	1	2547	1	2547	0	4704
1	LdBPK_070330.1	LdBPK_070006800.1	100	3195	0	0	1	3195	1	3195	0	5901
1	LdBPK_070340.1	LdBPK_070006900.1	100	6357	0	0	1	6357	1	6357	0	11740
1	LdBPK_070350.1	LdBPK_070007000.1	100	1182	0	0	1	1182	1	1182	0	2183
1	LdBPK_070360.1	LdBPK_070007100.1	100	2268	0	0	1	2268	1	2268	0	4189
1	LdBPK_070370.1	LdBPK_070007200.1	100	762	0	0	1	762	1	762	0	1408
1	LdBPK_070380.1	LdBPK_070007300.1	100	1908	0	0	1	1908	1	1908	0	3524
1	LdBPK_070390.1	LdBPK_070007400.1	100	360	0	0	1	360	1	360	0	665
1	LdBPK_070400.1	LdBPK_070007500.1	100	1824	0	0	1	1824	1	1824	0	3369
1	LdBPK_070410.1	LdBPK_070007600.1	100	5601	0	0	1	5601	1	5601	0	10340
1	LdBPK_070420.1	LdBPK_070007700.1	100	1101	0	0	1	1101	1	1101	0	2034
1	LdBPK_070430.1	LdBPK_070007800.1	100	1194	0	0	1	1194	1	1194	0	2206
1	LdBPK_070440.1	LdBPK_070007900.1	100	18801	0	0	1	18801	1	18801	0	34720
1	LdBPK_070450.1	LdBPK_070008000.1	100	765	0	0	1	765	1	765	0	1413
1	LdBPK_070460.1	LdBPK_070008100.1	100	2547	0	0	1	2547	1	2547	0	4704
1	LdBPK_070470.1	LdBPK_070008200.1	100	2430	0	0	1	2430	1	2430	0	4488
1	LdBPK_070480.1	LdBPK_070008300.1	100	3138	0	0	1	3138	1	3138	0	5795
1	LdBPK_070490.1	LdBPK_070008400.1	100	2508	0	0	1	2508	1	2508	0	4632
1	LdBPK_070500.1	LdBPK_070008500.1	100	2346	0	0	1	2346	1	2346	0	4333
1	LdBPK_070520.1	LdBPK_070010200.1	100	480	0	0	1	480	1	480	0	887
1	LdBPK_070530.1	LdBPK_070010300.1	100	14550	0	0	1	14550	1	14550	0	26870
1	LdBPK_070540.1	LdBPK_070010400.1	100	855	0	0	1	855	343	1197	0	1580
2	LdBPK_070550.1	LdBPK_070010500.1	100	795	0	0	253	1047	1	795	0	1469
2	LdBPK_070550.1	LdBPK_070010600.1	100	795	0	0	253	1047	1	795	0	1469
1	LdBPK_070570.1	LdBPK_070010700.1	100	711	0	0	1	711	1	711	0	1314
1	LdBPK_070580.1	LdBPK_070010800.1	100	1095	0	0	1	1095	1	1095	0	2023
1	LdBPK_070590.1	LdBPK_070010900.1	100	3306	0	0	1	3306	31	3336	0	6106
1	LdBPK_070600.1	LdBPK_070011000.1	100	4662	0	0	1054	5715	1	4662	0	8610
1	LdBPK_070610.1	LdBPK_070011100.1	100	678	0	0	1	678	1	678	0	1253
1	LdBPK_070620.1	LdBPK_070011200.1	100	1398	0	0	1	1398	1	1398	0	2582
1	LdBPK_070630.1	LdBPK_070011300.1	100	4113	0	0	1	4113	1	4113	0	7596
1	LdBPK_070640.1	LdBPK_070011400.1	100	5343	0	0	1	5343	1	5343	0	9867
1	LdBPK_070650.1	LdBPK_070011400.1	100	5340	0	0	1	5340	1	5340	0	9862
1	LdBPK_070660.1	LdBPK_070011500.1	100	1728	0	0	1	1728	1	1728	0	3192
1	LdBPK_070670.1	LdBPK_070011600.1	100	588	0	0	1	588	1	588	0	1086
1	LdBPK_070680.1	LdBPK_070011700.1	100	750	0	0	1	750	1	750	0	1386
2	LdBPK_070690.1	LdBPK_070011800.1	100	1097	0	0	1	1097	1	1097	0	2026
2	LdBPK_070690.1	LdBPK_070011800.1	99.25	667	5	0	1008	1674	1245	1911	0	1205
2	LdBPK_070700.1	LdBPK_070011900.1	99.81	2699	1	4	115	2811	154	2850	0	4953
2	LdBPK_070700.1	LdBPK_070012100.1	98.27	2780	23	22	1	2766	112	2880	0	4844
1	LdBPK_070710.1	LdBPK_070012000.1	100	1008	0	0	1	1008	1	1008	0	1862
2	LdBPK_070720.1	LdBPK_070012100.1	100	387	0	0	598	984	1	387	0	715
2	LdBPK_070720.1	LdBPK_070011900.1	100	162	0	0	823	984	154	315	6e-81	300
1	LdBPK_070740.1	LdBPK_070012200.1	100	1560	0	0	1	1560	1	1560	0	2881
1	LdBPK_070750.1	LdBPK_070012300.1	100	507	0	0	1	507	1	507	0	937
1	LdBPK_070760.1	LdBPK_360014100.1	100	5484	0	0	328	5811	1	5484	0	10130
1	LdBPK_070770.1	LdBPK_070012500.1	100	4983	0	0	562	5544	1	4983	0	9202
1	LdBPK_070780.1	LdBPK_070012600.1	100	2751	0	0	1	2751	1	2751	0	5081
1	LdBPK_070790.1	LdBPK_070012700.1	100	564	0	0	1	564	1	564	0	1042
1	LdBPK_070800.1	LdBPK_070012800.1	100	1746	0	0	1	1746	1	1746	0	3225
1	LdBPK_070810.1	LdBPK_070012900.1	100	3786	0	0	1	3786	1	3786	0	6992
1	LdBPK_070820.1	LdBPK_070013000.1	100	2394	0	0	1	2394	1	2394	0	4421
1	LdBPK_070830.1	LdBPK_070013100.1	100	11424	0	0	1	11424	1	11424	0	21100
1	LdBPK_070840.1	LdBPK_070013200.1	100	453	0	0	1	453	1	453	0	837
1	LdBPK_070860.1	LdBPK_070013400.1	100	882	0	0	1	882	1	882	0	1629
1	LdBPK_070870.1	LdBPK_070013500.1	100	3714	0	0	220	3933	1	3714	0	6859
1	LdBPK_070880.1	LdBPK_070013600.1	100	1254	0	0	574	1827	1	1254	0	2316
1	LdBPK_070890.1	LdBPK_070013700.1	100	915	0	0	784	1698	1	915	0	1690
1	LdBPK_070900.1	LdBPK_070013800.1	100	873	0	0	106	978	1	873	0	1613
1	LdBPK_070910.1	LdBPK_070013900.1	100	1704	0	0	1	1704	313	2016	0	3147
1	LdBPK_070920.1	LdBPK_070014100.1	100	1116	0	0	1	1116	1	1116	0	2061
1	LdBPK_070930.1	LdBPK_070014200.1	100	1794	0	0	1	1794	1	1794	0	3314
3	LdBPK_070950.1	LdBPK_070014400.1	100	3351	0	0	1	3351	1	3351	0	6189
3	LdBPK_070950.1	LdBPK_070014600.1	99.38	321	2	0	3031	3351	2953	3273	2e-165	582
3	LdBPK_070950.1	LdBPK_070014500.1	100	178	0	0	3031	3208	2938	3115	3e-89	329
3	LdBPK_070960.1	LdBPK_070014400.1	100	3351	0	0	1	3351	1	3351	0	6189
3	LdBPK_070960.1	LdBPK_070014600.1	99.38	321	2	0	3031	3351	2953	3273	2e-165	582
3	LdBPK_070960.1	LdBPK_070014500.1	100	178	0	0	3031	3208	2938	3115	3e-89	329
3	LdBPK_070970.1	LdBPK_070014600.1	100	2187	0	0	1	2187	1	2187	0	4039
3	LdBPK_070970.1	LdBPK_070014500.1	100	410	0	0	23	432	29	438	0	758
3	LdBPK_070970.1	LdBPK_070014500.1	99	300	3	0	934	1233	940	1239	3e-152	538
1	LdBPK_070980.1	LdBPK_070014400.1	100	1317	0	0	1	1317	5917	7233	0	2433
2	LdBPK_070990.1	LdBPK_070014500.1	100	357	0	0	1	357	1	357	0	660
2	LdBPK_070990.1	LdBPK_070014600.1	100	329	0	0	29	357	23	351	3e-174	608
1	LdBPK_071000.1	LdBPK_070014700.1	100	549	0	0	1	549	1	549	0	1014
1	LdBPK_071010.1	LdBPK_070014800.1	100	4422	0	0	1	4422	1	4422	0	8167
1	LdBPK_071020.1	LdBPK_070014900.1	100	1128	0	0	1	1128	799	1926	0	2084
1	LdBPK_071030.1	LdBPK_070015200.1	100	891	0	0	1	891	1	891	0	1646
1	LdBPK_071040.1	LdBPK_070015300.1	100	5484	0	0	1	5484	1	5484	0	10130
1	LdBPK_071050.1	LdBPK_070015000.1	100	4071	0	0	1	4071	1	4071	0	7518
1	LdBPK_071060.1	LdBPK_070015100.1	100	1908	0	0	1	1908	1	1908	0	3524
1	LdBPK_071070.1	LdBPK_070015500.1	100	6963	0	0	757	7719	1	6963	0	12860
1	LdBPK_071080.1	LdBPK_070015600.1	100	1005	0	0	1	1005	1	1005	0	1857
1	LdBPK_071090.1	LdBPK_070015700.1	100	7347	0	0	1	7347	1	7347	0	13570
1	LdBPK_071100.1	LdBPK_070015800.1	100	5892	0	0	1489	7380	1	5892	0	10880
1	LdBPK_071150.1	LdBPK_070016300.1	100	1095	0	0	1	1095	1	1095	0	2023
1	LdBPK_071160.1	LdBPK_070016400.1	100	489	0	0	1	489	1	489	0	904
1	LdBPK_071170.1	LdBPK_070016500.1	100	3660	0	0	1	3660	1	3660	0	6759
1	LdBPK_071180.1	LdBPK_070016600.1	100	348	0	0	1	348	1	348	0	643
1	LdBPK_071190.1	LdBPK_070016800.1	100	612	0	0	1	612	1	612	0	1131
1	LdBPK_071200.1	LdBPK_070016900.1	100	975	0	0	1	975	1	975	0	1801
1	LdBPK_071210.1	LdBPK_070017000.1	100	3735	0	0	1	3735	1	3735	0	6898
1	LdBPK_071220.1	LdBPK_070017100.1	100	351	0	0	1	351	1	351	0	649
1	LdBPK_071230.1	LdBPK_070017200.1	100	1014	0	0	1	1014	532	1545	0	1873
1	LdBPK_071240.1	LdBPK_070017300.1	100	1353	0	0	1	1353	142	1494	0	2499
1	LdBPK_071250.1	LdBPK_070017400.1	100	2520	0	0	1	2520	1	2520	0	4654
1	LdBPK_071260.1	LdBPK_070017500.1	100	1254	0	0	1	1254	1	1254	0	2316
1	LdBPK_071270.1	LdBPK_070017600.1	100	915	0	0	1	915	1	915	0	1690
1	LdBPK_071280.1	LdBPK_070017700.1	100	112	0	0	327	438	1	112	2e-53	207
1	LdBPK_071290.1	LdBPK_070017900.1	100	1089	0	0	1	1089	1	1089	0	2012
1	LdBPK_071300.1	LdBPK_070018000.1	100	1038	0	0	1	1038	1	1038	0	1917
1	LdBPK_071310.1	LdBPK_070018100.1	100	1731	0	0	1	1731	1	1731	0	3197
1	LdBPK_071320.1	LdBPK_070018200.1	100	531	0	0	1	531	1	531	0	981
1	LdBPK_071330.1	LdBPK_070018300.1	100	7629	0	0	1	7629	1	7629	0	14090
1	LdBPK_071340.1	LdBPK_070018400.1	100	1476	0	0	1	1476	1	1476	0	2726
2	LdBPK_072480.1	LdBPK_270019500.1	100	972	0	0	1	972	1	972	0	1796
2	LdBPK_072480.1	LdBPK_270019600.1	100	972	0	0	1	972	1	972	0	1796
2	LdBPK_072500.1	LdBPK_270024000.1	100	1578	0	0	1	1578	1	1578	0	2915
2	LdBPK_072500.1	LdBPK_270024100.1	100	1578	0	0	1	1578	1	1578	0	2915
3	LdBPK_073400.1	LdBPK_310016500.1	100	141	0	0	1	141	1726	1866	4e-70	261
3	LdBPK_073400.1	LdBPK_310016900.1	100	141	0	0	1	141	1726	1866	4e-70	261
3	LdBPK_073400.1	LdBPK_310015900.1	99.29	141	1	0	1	141	1726	1866	2e-68	255
1	LdBPK_080010.1	LdBPK_080005000.1	100	3597	0	0	1	3597	1	3597	0	6643
1	LdBPK_080020.1	LdBPK_080005100.1	100	822	0	0	1	822	1	822	0	1519
1	LdBPK_080030.1	LdBPK_080005200.1	100	648	0	0	1	648	1	648	0	1197
1	LdBPK_080040.1	LdBPK_080005300.1	100	690	0	0	1	690	1	690	0	1275
1	LdBPK_080050.1	LdBPK_080005400.1	100	228	0	0	1	228	1	228	3e-118	422
1	LdBPK_080060.1	LdBPK_080005500.1	100	558	0	0	1	558	1	558	0	1031
1	LdBPK_080070.1	LdBPK_080005600.1	100	1890	0	0	1	1890	1	1890	0	3491
1	LdBPK_080080.1	LdBPK_080005700.1	100	2058	0	0	1	2058	1	2058	0	3801
1	LdBPK_080090.1	LdBPK_080005800.1	100	3402	0	0	1	3402	1	3402	0	6283
1	LdBPK_080100.1	LdBPK_080005900.1	100	1356	0	0	1	1356	1	1356	0	2505
1	LdBPK_080110.1	LdBPK_080006000.1	100	1932	0	0	1	1932	1	1932	0	3568
1	LdBPK_080120.1	LdBPK_080006100.1	100	813	0	0	1	813	1	813	0	1502
1	LdBPK_080130.1	LdBPK_080006200.1	100	3453	0	0	1	3453	1	3453	0	6377
1	LdBPK_080140.1	LdBPK_080006300.1	100	1758	0	0	1	1758	1	1758	0	3247
1	LdBPK_080150.1	LdBPK_080006400.1	100	3783	0	0	1	3783	1	3783	0	6986
1	LdBPK_080160.1	LdBPK_080006500.1	100	1500	0	0	1	1500	64	1563	0	2771
1	LdBPK_080170.1	LdBPK_080006600.1	100	702	0	0	1	702	1	702	0	1297
1	LdBPK_080180.1	LdBPK_080006700.1	100	1935	0	0	1	1935	1	1935	0	3574
1	LdBPK_080190.1	LdBPK_080006800.1	100	885	0	0	1	885	1	885	0	1635
1	LdBPK_080200.1	LdBPK_080006900.1	100	2064	0	0	1	2064	730	2793	0	3812
1	LdBPK_080210.1	LdBPK_080007000.1	100	1962	0	0	1	1962	1	1962	0	3624
1	LdBPK_080220.1	LdBPK_080007100.1	100	1506	0	0	1	1506	1	1506	0	2782
1	LdBPK_080230.1	LdBPK_080007200.1	100	3288	0	0	1	3288	1	3288	0	6072
1	LdBPK_080240.1	LdBPK_080007300.1	100	1569	0	0	1	1569	1	1569	0	2898
1	LdBPK_080250.1	LdBPK_080007400.1	100	789	0	0	1	789	1	789	0	1458
1	LdBPK_080270.1	LdBPK_080007600.1	100	1317	0	0	1	1317	1	1317	0	2433
1	LdBPK_080280.1	LdBPK_080007700.1	100	2502	0	0	1	2502	1	2502	0	4621
1	LdBPK_080290.1	LdBPK_080007800.1	100	1143	0	0	1	1143	1	1143	0	2111
1	LdBPK_080300.1	LdBPK_080007900.1	100	693	0	0	1	693	1	693	0	1280
1	LdBPK_080310.1	LdBPK_080008000.1	100	759	0	0	1	759	1	759	0	1402
1	LdBPK_080320.1	LdBPK_080008100.1	100	930	0	0	1	930	1	930	0	1718
1	LdBPK_080330.1	LdBPK_080008200.1	100	678	0	0	1	678	1	678	0	1253
1	LdBPK_080340.1	LdBPK_080008300.1	100	288	0	0	1	288	1	288	2e-151	532
1	LdBPK_080350.1	LdBPK_080008400.1	100	14331	0	0	1	14331	1	14331	0	26470
1	LdBPK_080360.1	LdBPK_080008500.1	100	4239	0	0	1	4239	1	4239	0	7829
1	LdBPK_080370.1	LdBPK_080008700.1	100	1731	0	0	1	1731	1	1731	0	3197
1	LdBPK_080380.1	LdBPK_080008800.1	100	663	0	0	1	663	1	663	0	1225
1	LdBPK_080390.1	LdBPK_080008900.1	100	5733	0	0	1	5733	1	5733	0	10590
1	LdBPK_080400.1	LdBPK_080009000.1	100	5658	0	0	1	5658	1	5658	0	10450
1	LdBPK_080410.1	LdBPK_080009100.1	100	3567	0	0	1	3567	1	3567	0	6588
1	LdBPK_080420.1	LdBPK_080009200.1	100	4212	0	0	1	4212	1	4212	0	7779
1	LdBPK_080430.1	LdBPK_080009300.1	100	5616	0	0	340	5955	1	5616	0	10370
1	LdBPK_080440.1	LdBPK_080009400.1	100	2778	0	0	1	2778	1	2778	0	5131
1	LdBPK_080450.1	LdBPK_080009500.1	100	7191	0	0	1	7191	1	7191	0	13280
1	LdBPK_080460.1	LdBPK_080009600.1	100	543	0	0	1	543	1	543	0	1003
1	LdBPK_080470.1	LdBPK_080009700.1	100	888	0	0	1	888	1	888	0	1640
1	LdBPK_080480.1	LdBPK_080009800.1	100	354	0	0	1	354	1	354	0	654
1	LdBPK_080490.1	LdBPK_080009900.1	100	849	0	0	1	849	1	849	0	1568
1	LdBPK_080500.1	LdBPK_080010000.1	100	1173	0	0	79	1251	1	1173	0	2167
1	LdBPK_080510.1	LdBPK_080010100.1	100	1101	0	0	1	1101	1	1101	0	2034
1	LdBPK_080520.1	LdBPK_080010200.1	100	2523	0	0	1	2523	1	2523	0	4660
1	LdBPK_080530.1	LdBPK_080010300.1	100	6987	0	0	1	6987	1	6987	0	12900
1	LdBPK_080540.1	LdBPK_080010400.1	100	5097	0	0	1243	6339	1	5097	0	9413
1	LdBPK_080550.1	LdBPK_080010500.1	100	1059	0	0	1	1059	1	1059	0	1956
1	LdBPK_080560.1	LdBPK_080010600.1	100	1467	0	0	1	1467	1	1467	0	2710
1	LdBPK_080570.1	LdBPK_080010700.1	100	1038	0	0	1	1038	1	1038	0	1917
1	LdBPK_080580.1	LdBPK_080010800.1	100	714	0	0	1	714	1	714	0	1319
1	LdBPK_080590.1	LdBPK_080010900.1	100	540	0	0	1	540	1	540	0	998
1	LdBPK_080600.1	LdBPK_080011000.1	100	504	0	0	1	504	1	504	0	931
1	LdBPK_080610.1	LdBPK_080011100.1	100	1551	0	0	1	1551	1	1551	0	2865
1	LdBPK_080620.1	LdBPK_080011300.1	100	432	0	0	1	432	1	432	0	798
1	LdBPK_080630.1	LdBPK_080011400.1	100	8652	0	0	1	8652	1	8652	0	15980
1	LdBPK_080640.1	LdBPK_080011500.1	100	6732	0	0	91	6822	1	6732	0	12430
1	LdBPK_080650.1	LdBPK_080011600.1	100	903	0	0	1	903	1	903	0	1668
1	LdBPK_080660.1	LdBPK_080011700.1	100	891	0	0	1	891	1	891	0	1646
1	LdBPK_080670.1	LdBPK_080011800.1	100	4080	0	0	1	4080	1	4080	0	7535
5	LdBPK_080710.1	LdBPK_080013000.1	100	609	0	0	1	609	1	609	0	1125
5	LdBPK_080710.1	LdBPK_080012200.1	99.24	525	4	0	1	525	1	525	0	948
5	LdBPK_080710.1	LdBPK_080012100.1	99.05	525	5	0	1	525	1	525	0	942
5	LdBPK_080710.1	LdBPK_080012300.1	99.05	525	5	0	1	525	1	525	0	942
5	LdBPK_080710.1	LdBPK_080012900.1	99.05	525	5	0	1	525	1	525	0	942
5	LdBPK_080720.1	LdBPK_080012500.1	100	609	0	0	1	609	1	609	0	1125
5	LdBPK_080720.1	LdBPK_080012600.1	100	609	0	0	1	609	1	609	0	1125
5	LdBPK_080720.1	LdBPK_080012700.1	100	609	0	0	1	609	1	609	0	1125
5	LdBPK_080720.1	LdBPK_080011900.1	99.84	609	1	0	1	609	1	609	0	1120
5	LdBPK_080720.1	LdBPK_080012400.1	99.84	609	1	0	1	609	1	609	0	1120
1	LdBPK_080730.1	LdBPK_080013100.1	100	1530	0	0	1	1530	1	1530	0	2826
1	LdBPK_080740.1	LdBPK_080013200.1	100	1908	0	0	1	1908	1	1908	0	3524
1	LdBPK_080750.1	LdBPK_080013300.1	100	993	0	0	1	993	256	1248	0	1834
1	LdBPK_080780.1	LdBPK_080013500.1	100	582	0	0	1	582	1	582	0	1075
1	LdBPK_080790.1	LdBPK_080013500.1	100	285	0	0	1	285	298	582	7e-150	527
1	LdBPK_080800.1	LdBPK_080014000.1	100	873	0	0	1	873	1	873	0	1613
1	LdBPK_080810.1	LdBPK_080014100.1	100	1260	0	0	1	1260	1	1260	0	2327
1	LdBPK_080820.1	LdBPK_080014200.1	100	1533	0	0	1	1533	418	1950	0	2832
1	LdBPK_080830.1	LdBPK_080014300.1	100	1131	0	0	1	1131	1	1131	0	2089
1	LdBPK_080840.1	LdBPK_080014400.1	100	1992	0	0	2452	4443	1	1992	0	3679
1	LdBPK_080850.1	LdBPK_080014500.1	100	6366	0	0	1	6366	1	6366	0	11760
1	LdBPK_080860.1	LdBPK_080014600.1	100	615	0	0	1	615	1	615	0	1136
1	LdBPK_080870.1	LdBPK_080014800.1	100	1860	0	0	1	1860	1603	3462	0	3435
1	LdBPK_080880.1	LdBPK_080014900.1	100	804	0	0	1	804	1	804	0	1485
1	LdBPK_080890.1	LdBPK_080015000.1	100	441	0	0	1	441	1	441	0	815
1	LdBPK_080900.1	LdBPK_080015100.1	100	1698	0	0	1	1698	1	1698	0	3136
1	LdBPK_080910.1	LdBPK_080015200.1	100	2502	0	0	1	2502	1	2502	0	4621
1	LdBPK_080920.1	LdBPK_080015400.1	100	2316	0	0	1	2316	1	2316	0	4277
1	LdBPK_080930.1	LdBPK_080015500.1	100	981	0	0	1	981	1	981	0	1812
1	LdBPK_080940.1	LdBPK_080015600.1	100	7374	0	0	1	7374	1	7374	0	13620
4	LdBPK_080960.1	LdBPK_080015900.1	99.52	1035	5	0	1	1035	1	1035	0	1884
4	LdBPK_080960.1	LdBPK_080016000.1	99.52	1035	5	0	1	1035	1	1035	0	1884
4	LdBPK_080960.1	LdBPK_080015700.1	99.42	1036	4	2	1	1035	1	1035	0	1879
4	LdBPK_080960.1	LdBPK_080015800.1	98.55	1037	11	4	1	1035	1	1035	0	1829
1	LdBPK_081000.1	LdBPK_080016100.1	100	1830	0	0	1	1830	1	1830	0	3380
1	LdBPK_081001.1	LdBPK_080016200.1	100	1092	0	0	1	1092	1	1092	0	2017
1	LdBPK_081010.1	LdBPK_080016300.1	100	1098	0	0	1	1098	1	1098	0	2028
1	LdBPK_081020.1	LdBPK_080016400.1	100	1641	0	0	1	1641	1	1641	0	3031
1	LdBPK_081030.1	LdBPK_080016500.1	100	2610	0	0	1	2610	1	2610	0	4820
1	LdBPK_081040.1	LdBPK_080016600.1	100	1116	0	0	1	1116	1	1116	0	2061
1	LdBPK_081050.1	LdBPK_080016700.1	100	2841	0	0	1	2841	1	2841	0	5247
1	LdBPK_081060.1	LdBPK_080016800.1	100	3435	0	0	1	3435	1	3435	0	6344
1	LdBPK_081070.1	LdBPK_080016900.1	100	1281	0	0	1	1281	1	1281	0	2366
1	LdBPK_081080.1	LdBPK_080017000.1	100	1329	0	0	1	1329	1	1329	0	2455
1	LdBPK_081090.1	LdBPK_080017100.1	100	1254	0	0	1	1254	1	1254	0	2316
1	LdBPK_081100.1	LdBPK_080017200.1	100	3744	0	0	1	3744	1	3744	0	6914
1	LdBPK_081110.1	LdBPK_080017300.1	100	588	0	0	1	588	1	588	0	1086
1	LdBPK_081120.1	LdBPK_080017400.1	100	1185	0	0	1	1185	1	1185	0	2189
2	LdBPK_081130.1	LdBPK_080017500.1	100	1521	0	0	1	1521	1	1521	0	2809
2	LdBPK_081130.1	LdBPK_080018200.1	99.93	1521	1	0	1	1521	202	1722	0	2804
2	LdBPK_081160.1	LdBPK_080017600.1	100	1422	0	0	1	1422	1	1422	0	2627
2	LdBPK_081160.1	LdBPK_080018300.1	100	1422	0	0	1	1422	109	1530	0	2627
2	LdBPK_081190.1	LdBPK_080017700.1	100	300	0	0	1	300	1	300	3e-158	555
2	LdBPK_081190.1	LdBPK_080018400.1	100	300	0	0	1	300	1	300	3e-158	555
1	LdBPK_081191.1	LdBPK_080017800.1	100	1266	0	0	34	1299	1	1266	0	2338
1	LdBPK_081220.1	LdBPK_080017900.1	100	861	0	0	1	861	1	861	0	1591
1	LdBPK_081250.1	LdBPK_080018000.1	100	2565	0	0	1	2565	1	2565	0	4737
5	LdBPK_081290.1	LdBPK_210028100.1	100	441	0	0	1	441	1	441	0	815
5	LdBPK_081290.1	LdBPK_080018100.1	99.32	441	3	0	1	441	1	441	0	798
5	LdBPK_081290.1	LdBPK_330015600.1	98.64	442	4	2	1	441	1	441	0	782
5	LdBPK_081290.1	LdBPK_330015900.1	98.64	442	4	2	1	441	1	441	0	782
5	LdBPK_081290.1	LdBPK_330015800.1	98.42	442	5	2	1	441	1	441	0	776
1	LdBPK_081300.1	LdBPK_210028200.1	100	1887	0	0	7	1893	1	1887	0	3485
5	LdBPK_081330.1	LdBPK_080013000.1	100	612	0	0	1	612	1	612	0	1131
5	LdBPK_081330.1	LdBPK_080012200.1	99.24	525	4	0	1	525	1	525	0	948
5	LdBPK_081330.1	LdBPK_080012100.1	99.05	525	5	0	1	525	1	525	0	942
5	LdBPK_081330.1	LdBPK_080012300.1	99.05	525	5	0	1	525	1	525	0	942
5	LdBPK_081330.1	LdBPK_080012900.1	99.05	525	5	0	1	525	1	525	0	942
1	LdBPK_081680.1	LdBPK_180018200.1	99.89	927	1	0	1	927	1	927	0	1707
1	LdBPK_090010.1	LdBPK_090005000.1	100	435	0	0	1	435	1	435	0	804
1	LdBPK_090020.1	LdBPK_090005100.1	100	1122	0	0	1	1122	1	1122	0	2073
1	LdBPK_090030.1	LdBPK_090005200.1	100	324	0	0	1	324	1	324	2e-171	599
1	LdBPK_090040.1	LdBPK_090005300.1	100	1860	0	0	1	1860	1	1860	0	3435
1	LdBPK_090050.1	LdBPK_090005400.1	100	963	0	0	1	963	1	963	0	1779
1	LdBPK_090060.1	LdBPK_090005500.1	100	750	0	0	1	750	1	750	0	1386
1	LdBPK_090070.1	LdBPK_090005600.1	100	777	0	0	1	777	1	777	0	1435
1	LdBPK_090080.1	LdBPK_090005700.1	100	396	0	0	1	396	1	396	0	732
1	LdBPK_090090.1	LdBPK_090005800.1	100	3705	0	0	1	3705	1	3705	0	6842
1	LdBPK_090100.1	LdBPK_090005900.1	100	738	0	0	1	738	1	738	0	1363
1	LdBPK_090110.1	LdBPK_090006000.1	100	900	0	0	1	900	1	900	0	1663
1	LdBPK_090120.1	LdBPK_090006100.1	100	1749	0	0	1	1749	1	1749	0	3230
1	LdBPK_090130.1	LdBPK_090006200.1	100	666	0	0	1	666	1	666	0	1230
1	LdBPK_090140.1	LdBPK_090006300.1	100	2136	0	0	1	2136	1	2136	0	3945
1	LdBPK_090150.1	LdBPK_090006400.1	100	3255	0	0	1	3255	1	3255	0	6011
1	LdBPK_090160.1	LdBPK_090006500.1	100	1575	0	0	1	1575	1	1575	0	2909
4	LdBPK_090170.1	LdBPK_090006600.1	100	375	0	0	1	375	1	375	0	693
4	LdBPK_090170.1	LdBPK_090006800.1	99.73	375	1	0	1	375	1	375	0	688
4	LdBPK_090170.1	LdBPK_090006700.1	98.92	369	4	0	1	369	1	369	0	660
4	LdBPK_090170.1	LdBPK_090006900.1	99.45	362	2	0	1	362	1	362	0	658
4	LdBPK_090180.1	LdBPK_090006700.1	99.51	405	2	0	1	405	1	405	0	737
4	LdBPK_090180.1	LdBPK_090006600.1	99.46	369	2	0	1	369	1	369	0	671
4	LdBPK_090180.1	LdBPK_090006900.1	99.46	367	2	0	1	367	1	367	0	667
4	LdBPK_090180.1	LdBPK_090006800.1	99.19	369	3	0	1	369	1	369	0	665
4	LdBPK_090200.1	LdBPK_090006900.1	100	369	0	0	1	369	1	369	0	682
4	LdBPK_090200.1	LdBPK_090006700.1	100	367	0	0	1	367	1	367	0	678
4	LdBPK_090200.1	LdBPK_090006600.1	99.45	362	2	0	1	362	1	362	0	658
4	LdBPK_090200.1	LdBPK_090006800.1	99.17	362	3	0	1	362	1	362	0	652
1	LdBPK_090210.1	LdBPK_090007000.1	100	363	0	0	1	363	1	363	0	671
1	LdBPK_090220.1	LdBPK_090007100.1	100	1512	0	0	1	1512	1	1512	0	2793
1	LdBPK_090230.1	LdBPK_090007200.1	100	918	0	0	1	918	1	918	0	1696
1	LdBPK_090240.1	LdBPK_090007900.1	100	2349	0	0	1	2349	1	2349	0	4338
1	LdBPK_090250.1	LdBPK_090008000.1	100	3771	0	0	112	3882	1	3771	0	6964
1	LdBPK_090260.1	LdBPK_090008100.1	100	711	0	0	1	711	1	711	0	1314
1	LdBPK_090270.1	LdBPK_090008200.1	100	1437	0	0	1	1437	1210	2646	0	2654
3	LdBPK_090280.1	LdBPK_090008300.1	100	2760	0	0	1	2760	1	2760	0	5097
3	LdBPK_090280.1	LdBPK_090008400.1	100	525	0	0	1236	1760	1005	1529	0	970
3	LdBPK_090280.1	LdBPK_090008400.1	100	258	0	0	2353	2610	2161	2418	7e-134	477
3	LdBPK_090290.1	LdBPK_090008400.1	100	2553	0	0	1	2553	1	2553	0	4715
3	LdBPK_090290.1	LdBPK_090008300.1	100	525	0	0	1005	1529	1236	1760	0	970
3	LdBPK_090290.1	LdBPK_090008300.1	100	258	0	0	2161	2418	2353	2610	7e-134	477
1	LdBPK_090300.1	LdBPK_090008500.1	100	2982	0	0	1	2982	217	3198	0	5507
1	LdBPK_090310.1	LdBPK_090008600.1	100	756	0	0	1	756	1	756	0	1397
1	LdBPK_090320.1	LdBPK_090008700.1	100	2628	0	0	1	2628	1	2628	0	4854
1	LdBPK_090330.1	LdBPK_090008800.1	100	2799	0	0	1	2799	1	2799	0	5169
1	LdBPK_090340.1	LdBPK_090008900.1	100	633	0	0	1	633	1	633	0	1170
1	LdBPK_090350.1	LdBPK_090009000.1	100	264	0	0	1	264	1	264	3e-138	488
1	LdBPK_090360.1	LdBPK_090009100.1	100	528	0	0	1	528	1	528	0	976
1	LdBPK_090370.1	LdBPK_090009200.1	100	1389	0	0	1	1389	1	1389	0	2566
1	LdBPK_090380.1	LdBPK_090007400.1	100	1512	0	0	1	1512	1	1512	0	2793
1	LdBPK_090390.1	LdBPK_090007500.1	100	2850	0	0	1	2850	1	2850	0	5264
1	LdBPK_090400.1	LdBPK_090007600.1	100	2688	0	0	1	2688	1	2688	0	4964
1	LdBPK_090410.1	LdBPK_090007700.1	100	819	0	0	1	819	1	819	0	1513
1	LdBPK_090420.1	LdBPK_090007800.1	100	1866	0	0	1	1866	1	1866	0	3446
1	LdBPK_090430.1	LdBPK_090007300.1	100	2442	0	0	1	2442	1	2442	0	4510
1	LdBPK_090440.1	LdBPK_090009300.1	100	5856	0	0	46	5901	1	5856	0	10820
2	LdBPK_090450.1	LdBPK_090009400.1	100	459	0	0	133	591	1	459	0	848
2	LdBPK_090450.1	LdBPK_090009500.1	99.66	291	1	0	301	591	319	609	3e-151	532
2	LdBPK_090455.1	LdBPK_090009400.1	100	102	0	0	1	102	1177	1278	1e-48	189
2	LdBPK_090455.1	LdBPK_090009500.1	100	102	0	0	1	102	1327	1428	1e-48	189
2	LdBPK_090460.1	LdBPK_090009500.1	100	600	0	0	1	600	1	600	0	1109
2	LdBPK_090460.1	LdBPK_090009400.1	99.65	282	1	0	319	600	169	450	3e-146	516
1	LdBPK_090470.1	LdBPK_090009600.1	100	3015	0	0	1	3015	1	3015	0	5568
1	LdBPK_090480.1	LdBPK_090009700.1	100	1404	0	0	1	1404	1	1404	0	2593
1	LdBPK_090490.1	LdBPK_090009800.1	100	1707	0	0	202	1908	1	1707	0	3153
1	LdBPK_090500.1	LdBPK_090009900.1	100	2805	0	0	1	2805	1	2805	0	5180
1	LdBPK_090501.1	LdBPK_090010000.1	100	8817	0	0	442	9258	1	8817	0	16280
1	LdBPK_090520.1	LdBPK_090010100.1	100	1959	0	0	1	1959	1	1959	0	3618
1	LdBPK_090530.1	LdBPK_090010200.1	100	2235	0	0	1	2235	1	2235	0	4128
1	LdBPK_090540.1	LdBPK_090010300.1	100	1236	0	0	1	1236	1	1236	0	2283
1	LdBPK_090550.1	LdBPK_090010400.1	100	4518	0	0	1	4518	1	4518	0	8344
1	LdBPK_090560.1	LdBPK_090010500.1	100	1248	0	0	1	1248	1	1248	0	2305
1	LdBPK_090570.1	LdBPK_090010600.1	100	2313	0	0	1	2313	1	2313	0	4272
1	LdBPK_090580.1	LdBPK_090010700.1	100	2994	0	0	1	2994	1	2994	0	5529
1	LdBPK_090590.1	LdBPK_090010800.1	100	3327	0	0	1	3327	1	3327	0	6144
1	LdBPK_090600.1	LdBPK_090010900.1	100	1776	0	0	1	1776	1	1776	0	3280
1	LdBPK_090610.1	LdBPK_090011000.1	100	789	0	0	1	789	1	789	0	1458
1	LdBPK_090620.1	LdBPK_090011100.1	100	1470	0	0	1	1470	1	1470	0	2715
1	LdBPK_090630.1	LdBPK_090011200.1	100	858	0	0	1	858	1	858	0	1585
1	LdBPK_090640.1	LdBPK_090011300.1	100	2991	0	0	1	2991	1	2991	0	5524
1	LdBPK_090650.1	LdBPK_090011400.1	100	1008	0	0	1	1008	1	1008	0	1862
1	LdBPK_090660.1	LdBPK_090011500.1	100	2514	0	0	400	2913	1	2514	0	4643
1	LdBPK_090670.1	LdBPK_090011600.1	100	1983	0	0	295	2277	1	1983	0	3663
1	LdBPK_090680.1	LdBPK_090011700.1	100	3480	0	0	1	3480	1	3480	0	6427
1	LdBPK_090690.1	LdBPK_090011800.1	100	1503	0	0	1	1503	1	1503	0	2776
1	LdBPK_090700.1	LdBPK_090011900.1	100	1923	0	0	1	1923	1	1923	0	3552
1	LdBPK_090710.1	LdBPK_090012000.1	100	1059	0	0	1	1059	1	1059	0	1956
1	LdBPK_090720.1	LdBPK_090012100.1	100	417	0	0	1	417	1	417	0	771
1	LdBPK_090730.1	LdBPK_090012200.1	100	1113	0	0	1	1113	1	1113	0	2056
1	LdBPK_090740.1	LdBPK_090012300.1	100	921	0	0	1	921	1	921	0	1701
1	LdBPK_090750.1	LdBPK_090012700.1	100	1548	0	0	1	1548	1	1548	0	2859
1	LdBPK_090760.1	LdBPK_090012800.1	100	1551	0	0	1	1551	1	1551	0	2865
1	LdBPK_090770.1	LdBPK_090012900.1	100	1011	0	0	1	1011	1	1011	0	1868
1	LdBPK_090780.1	LdBPK_090013000.1	100	1896	0	0	1	1896	1	1896	0	3502
1	LdBPK_090790.1	LdBPK_090013100.1	100	6687	0	0	1	6687	1	6687	0	12350
1	LdBPK_090800.1	LdBPK_090013200.1	100	2997	0	0	1	2997	1	2997	0	5535
1	LdBPK_090810.1	LdBPK_090013300.1	100	16380	0	0	1	16380	1	16380	0	30250
1	LdBPK_090820.1	LdBPK_090013400.1	100	2196	0	0	1	2196	1	2196	0	4056
1	LdBPK_090830.1	LdBPK_090013500.1	100	792	0	0	1	792	1	792	0	1463
1	LdBPK_090840.1	LdBPK_090013600.1	100	3744	0	0	1	3744	1	3744	0	6914
1	LdBPK_090850.1	LdBPK_090013700.1	100	3873	0	0	1	3873	1	3873	0	7153
1	LdBPK_090860.1	LdBPK_090013800.1	100	645	0	0	1	645	1	645	0	1192
1	LdBPK_090870.1	LdBPK_090013900.1	100	1593	0	0	1	1593	1	1593	0	2942
1	LdBPK_090880.1	LdBPK_090014000.1	100	2331	0	0	1	2331	1	2331	0	4305
1	LdBPK_090890.1	LdBPK_090014100.1	100	1197	0	0	1	1197	1	1197	0	2211
1	LdBPK_090900.1	LdBPK_090014200.1	100	810	0	0	1	810	172	981	0	1496
1	LdBPK_090910.1	LdBPK_090014300.1	100	321	0	0	1	321	1	321	8e-170	593
1	LdBPK_090920.1	LdBPK_090014400.1	100	1572	0	0	1	1572	1	1572	0	2904
1	LdBPK_090930.1	LdBPK_090014500.1	100	1473	0	0	1	1473	1	1473	0	2721
1	LdBPK_090940.1	LdBPK_090014600.1	100	7587	0	0	1	7587	1	7587	0	14010
1	LdBPK_090960.1	LdBPK_090014800.1	100	561	0	0	1	561	1	561	0	1037
3	LdBPK_090970.1	LdBPK_090014900.1	100	450	0	0	1	450	1	450	0	832
3	LdBPK_090970.1	LdBPK_090015000.1	100	450	0	0	1	450	1	450	0	832
3	LdBPK_090970.1	LdBPK_090015100.1	100	450	0	0	1	450	1	450	0	832
3	LdBPK_090980.1	LdBPK_090014900.1	100	450	0	0	1	450	1	450	0	832
3	LdBPK_090980.1	LdBPK_090015000.1	100	450	0	0	1	450	1	450	0	832
3	LdBPK_090980.1	LdBPK_090015100.1	100	450	0	0	1	450	1	450	0	832
1	LdBPK_090990.1	LdBPK_090015200.1	100	3687	0	0	1	3687	1	3687	0	6809
1	LdBPK_091000.1	LdBPK_090015300.1	100	1788	0	0	1	1788	1	1788	0	3302
1	LdBPK_091010.1	LdBPK_090015400.1	100	1851	0	0	1	1851	1	1851	0	3419
2	LdBPK_091020.1	LdBPK_090015600.1	100	1218	0	0	136	1353	1	1218	0	2250
2	LdBPK_091020.1	LdBPK_090015500.1	100	1215	0	0	139	1353	1	1215	0	2244
2	LdBPK_091030.1	LdBPK_090015500.1	100	291	0	0	1	291	925	1215	3e-153	538
2	LdBPK_091030.1	LdBPK_090015600.1	100	291	0	0	1	291	928	1218	3e-153	538
1	LdBPK_091040.1	LdBPK_090015700.1	100	2994	0	0	1	2994	1	2994	0	5529
1	LdBPK_091050.1	LdBPK_090015800.1	100	16086	0	0	1	16086	1	16086	0	29710
1	LdBPK_091060.1	LdBPK_090015900.1	100	939	0	0	1	939	1	939	0	1735
1	LdBPK_091070.1	LdBPK_090016500.1	100	1848	0	0	1	1848	1	1848	0	3413
1	LdBPK_091080.1	LdBPK_090017200.1	100	1788	0	0	1	1788	1	1788	0	3302
1	LdBPK_091090.1	LdBPK_090017300.1	100	942	0	0	1	942	1	942	0	1740
1	LdBPK_091100.1	LdBPK_090017400.1	100	2061	0	0	1	2061	1	2061	0	3807
1	LdBPK_091110.1	LdBPK_090017500.1	100	753	0	0	1	753	1	753	0	1391
1	LdBPK_091120.1	LdBPK_090017600.1	100	894	0	0	1	894	1	894	0	1652
2	LdBPK_091130.1	LdBPK_090017700.1	100	840	0	0	1	840	1	840	0	1552
2	LdBPK_091130.1	LdBPK_090017800.1	100	533	0	0	1	533	1	533	0	985
1	LdBPK_091160.1	LdBPK_090017900.1	100	768	0	0	1	768	1	768	0	1419
1	LdBPK_091170.1	LdBPK_090018000.1	100	1377	0	0	1	1377	1	1377	0	2543
1	LdBPK_091180.1	LdBPK_090018100.1	100	729	0	0	1	729	1	729	0	1347
1	LdBPK_091190.1	LdBPK_090018200.1	100	459	0	0	1	459	1	459	0	848
1	LdBPK_091200.1	LdBPK_090018300.1	100	696	0	0	1	696	1	696	0	1286
1	LdBPK_091210.1	LdBPK_090018400.1	100	858	0	0	1	858	1	858	0	1585
1	LdBPK_091220.1	LdBPK_090018500.1	100	2220	0	0	1	2220	1	2220	0	4100
1	LdBPK_091230.1	LdBPK_090018600.1	100	591	0	0	1	591	1	591	0	1092
1	LdBPK_091240.1	LdBPK_090018700.1	100	2175	0	0	1	2175	850	3024	0	4017
1	LdBPK_091250.1	LdBPK_090018800.1	100	1797	0	0	1	1797	1	1797	0	3319
1	LdBPK_091260.1	LdBPK_090018900.1	100	4632	0	0	1	4632	1	4632	0	8554
1	LdBPK_091270.1	LdBPK_090019000.1	100	1263	0	0	1	1263	1	1263	0	2333
1	LdBPK_091280.1	LdBPK_090019100.1	100	3867	0	0	1	3867	1	3867	0	7142
1	LdBPK_091290.1	LdBPK_090019200.1	100	1320	0	0	1	1320	1	1320	0	2438
1	LdBPK_091300.1	LdBPK_090019300.1	100	5454	0	0	688	6141	1	5454	0	10070
1	LdBPK_091310.1	LdBPK_090019400.1	100	555	0	0	1	555	1	555	0	1026
1	LdBPK_091320.1	LdBPK_090019500.1	100	1959	0	0	1	1959	1	1959	0	3618
1	LdBPK_091330.1	LdBPK_090019600.1	100	1026	0	0	1	1026	1	1026	0	1895
1	LdBPK_091340.1	LdBPK_090019700.1	100	1104	0	0	1	1104	1	1104	0	2039
1	LdBPK_091350.1	LdBPK_090019800.1	100	1734	0	0	1	1734	1	1734	0	3203
1	LdBPK_091360.1	LdBPK_090019900.1	100	657	0	0	1	657	1	657	0	1214
1	LdBPK_091370.1	LdBPK_090020000.1	100	765	0	0	1	765	1	765	0	1413
1	LdBPK_091371.1	LdBPK_090020100.1	100	1053	0	0	1	1053	1	1053	0	1945
1	LdBPK_091390.1	LdBPK_090020200.1	100	1818	0	0	1	1818	1	1818	0	3358
1	LdBPK_091400.1	LdBPK_090020300.1	100	1824	0	0	1	1824	1	1824	0	3369
5	LdBPK_091410.1	LdBPK_090020400.1	100	336	0	0	1	336	1	336	4e-178	621
5	LdBPK_091410.1	LdBPK_190005500.1	99.35	307	2	0	23	329	11	317	1e-158	556
5	LdBPK_091410.1	LdBPK_190005900.1	99.35	307	2	0	23	329	11	317	1e-158	556
5	LdBPK_091410.1	LdBPK_190006000.1	99.35	307	2	0	23	329	11	317	1e-158	556
5	LdBPK_091410.1	LdBPK_190006100.1	99.35	307	2	0	23	329	11	317	1e-158	556
1	LdBPK_091420.1	LdBPK_090020500.1	100	579	0	0	1	579	1	579	0	1070
1	LdBPK_091430.1	LdBPK_090020600.1	100	387	0	0	1	387	1	387	0	715
1	LdBPK_091440.1	LdBPK_090020700.1	100	807	0	0	1	807	1	807	0	1491
1	LdBPK_091450.1	LdBPK_090020800.1	100	1743	0	0	1	1743	1	1743	0	3219
1	LdBPK_091460.1	LdBPK_090020900.1	100	1986	0	0	1	1986	1	1986	0	3668
1	LdBPK_091470.1	LdBPK_090021000.1	100	1611	0	0	1	1611	367	1977	0	2976
1	LdBPK_091480.1	LdBPK_090021100.1	100	1722	0	0	1	1722	1	1722	0	3181
1	LdBPK_091490.1	LdBPK_090021200.1	100	420	0	0	1	420	1	420	0	776
1	LdBPK_091500.1	LdBPK_090021300.1	100	564	0	0	1	564	1	564	0	1042
1	LdBPK_091510.1	LdBPK_090021400.1	100	471	0	0	1	471	1	471	0	870
1	LdBPK_091520.1	LdBPK_090021500.1	100	1242	0	0	1	1242	1	1242	0	2294
1	LdBPK_091530.1	LdBPK_090021600.1	100	396	0	0	1	396	1	396	0	732
1	LdBPK_091540.1	LdBPK_090021700.1	100	453	0	0	1	453	1	453	0	837
1	LdBPK_091550.1	LdBPK_090021800.1	100	360	0	0	1	360	1	360	0	665
1	LdBPK_091560.1	LdBPK_090021900.1	100	2445	0	0	1	2445	1	2445	0	4516
1	LdBPK_091570.1	LdBPK_090022000.1	100	354	0	0	1	354	1	354	0	654
1	LdBPK_091580.1	LdBPK_090022100.1	100	420	0	0	1	420	1	420	0	776
1	LdBPK_091590.1	LdBPK_090022200.1	100	366	0	0	1	366	1	366	0	676
1	LdBPK_091600.1	LdBPK_090022300.1	100	4635	0	0	1	4635	1	4635	0	8560
1	LdBPK_091610.1	LdBPK_090022400.1	100	1017	0	0	1	1017	1	1017	0	1879
1	LdBPK_091620.1	LdBPK_090022500.1	100	486	0	0	1	486	1	486	0	898
1	LdBPK_091630.1	LdBPK_090022600.1	100	1824	0	0	1	1824	1	1824	0	3369
1	LdBPK_091640.1	LdBPK_090022700.1	100	546	0	0	1	546	1	546	0	1009
3	LdBPK_093020.1	LdBPK_290019500.1	100	252	0	0	1	252	1	252	1e-131	466
3	LdBPK_093020.1	LdBPK_290019700.1	100	252	0	0	1	252	1	252	1e-131	466
3	LdBPK_093020.1	LdBPK_290019900.1	100	252	0	0	1	252	1	252	1e-131	466
1	LdBPK_100020.1	LdBPK_100005300.1	100	2814	0	0	1	2814	1	2814	0	5197
1	LdBPK_100030.1	LdBPK_100005400.1	100	2757	0	0	1	2757	1	2757	0	5092
1	LdBPK_100040.1	LdBPK_100005500.1	100	1092	0	0	1	1092	1	1092	0	2017
1	LdBPK_100060.1	LdBPK_100005700.1	100	1032	0	0	1	1032	1	1032	0	1906
1	LdBPK_100070.1	LdBPK_100005800.1	100	1239	0	0	1	1239	1	1239	0	2289
1	LdBPK_100080.1	LdBPK_100005900.1	100	774	0	0	1	774	1	774	0	1430
1	LdBPK_100090.1	LdBPK_100006000.1	100	1188	0	0	1	1188	1	1188	0	2194
1	LdBPK_100100.1	LdBPK_100006100.1	100	1089	0	0	1	1089	1	1089	0	2012
1	LdBPK_100110.1	LdBPK_100006200.1	100	2217	0	0	1	2217	1	2217	0	4095
1	LdBPK_100120.1	LdBPK_100006300.1	100	2343	0	0	1	2343	1	2343	0	4327
1	LdBPK_100130.1	LdBPK_100006400.1	100	1110	0	0	1	1110	1	1110	0	2050
1	LdBPK_100140.1	LdBPK_100006500.1	100	1518	0	0	1	1518	1	1518	0	2804
1	LdBPK_100150.1	LdBPK_100006600.1	100	2034	0	0	1	2034	1	2034	0	3757
1	LdBPK_100160.1	LdBPK_100006700.1	100	717	0	0	1	717	1	717	0	1325
1	LdBPK_100170.1	LdBPK_100006800.1	100	174	0	0	1	174	1	174	2e-88	322
1	LdBPK_100180.1	LdBPK_100006900.1	100	2007	0	0	1	2007	1	2007	0	3707
1	LdBPK_100190.1	LdBPK_100007000.1	100	666	0	0	1	666	1	666	0	1230
1	LdBPK_100200.1	LdBPK_100007100.1	100	1224	0	0	1	1224	1	1224	0	2261
1	LdBPK_100210.1	LdBPK_100007300.1	100	1422	0	0	1	1422	1	1422	0	2627
1	LdBPK_100220.1	LdBPK_100007400.1	100	2148	0	0	1	2148	1	2148	0	3967
1	LdBPK_100230.1	LdBPK_100007500.1	100	837	0	0	1	837	1	837	0	1546
1	LdBPK_100240.1	LdBPK_100007600.1	100	1473	0	0	1	1473	1	1473	0	2721
1	LdBPK_100250.1	LdBPK_100007700.1	100	1257	0	0	1	1257	1	1257	0	2322
1	LdBPK_100260.1	LdBPK_100007800.1	100	2211	0	0	1	2211	1	2211	0	4084
1	LdBPK_100270.1	LdBPK_100007900.1	100	780	0	0	1	780	1	780	0	1441
1	LdBPK_100280.1	LdBPK_100008000.1	100	390	0	0	1	390	1	390	0	721
1	LdBPK_100290.1	LdBPK_100008100.1	100	2790	0	0	1	2790	1	2790	0	5153
1	LdBPK_100300.1	LdBPK_100008200.1	100	5937	0	0	1	5937	1111	7047	0	10960
1	LdBPK_100310.1	LdBPK_100008300.1	100	1308	0	0	1	1308	1	1308	0	2416
1	LdBPK_100320.1	LdBPK_100008400.1	100	2298	0	0	1	2298	1	2298	0	4244
1	LdBPK_100330.1	LdBPK_100008500.1	100	2412	0	0	1	2412	1	2412	0	4455
1	LdBPK_100340.1	LdBPK_100008600.1	100	219	0	0	1	219	1473	1691	3e-113	405
1	LdBPK_100350.1	LdBPK_100008700.1	100	1308	0	0	1	1308	1	1308	0	2416
1	LdBPK_100360.1	LdBPK_100008800.1	100	2238	0	0	1	2238	1	2238	0	4133
1	LdBPK_100370.1	LdBPK_100008900.1	100	2076	0	0	1	2076	475	2550	0	3834
2	LdBPK_100380.1	LdBPK_100008900.1	92.84	405	16	13	109	507	575	972	5e-164	575
2	LdBPK_100380.1	LdBPK_100009000.1	100	234	0	0	274	507	1	234	3e-121	433
1	LdBPK_100390.1	LdBPK_100009100.1	100	915	0	0	1	915	1	915	0	1690
2	LdBPK_100400.1	LdBPK_100009200.1	99.83	1192	0	2	1	1191	1	1191	0	2189
2	LdBPK_100400.1	LdBPK_100009300.1	98.49	1193	14	4	1	1191	1	1191	0	2100
2	LdBPK_100410.1	LdBPK_100009300.1	99.44	1064	2	4	1	1062	1	1062	0	1929
2	LdBPK_100410.1	LdBPK_100009200.1	97.93	1065	16	6	1	1062	1	1062	0	1840
1	LdBPK_100420.1	LdBPK_100009400.1	100	1977	0	0	1	1977	193	2169	0	3651
1	LdBPK_100430.1	LdBPK_100009500.1	100	1770	0	0	1	1770	1	1770	0	3269
1	LdBPK_100440.1	LdBPK_100009600.1	100	1443	0	0	1	1443	1	1443	0	2665
1	LdBPK_100450.1	LdBPK_100009700.1	100	486	0	0	1	486	1	486	0	898
1	LdBPK_100460.1	LdBPK_100009800.1	100	498	0	0	1	498	1	498	0	920
1	LdBPK_100480.1	LdBPK_100009900.1	100	252	0	0	1	252	1	252	1e-131	466
5	LdBPK_100510.1	LdBPK_100010600.1	100	255	0	0	1	255	1	255	3e-133	472
5	LdBPK_100510.1	LdBPK_100010700.1	100	255	0	0	1	255	1	255	3e-133	472
5	LdBPK_100510.1	LdBPK_100010800.1	100	255	0	0	1	255	1	255	3e-133	472
5	LdBPK_100510.1	LdBPK_100010900.1	100	255	0	0	1	255	1	255	3e-133	472
5	LdBPK_100510.1	LdBPK_100011200.1	100	255	0	0	1	255	1	255	3e-133	472
1	LdBPK_100521.1	LdBPK_100011400.1	100	231	0	0	1	231	1	231	6e-120	427
1	LdBPK_100540.1	LdBPK_100011600.1	100	1167	0	0	1	1167	1	1167	0	2156
1	LdBPK_100550.1	LdBPK_100011700.1	100	20397	0	0	1	20397	1	20397	0	37670
1	LdBPK_100560.1	LdBPK_100011800.1	100	1104	0	0	1	1104	1	1104	0	2039
1	LdBPK_100570.1	LdBPK_100012000.1	100	2721	0	0	1	2721	1	2721	0	5025
1	LdBPK_100580.1	LdBPK_100012100.1	100	3468	0	0	1	3468	1	3468	0	6405
1	LdBPK_100590.1	LdBPK_100012200.1	100	3267	0	0	1	3267	1	3267	0	6034
1	LdBPK_100600.1	LdBPK_100012300.1	100	1296	0	0	1	1296	1	1296	0	2394
1	LdBPK_100610.1	LdBPK_100012400.1	100	1116	0	0	1	1116	1	1116	0	2061
1	LdBPK_100620.1	LdBPK_100012500.1	100	1437	0	0	1	1437	1	1437	0	2654
1	LdBPK_100630.1	LdBPK_100012600.1	100	2313	0	0	1	2313	1	2313	0	4272
1	LdBPK_100640.1	LdBPK_100012700.1	100	804	0	0	1	804	1	804	0	1485
1	LdBPK_100650.1	LdBPK_100012800.1	100	1788	0	0	1	1788	1	1788	0	3302
1	LdBPK_100660.1	LdBPK_100012900.1	100	1524	0	0	1	1524	1	1524	0	2815
1	LdBPK_100670.1	LdBPK_100013000.1	100	2271	0	0	1	2271	1	2271	0	4194
1	LdBPK_100680.1	LdBPK_100013100.1	100	1794	0	0	1	1794	1	1794	0	3314
1	LdBPK_100690.1	LdBPK_100013200.1	100	732	0	0	1	732	1	732	0	1352
1	LdBPK_100700.1	LdBPK_100013300.1	100	1128	0	0	1	1128	1	1128	0	2084
1	LdBPK_100710.1	LdBPK_100013400.1	100	5037	0	0	1	5037	952	5988	0	9302
1	LdBPK_100720.1	LdBPK_100013500.1	100	975	0	0	1	975	1	975	0	1801
1	LdBPK_100730.1	LdBPK_100013600.1	100	1518	0	0	1	1518	1	1518	0	2804
1	LdBPK_100740.1	LdBPK_100013700.1	100	5028	0	0	1	5028	1	5028	0	9286
1	LdBPK_100750.1	LdBPK_100013800.1	100	2859	0	0	1	2859	1	2859	0	5280
2	LdBPK_100760.1	LdBPK_100013900.1	100	1467	0	0	1	1467	1	1467	0	2710
2	LdBPK_100760.1	LdBPK_100014000.1	100	1467	0	0	1	1467	1	1467	0	2710
2	LdBPK_100770.1	LdBPK_100013900.1	100	1464	0	0	1	1464	1	1464	0	2704
2	LdBPK_100770.1	LdBPK_100014000.1	100	1464	0	0	1	1464	1	1464	0	2704
1	LdBPK_100780.1	LdBPK_100014100.1	100	846	0	0	1	846	1	846	0	1563
1	LdBPK_100790.1	LdBPK_100014200.1	100	378	0	0	1	378	1	378	0	699
1	LdBPK_100800.1	LdBPK_100014300.1	100	5967	0	0	1	5967	1	5967	0	11020
1	LdBPK_100810.1	LdBPK_100014400.1	100	1926	0	0	1	1926	1	1926	0	3557
1	LdBPK_100820.1	LdBPK_100014500.1	100	1656	0	0	328	1983	1	1656	0	3059
1	LdBPK_100830.1	LdBPK_100014600.1	100	1260	0	0	1	1260	1	1260	0	2327
1	LdBPK_100840.1	LdBPK_100014700.1	100	666	0	0	1	666	1	666	0	1230
1	LdBPK_100850.1	LdBPK_100014800.1	100	3243	0	0	583	3825	1	3243	0	5989
1	LdBPK_100860.1	LdBPK_100014900.1	100	5493	0	0	724	6216	1	5493	0	10140
1	LdBPK_100870.1	LdBPK_100015000.1	100	1203	0	0	1	1203	1	1203	0	2222
1	LdBPK_100880.1	LdBPK_100015100.1	100	5262	0	0	1	5262	685	5946	0	9718
1	LdBPK_100890.1	LdBPK_100015200.1	100	2199	0	0	1	2199	1	2199	0	4061
1	LdBPK_100900.1	LdBPK_100015300.1	100	375	0	0	1	375	1	375	0	693
1	LdBPK_100910.1	LdBPK_100015400.1	100	591	0	0	1	591	1	591	0	1092
4	LdBPK_100920.1	LdBPK_100015500.1	100	393	0	0	1	393	1	393	0	726
4	LdBPK_100920.1	LdBPK_100017100.1	100	392	0	0	1	392	1	392	0	725
4	LdBPK_100920.1	LdBPK_100016900.1	99.74	392	1	0	1	392	1	392	0	719
4	LdBPK_100920.1	LdBPK_160010700.1	98.47	392	6	0	1	392	1	392	0	691
1	LdBPK_100930.1	LdBPK_100015600.1	100	3510	0	0	1	3510	1	3510	0	6482
1	LdBPK_100940.1	LdBPK_100015700.1	100	480	0	0	1	480	1	480	0	887
1	LdBPK_100950.1	LdBPK_100015800.1	100	3330	0	0	1	3330	1	3330	0	6150
1	LdBPK_100960.1	LdBPK_100015900.1	100	627	0	0	1	627	1	627	0	1158
1	LdBPK_100980.1	LdBPK_100016000.1	100	600	0	0	1	600	1	600	0	1109
1	LdBPK_100990.1	LdBPK_100016100.1	100	1056	0	0	1	1056	1	1056	0	1951
1	LdBPK_101000.1	LdBPK_100016400.1	100	1188	0	0	1	1188	1	1188	0	2194
1	LdBPK_101010.1	LdBPK_100016500.1	100	4005	0	0	1	4005	1	4005	0	7396
1	LdBPK_101020.1	LdBPK_100016600.1	100	324	0	0	1	324	1	324	2e-171	599
1	LdBPK_101030.1	LdBPK_100016700.1	100	1602	0	0	1	1602	1	1602	0	2959
1	LdBPK_101040.1	LdBPK_100016800.1	100	2421	0	0	1	2421	1	2421	0	4471
1	LdBPK_101060.1	LdBPK_100017000.1	100	1851	0	0	1	1851	1	1851	0	3419
5	LdBPK_101070.1	LdBPK_100017100.1	100	141	0	0	1	141	253	393	4e-70	261
5	LdBPK_101070.1	LdBPK_100015500.1	100	140	0	0	1	140	253	392	1e-69	259
5	LdBPK_101070.1	LdBPK_160010800.1	99.29	141	1	0	1	141	253	393	2e-68	255
5	LdBPK_101070.1	LdBPK_160011100.1	99.29	141	1	0	1	141	253	393	2e-68	255
5	LdBPK_101070.1	LdBPK_160011200.1	99.29	141	1	0	1	141	253	393	2e-68	255
1	LdBPK_101080.1	LdBPK_100017200.1	100	1203	0	0	1	1203	1	1203	0	2222
1	LdBPK_101090.1	LdBPK_100017300.1	100	1026	0	0	1	1026	1	1026	0	1895
1	LdBPK_101100.1	LdBPK_100017400.1	100	1188	0	0	1	1188	1	1188	0	2194
1	LdBPK_101110.1	LdBPK_100017500.1	100	1149	0	0	1	1149	1	1149	0	2122
1	LdBPK_101120.1	LdBPK_100017600.1	100	3672	0	0	1	3672	1	3672	0	6782
1	LdBPK_101130.1	LdBPK_100017700.1	100	828	0	0	1	828	1	828	0	1530
1	LdBPK_101140.1	LdBPK_100017800.1	100	969	0	0	1	969	1	969	0	1790
1	LdBPK_101150.1	LdBPK_100017900.1	100	1779	0	0	1	1779	1	1779	0	3286
1	LdBPK_101160.1	LdBPK_100018000.1	100	2196	0	0	1	2196	1	2196	0	4056
1	LdBPK_101180.1	LdBPK_100018200.1	100	534	0	0	1	534	1	534	0	987
1	LdBPK_101190.1	LdBPK_100018300.1	100	1275	0	0	1	1275	1	1275	0	2355
1	LdBPK_101200.1	LdBPK_100018500.1	100	1572	0	0	1	1572	1	1572	0	2904
1	LdBPK_101210.1	LdBPK_100018600.1	100	420	0	0	1	420	1	420	0	776
1	LdBPK_101220.1	LdBPK_100018700.1	100	4584	0	0	1	4584	1	4584	0	8466
1	LdBPK_101230.1	LdBPK_100018800.1	100	1083	0	0	1	1083	1	1083	0	2001
1	LdBPK_101240.1	LdBPK_100018900.1	100	1443	0	0	1	1443	1	1443	0	2665
1	LdBPK_101250.1	LdBPK_100019000.1	100	651	0	0	1	651	1	651	0	1203
1	LdBPK_101260.1	LdBPK_100019100.1	100	672	0	0	1	672	1	672	0	1242
1	LdBPK_101270.1	LdBPK_100019200.1	100	423	0	0	1	423	1	423	0	782
1	LdBPK_101280.1	LdBPK_100019300.1	100	1194	0	0	1	1194	1	1194	0	2206
1	LdBPK_101290.1	LdBPK_100019400.1	100	570	0	0	1	570	1	570	0	1053
1	LdBPK_101300.1	LdBPK_100019500.1	100	3189	0	0	1	3189	1	3189	0	5890
1	LdBPK_101310.1	LdBPK_100019600.1	100	1704	0	0	1	1704	1	1704	0	3147
1	LdBPK_101330.1	LdBPK_100019700.1	100	921	0	0	1	921	1	921	0	1701
1	LdBPK_101340.1	LdBPK_100019800.1	100	402	0	0	277	678	1	402	0	743
1	LdBPK_101350.1	LdBPK_100019900.1	100	738	0	0	1	738	1	738	0	1363
1	LdBPK_101360.1	LdBPK_100020300.1	100	711	0	0	1	711	196	906	0	1314
1	LdBPK_101370.1	LdBPK_100020400.1	100	987	0	0	1	987	1	987	0	1823
1	LdBPK_101380.1	LdBPK_100020500.1	100	966	0	0	1	966	1	966	0	1784
1	LdBPK_101390.1	LdBPK_100020600.1	100	957	0	0	1	957	1	957	0	1768
2	LdBPK_101400.1	LdBPK_100020700.1	100	948	0	0	1	948	1	948	0	1751
2	LdBPK_101400.1	LdBPK_100020900.1	100	197	0	0	19	215	37	233	2e-100	364
1	LdBPK_101410.1	LdBPK_100020800.1	100	942	0	0	1	942	1	942	0	1740
2	LdBPK_101420.1	LdBPK_100020900.1	100	951	0	0	1	951	1	951	0	1757
2	LdBPK_101420.1	LdBPK_100020700.1	100	197	0	0	37	233	19	215	2e-100	364
1	LdBPK_101430.1	LdBPK_100021000.1	100	936	0	0	1	936	1	936	0	1729
2	LdBPK_101440.1	LdBPK_100005200.1	100	1482	0	0	1	1482	1	1482	0	2737
2	LdBPK_101440.1	LdBPK_100021100.1	99.66	1482	5	0	1	1482	1	1482	0	2710
2	LdBPK_101450.1	LdBPK_100021200.1	100	1296	0	0	1	1296	1	1296	0	2394
2	LdBPK_101450.1	LdBPK_100005100.1	99.85	1296	2	0	1	1296	1	1296	0	2383
2	LdBPK_101460.1	LdBPK_100005000.1	100	1185	0	0	1	1185	1	1185	0	2189
2	LdBPK_101460.1	LdBPK_100021300.1	100	1185	0	0	1	1185	1	1185	0	2189
1	LdBPK_110010.1	LdBPK_110005000.1	100	513	0	0	1	513	1	513	0	948
1	LdBPK_110020.1	LdBPK_110005100.1	100	1107	0	0	1	1107	1	1107	0	2045
1	LdBPK_110030.1	LdBPK_110005200.1	100	924	0	0	1	924	1	924	0	1707
1	LdBPK_110040.1	LdBPK_110005300.1	100	906	0	0	1	906	1	906	0	1674
1	LdBPK_110050.1	LdBPK_110005400.1	100	2877	0	0	1	2877	1	2877	0	5313
1	LdBPK_110060.1	LdBPK_110005500.1	100	3372	0	0	1	3372	1	3372	0	6228
1	LdBPK_110070.1	LdBPK_110005600.1	100	1155	0	0	1	1155	1	1155	0	2134
1	LdBPK_110080.1	LdBPK_110005700.1	100	678	0	0	1	678	1	678	0	1253
1	LdBPK_110090.1	LdBPK_110005800.1	100	1581	0	0	1	1581	1	1581	0	2920
1	LdBPK_110100.1	LdBPK_110005900.1	100	1425	0	0	1	1425	1	1425	0	2632
1	LdBPK_110110.1	LdBPK_110006000.1	100	1194	0	0	1	1194	1	1194	0	2206
1	LdBPK_110120.1	LdBPK_110006100.1	100	570	0	0	1	570	1	570	0	1053
1	LdBPK_110130.1	LdBPK_110006200.1	100	840	0	0	1	840	1	840	0	1552
1	LdBPK_110140.1	LdBPK_110006300.1	100	879	0	0	1	879	1	879	0	1624
1	LdBPK_110150.1	LdBPK_110006400.1	100	2643	0	0	1	2643	1	2643	0	4881
1	LdBPK_110160.1	LdBPK_110006500.1	100	3084	0	0	1	3084	1	3084	0	5696
1	LdBPK_110170.1	LdBPK_110006600.1	100	2154	0	0	1	2154	1	2154	0	3978
1	LdBPK_110180.1	LdBPK_110006700.1	100	591	0	0	1	591	1	591	0	1092
1	LdBPK_110190.1	LdBPK_110006800.1	100	1830	0	0	1	1830	1	1830	0	3380
1	LdBPK_110200.1	LdBPK_110006900.1	100	555	0	0	1	555	1	555	0	1026
1	LdBPK_110210.1	LdBPK_110007000.1	100	1332	0	0	1	1332	1	1332	0	2460
1	LdBPK_110220.1	LdBPK_110007100.1	100	336	0	0	1	336	1	336	4e-178	621
1	LdBPK_110230.1	LdBPK_110007200.1	100	1566	0	0	1	1566	1	1566	0	2892
1	LdBPK_110240.1	LdBPK_110007300.1	100	744	0	0	1	744	1	744	0	1375
1	LdBPK_110250.1	LdBPK_110007400.1	100	2955	0	0	1	2955	43	2997	0	5457
1	LdBPK_110260.1	LdBPK_110007500.1	100	1785	0	0	1	1785	1	1785	0	3297
1	LdBPK_110270.1	LdBPK_110007600.1	100	1038	0	0	1	1038	1	1038	0	1917
1	LdBPK_110290.1	LdBPK_110007800.1	100	1392	0	0	1	1392	1	1392	0	2571
1	LdBPK_110300.1	LdBPK_110007900.1	100	825	0	0	1	825	1	825	0	1524
1	LdBPK_110310.1	LdBPK_110008000.1	100	5406	0	0	1	5406	1	5406	0	9984
1	LdBPK_110320.1	LdBPK_110008100.1	100	3669	0	0	877	4545	1	3669	0	6776
1	LdBPK_110330.1	LdBPK_110008200.1	100	2985	0	0	1	2985	1	2985	0	5513
1	LdBPK_110340.1	LdBPK_110008300.1	100	1410	0	0	1	1410	1	1410	0	2604
1	LdBPK_110350.1	LdBPK_110008400.1	100	762	0	0	1	762	1	762	0	1408
1	LdBPK_110360.1	LdBPK_110008500.1	100	1197	0	0	1	1197	1	1197	0	2211
1	LdBPK_110370.1	LdBPK_110008600.1	100	1860	0	0	1	1860	1	1860	0	3435
1	LdBPK_110380.1	LdBPK_110008700.1	100	3372	0	0	1	3372	1	3372	0	6228
1	LdBPK_110390.1	LdBPK_110008800.1	100	1530	0	0	1	1530	1	1530	0	2826
1	LdBPK_110400.1	LdBPK_110008900.1	100	3312	0	0	1	3312	1	3312	0	6117
1	LdBPK_110410.1	LdBPK_110009000.1	100	2427	0	0	1	2427	1	2427	0	4482
1	LdBPK_110420.1	LdBPK_110009100.1	100	2334	0	0	1	2334	1	2334	0	4311
1	LdBPK_110430.1	LdBPK_110009200.1	100	1935	0	0	1	1935	1	1935	0	3574
1	LdBPK_110440.1	LdBPK_110009300.1	100	1746	0	0	1	1746	1	1746	0	3225
1	LdBPK_110450.1	LdBPK_110009400.1	100	2241	0	0	1	2241	1	2241	0	4139
1	LdBPK_110460.1	LdBPK_110009500.1	100	1932	0	0	1	1932	1	1932	0	3568
1	LdBPK_110470.1	LdBPK_110009600.1	100	2241	0	0	1	2241	1	2241	0	4139
1	LdBPK_110490.1	LdBPK_110011400.1	100	429	0	0	1	429	1	429	0	793
1	LdBPK_110510.1	LdBPK_110011200.1	100	3258	0	0	1	3258	1	3258	0	6017
1	LdBPK_110520.1	LdBPK_110011100.1	100	1653	0	0	1	1653	1	1653	0	3053
1	LdBPK_110530.1	LdBPK_110011000.1	100	1944	0	0	1	1944	1	1944	0	3591
1	LdBPK_110540.1	LdBPK_110010900.1	100	2163	0	0	1	2163	1	2163	0	3995
1	LdBPK_110550.1	LdBPK_110010800.1	100	1401	0	0	1	1401	1	1401	0	2588
1	LdBPK_110560.1	LdBPK_110010700.1	100	1737	0	0	1	1737	1	1737	0	3208
1	LdBPK_110570.1	LdBPK_110010600.1	100	399	0	0	1	399	1	399	0	737
1	LdBPK_110580.1	LdBPK_110010500.1	100	1224	0	0	1	1224	1	1224	0	2261
1	LdBPK_110590.1	LdBPK_110010400.1	100	3183	0	0	1	3183	1	3183	0	5879
1	LdBPK_110600.1	LdBPK_110011500.1	100	1611	0	0	1	1611	1	1611	0	2976
1	LdBPK_110610.1	LdBPK_110011600.1	100	1794	0	0	1	1794	1	1794	0	3314
1	LdBPK_110620.1	LdBPK_110011700.1	100	3216	0	0	1	3216	1	3216	0	5939
2	LdBPK_110630.1	LdBPK_110011900.1	100	855	0	0	1	855	730	1584	0	1580
2	LdBPK_110630.1	LdBPK_110011800.1	100	820	0	0	1	820	1	820	0	1515
2	LdBPK_110640.1	LdBPK_110011900.1	100	1014	0	0	1	1014	1	1014	0	1873
2	LdBPK_110640.1	LdBPK_110011800.1	100	285	0	0	730	1014	1	285	3e-149	527
1	LdBPK_110650.1	LdBPK_110012000.1	100	5595	0	0	1	5595	232	5826	0	10330
1	LdBPK_110660.1	LdBPK_110012100.1	100	1926	0	0	1	1926	1	1926	0	3557
1	LdBPK_110670.1	LdBPK_110012200.1	100	2100	0	0	1	2100	1	2100	0	3879
2	LdBPK_110680.1	LdBPK_110012400.1	100	1542	0	0	151	1692	1	1542	0	2848
2	LdBPK_110680.1	LdBPK_110012300.1	100	1540	0	0	151	1690	1	1540	0	2844
2	LdBPK_110690.1	LdBPK_110012300.1	100	261	0	0	1	261	1	261	1e-136	483
2	LdBPK_110690.1	LdBPK_110012400.1	100	261	0	0	1	261	1	261	1e-136	483
1	LdBPK_110700.1	LdBPK_110012500.1	100	681	0	0	1	681	1	681	0	1258
1	LdBPK_110710.1	LdBPK_110012600.1	100	1230	0	0	1	1230	1	1230	0	2272
1	LdBPK_110720.1	LdBPK_110012700.1	100	1413	0	0	259	1671	1	1413	0	2610
1	LdBPK_110730.1	LdBPK_110012800.1	100	1962	0	0	1	1962	1	1962	0	3624
1	LdBPK_110740.1	LdBPK_110012900.1	100	3807	0	0	1	3807	1	3807	0	7031
1	LdBPK_110750.1	LdBPK_110013000.1	100	1335	0	0	1	1335	1	1335	0	2466
1	LdBPK_110760.1	LdBPK_110013100.1	100	618	0	0	1	618	1	618	0	1142
2	LdBPK_110770.1	LdBPK_110013200.1	100	237	0	0	1	237	1	237	3e-123	438
2	LdBPK_110770.1	LdBPK_110013300.1	100	237	0	0	1	237	1	237	3e-123	438
2	LdBPK_110780.1	LdBPK_110013200.1	100	243	0	0	364	606	1	243	3e-126	449
2	LdBPK_110780.1	LdBPK_110013300.1	100	243	0	0	364	606	1	243	3e-126	449
1	LdBPK_110790.1	LdBPK_110013400.1	100	771	0	0	1	771	1	771	0	1424
1	LdBPK_110800.1	LdBPK_110013500.1	100	444	0	0	1	444	1	444	0	821
1	LdBPK_110810.1	LdBPK_110013600.1	100	2931	0	0	1	2931	1	2931	0	5413
1	LdBPK_110820.1	LdBPK_110013700.1	100	1014	0	0	1	1014	1	1014	0	1873
1	LdBPK_110830.1	LdBPK_110013800.1	100	4215	0	0	1	4215	1	4215	0	7784
1	LdBPK_110840.1	LdBPK_110013900.1	100	618	0	0	1	618	1	618	0	1142
1	LdBPK_110850.1	LdBPK_110014000.1	100	1419	0	0	1	1419	1	1419	0	2621
1	LdBPK_110860.1	LdBPK_110014100.1	100	5328	0	0	1	5328	1	5328	0	9840
1	LdBPK_110870.1	LdBPK_110014200.1	100	3144	0	0	1	3144	1111	4254	0	5806
1	LdBPK_110880.1	LdBPK_110014300.1	100	98	0	0	314	411	1	98	9e-46	182
1	LdBPK_110890.1	LdBPK_110014500.1	100	3015	0	0	19	3033	1	3015	0	5568
1	LdBPK_110900.1	LdBPK_110014600.1	100	573	0	0	1	573	1	573	0	1059
1	LdBPK_110910.1	LdBPK_110014700.1	100	4647	0	0	1	4647	1	4647	0	8582
1	LdBPK_110920.1	LdBPK_110014800.1	100	1863	0	0	1	1863	1	1863	0	3441
1	LdBPK_110930.1	LdBPK_110015200.1	100	1134	0	0	1	1134	1	1134	0	2095
1	LdBPK_110940.1	LdBPK_110015300.1	100	2121	0	0	2239	4359	1	2121	0	3917
1	LdBPK_110950.1	LdBPK_110015400.1	100	1242	0	0	1	1242	1	1242	0	2294
2	LdBPK_110960.1	LdBPK_110015500.1	100	270	0	0	1	270	1	270	1e-141	499
2	LdBPK_110960.1	LdBPK_110015600.1	100	270	0	0	1	270	1	270	1e-141	499
2	LdBPK_110970.1	LdBPK_110015500.1	100	141	0	0	1	141	154	294	4e-70	261
2	LdBPK_110970.1	LdBPK_110015600.1	100	141	0	0	1	141	154	294	4e-70	261
1	LdBPK_110980.1	LdBPK_110015700.1	100	1455	0	0	1	1455	1	1455	0	2687
1	LdBPK_110990.1	LdBPK_110015800.1	100	2976	0	0	1	2976	1	2976	0	5496
1	LdBPK_111000.1	LdBPK_110015900.1	100	2745	0	0	1	2745	1	2745	0	5070
1	LdBPK_111010.1	LdBPK_110016000.1	100	2067	0	0	1	2067	1	2067	0	3818
1	LdBPK_111020.1	LdBPK_110016100.1	100	3507	0	0	2062	5568	1	3507	0	6477
1	LdBPK_111030.1	LdBPK_110016200.1	100	807	0	0	1	807	1	807	0	1491
1	LdBPK_111040.1	LdBPK_110016300.1	100	2445	0	0	1	2445	1	2445	0	4516
1	LdBPK_111050.1	LdBPK_110016400.1	100	1461	0	0	1	1461	1	1461	0	2699
1	LdBPK_111060.1	LdBPK_110016700.1	100	2118	0	0	1	2118	1	2118	0	3912
1	LdBPK_111080.1	LdBPK_110016900.1	100	1563	0	0	1	1563	1	1563	0	2887
1	LdBPK_111090.1	LdBPK_110017000.1	100	972	0	0	427	1398	1	972	0	1796
1	LdBPK_111100.1	LdBPK_110017100.1	100	1443	0	0	1	1443	1	1443	0	2665
2	LdBPK_111110.1	LdBPK_110017400.1	100	444	0	0	1	444	1	444	0	821
2	LdBPK_111110.1	LdBPK_110017200.1	99.77	444	1	0	1	444	1	444	0	815
1	LdBPK_111120.1	LdBPK_110017300.1	100	1014	0	0	1	1014	1	1014	0	1873
2	LdBPK_111130.1	LdBPK_110017200.1	100	132	0	0	1	132	1	132	3e-65	244
2	LdBPK_111130.1	LdBPK_110017400.1	100	132	0	0	1	132	1	132	3e-65	244
1	LdBPK_111140.1	LdBPK_110017500.1	100	3504	0	0	1	3504	1	3504	0	6471
1	LdBPK_111150.1	LdBPK_110017500.1	100	3501	0	0	1	3501	1	3501	0	6466
1	LdBPK_111160.1	LdBPK_110017600.1	100	2268	0	0	1	2268	1	2268	0	4189
1	LdBPK_111170.1	LdBPK_110017700.1	100	1326	0	0	1	1326	1	1326	0	2449
2	LdBPK_111180.1	LdBPK_110017800.1	100	393	0	0	1	393	1	393	0	726
2	LdBPK_111180.1	LdBPK_290025000.1	99.24	393	3	0	1	393	1	393	0	710
1	LdBPK_111190.1	LdBPK_110017900.1	100	2079	0	0	1	2079	1	2079	0	3840
1	LdBPK_111200.1	LdBPK_110018000.1	100	552	0	0	1	552	1	552	0	1020
4	LdBPK_111210.1	LdBPK_110018200.1	100	5229	0	0	55	5283	1	5229	0	9657
4	LdBPK_111210.1	LdBPK_110018500.1	99.66	5233	10	5	55	5283	1	5229	0	9557
4	LdBPK_111210.1	LdBPK_110018600.1	99.66	5233	10	5	55	5283	1	5229	0	9557
4	LdBPK_111210.1	LdBPK_110018100.1	99.38	5140	15	15	142	5271	1	5133	0	9299
3	LdBPK_111220.1	LdBPK_110018300.1	100	138	0	0	1	138	1	138	2e-68	255
3	LdBPK_111220.1	LdBPK_110018400.1	100	138	0	0	1	138	3448	3585	2e-68	255
3	LdBPK_111220.1	LdBPK_110018700.1	100	138	0	0	1	138	1	138	2e-68	255
3	LdBPK_111230.1	LdBPK_110018400.1	100	3666	0	0	1	3666	1	3666	0	6770
3	LdBPK_111230.1	LdBPK_110018300.1	100	219	0	0	3448	3666	1	219	5e-112	405
3	LdBPK_111230.1	LdBPK_110018700.1	100	219	0	0	3448	3666	1	219	5e-112	405
1	LdBPK_111260.1	LdBPK_110018800.1	100	5355	0	0	1	5355	1	5355	0	9889
1	LdBPK_111270.1	LdBPK_110018900.1	100	1011	0	0	1	1011	1	1011	0	1868
1	LdBPK_111280.1	LdBPK_110019000.1	100	5682	0	0	1	5682	1	5682	0	10490
1	LdBPK_111290.1	LdBPK_110019100.1	100	561	0	0	1	561	1	561	0	1037
1	LdBPK_111300.1	LdBPK_110019200.1	100	1209	0	0	1	1209	1	1209	0	2233
1	LdBPK_111310.1	LdBPK_110019300.1	100	1335	0	0	1	1335	1	1335	0	2466
1	LdBPK_111320.1	LdBPK_110019400.1	100	5328	0	0	1	5328	1	5328	0	9840
1	LdBPK_111330.1	LdBPK_110019500.1	100	1884	0	0	1	1884	1	1884	0	3480
1	LdBPK_111340.1	LdBPK_110019600.1	100	603	0	0	1	603	1	603	0	1114
1	LdBPK_111350.1	LdBPK_110019700.1	100	1311	0	0	1	1311	1	1311	0	2422
1	LdBPK_111360.1	LdBPK_110019800.1	100	1857	0	0	1	1857	1	1857	0	3430
1	LdBPK_111370.1	LdBPK_110020000.1	100	1161	0	0	1	1161	1	1161	0	2145
1	LdBPK_120010.1	LdBPK_120005000.1	100	906	0	0	1	906	1	906	0	1674
1	LdBPK_120020.1	LdBPK_120005100.1	100	648	0	0	220	867	1	648	0	1197
1	LdBPK_120030.1	LdBPK_120005200.1	100	852	0	0	1	852	1	852	0	1574
1	LdBPK_120040.1	LdBPK_120005300.1	100	1404	0	0	94	1497	1	1404	0	2593
1	LdBPK_120041.1	LdBPK_120005400.1	100	324	0	0	1	324	1	324	2e-171	599
1	LdBPK_120050.1	LdBPK_120005500.1	100	1272	0	0	1	1272	1	1272	0	2350
1	LdBPK_120060.1	LdBPK_120005600.1	100	579	0	0	1	579	1	579	0	1070
1	LdBPK_120060r.1	LdBPK_120016500.1	100	4233	0	0	1	4233	1	4233	0	7817
1	LdBPK_120070.1	LdBPK_120005700.1	100	1866	0	0	1	1866	1	1866	0	3446
1	LdBPK_120070r.1	LdBPK_120016400.1	100	2715	0	0	1	2715	316	3030	0	5014
1	LdBPK_120075.1	LdBPK_120005800.1	100	273	0	0	1	273	1	273	3e-143	505
1	LdBPK_120080.1	LdBPK_120005900.1	100	618	0	0	223	840	1	618	0	1142
1	LdBPK_120090.1	LdBPK_120006000.1	100	1446	0	0	1	1446	1	1446	0	2671
1	LdBPK_120100.1	LdBPK_120006100.1	100	828	0	0	55	882	1	828	0	1530
1	LdBPK_120105.1	LdBPK_120007900.1	100	2124	0	0	1	2124	1	2124	0	3923
1	LdBPK_120110.1	LdBPK_120006200.1	100	2445	0	0	259	2703	1	2445	0	4516
1	LdBPK_120120.1	LdBPK_120006300.1	100	3882	0	0	235	4116	1	3882	0	7169
1	LdBPK_120130.1	LdBPK_120006400.1	100	1749	0	0	1	1749	1	1749	0	3230
1	LdBPK_120140.1	LdBPK_120006500.1	100	317	0	0	650	966	1	317	4e-167	586
1	LdBPK_120145.1	LdBPK_120006700.1	100	2451	0	0	1	2451	1	2451	0	4527
1	LdBPK_120150.1	LdBPK_120006600.1	100	3216	0	0	850	4065	1	3216	0	5939
1	LdBPK_120155.1	LdBPK_120006800.1	100	1203	0	0	1	1203	1	1203	0	2222
1	LdBPK_120160.1	LdBPK_120006900.1	100	2724	0	0	1	2724	1	2724	0	5031
1	LdBPK_120170.1	LdBPK_120007000.1	100	4941	0	0	1	4941	1	4941	0	9125
1	LdBPK_120180.1	LdBPK_120007100.1	100	3288	0	0	1	3288	1	3288	0	6072
1	LdBPK_120190.1	LdBPK_120007200.1	100	1236	0	0	1	1236	1	1236	0	2283
1	LdBPK_120200.1	LdBPK_120007300.1	100	888	0	0	1	888	1	888	0	1640
1	LdBPK_120220.1	LdBPK_120007500.1	100	2097	0	0	1	2097	1	2097	0	3873
1	LdBPK_120240.1	LdBPK_120008000.1	100	4704	0	0	1	4704	1	4704	0	8687
1	LdBPK_120250.1	LdBPK_120008100.1	100	5697	0	0	1	5697	1	5697	0	10520
1	LdBPK_120255.1	LdBPK_120007600.1	100	2355	0	0	1	2355	1	2355	0	4349
1	LdBPK_120260.1	LdBPK_120007700.1	100	7872	0	0	913	8784	1	7872	0	14540
1	LdBPK_120265.1	LdBPK_120008200.1	100	1935	0	0	22	1956	1	1935	0	3574
1	LdBPK_120270.1	LdBPK_120007800.1	100	1713	0	0	343	2055	1	1713	0	3164
1	LdBPK_120275.1	LdBPK_120008300.1	100	9699	0	0	1	9699	1	9699	0	17910
1	LdBPK_120280.1	LdBPK_120008400.1	100	2601	0	0	1285	3885	1	2601	0	4804
1	LdBPK_120290.1	LdBPK_120008500.1	100	6018	0	0	1	6018	1	6018	0	11110
1	LdBPK_120300.1	LdBPK_120008600.1	100	1671	0	0	1	1671	1	1671	0	3086
1	LdBPK_120310.1	LdBPK_120008700.1	100	1113	0	0	1	1113	1	1113	0	2056
1	LdBPK_120320.1	LdBPK_120008800.1	100	954	0	0	1	954	1	954	0	1762
1	LdBPK_120330.1	LdBPK_120008900.1	100	4434	0	0	1	4434	1	4434	0	8189
1	LdBPK_120340.1	LdBPK_120009000.1	100	1251	0	0	1	1251	1	1251	0	2311
1	LdBPK_120350.1	LdBPK_120009100.1	100	1146	0	0	1	1146	1	1146	0	2117
1	LdBPK_120360.1	LdBPK_120009200.1	100	1233	0	0	1	1233	1	1233	0	2278
1	LdBPK_120380.1	LdBPK_120009400.1	100	210	0	0	1	210	209	418	2e-108	388
1	LdBPK_120390.1	LdBPK_120009500.1	100	2004	0	0	1	2004	1	2004	0	3701
1	LdBPK_120400.1	LdBPK_120009600.1	100	1956	0	0	1	1956	1	1956	0	3613
1	LdBPK_120410.1	LdBPK_120009700.1	100	3270	0	0	1	3270	1	3270	0	6039
1	LdBPK_120420.1	LdBPK_120009800.1	100	2355	0	0	1	2355	1	2355	0	4349
1	LdBPK_120430.1	LdBPK_120009900.1	100	2130	0	0	121	2250	1	2130	0	3934
1	LdBPK_120440.1	LdBPK_120010000.1	100	1830	0	0	1	1830	1	1830	0	3380
1	LdBPK_120450.1	LdBPK_120010100.1	100	954	0	0	1	954	1	954	0	1762
1	LdBPK_120460.1	LdBPK_120010200.1	100	3111	0	0	1312	4422	1	3111	0	5746
1	LdBPK_120470.1	LdBPK_120010400.1	100	2913	0	0	1	2913	1	2913	0	5380
1	LdBPK_120480.1	LdBPK_120010500.1	100	414	0	0	1	414	1	414	0	765
1	LdBPK_120490.1	LdBPK_120010600.1	100	1818	0	0	1	1818	1	1818	0	3358
1	LdBPK_120500.1	LdBPK_120010700.1	100	504	0	0	1	504	1	504	0	931
1	LdBPK_120510.1	LdBPK_120010800.1	100	1500	0	0	1	1500	1	1500	0	2771
1	LdBPK_120520.1	LdBPK_120010900.1	100	4110	0	0	1	4110	1	4110	0	7590
1	LdBPK_120530.1	LdBPK_120011000.1	100	3339	0	0	1	3339	2272	5610	0	6167
1	LdBPK_120540.1	LdBPK_120011100.1	100	5748	0	0	1	5748	1	5748	0	10620
1	LdBPK_120550.1	LdBPK_120011200.1	100	1557	0	0	1	1557	1	1557	0	2876
1	LdBPK_120560.1	LdBPK_120011300.1	100	3042	0	0	1	3042	1	3042	0	5618
1	LdBPK_120570.1	LdBPK_120011400.1	100	3936	0	0	460	4395	1	3936	0	7269
1	LdBPK_120580.1	LdBPK_120011500.1	100	1494	0	0	1	1494	1	1494	0	2760
1	LdBPK_120590.1	LdBPK_120011600.1	100	1638	0	0	1	1638	1	1638	0	3025
1	LdBPK_120600.1	LdBPK_120011700.1	100	1854	0	0	1	1854	1	1854	0	3424
1	LdBPK_120610.1	LdBPK_120011800.1	100	2886	0	0	1	2886	1	2886	0	5330
1	LdBPK_120620.1	LdBPK_120011900.1	100	1032	0	0	1	1032	1	1032	0	1906
1	LdBPK_120630.1	LdBPK_120012000.1	100	1299	0	0	1	1299	1	1299	0	2399
1	LdBPK_120640.1	LdBPK_120012100.1	100	495	0	0	1	495	1	495	0	915
1	LdBPK_120650.1	LdBPK_120012200.1	100	2553	0	0	1	2553	1	2553	0	4715
1	LdBPK_120660.1	LdBPK_120012300.1	100	327	0	0	1	327	1	327	4e-173	604
5	LdBPK_120661.1	LdBPK_120014600.1	100	1320	0	0	1	1320	1	1320	0	2438
5	LdBPK_120661.1	LdBPK_120012500.1	99.92	1320	1	0	1	1320	1	1320	0	2433
5	LdBPK_120661.1	LdBPK_120012900.1	99.92	1320	1	0	1	1320	1	1320	0	2433
5	LdBPK_120661.1	LdBPK_120013700.1	99.92	1320	1	0	1	1320	1	1320	0	2433
5	LdBPK_120661.1	LdBPK_120014300.1	99.77	1320	3	0	1	1320	1	1320	0	2422
1	LdBPK_120700.1	LdBPK_120015200.1	100	5094	0	0	1	5094	1	5094	0	9407
1	LdBPK_120710.1	LdBPK_120015300.1	100	1827	0	0	1	1827	1	1827	0	3374
1	LdBPK_120720.1	LdBPK_120015400.1	100	3864	0	0	1	3864	1	3864	0	7136
1	LdBPK_120730.1	LdBPK_120015600.1	100	1155	0	0	1	1155	1	1155	0	2134
1	LdBPK_120740.1	LdBPK_120015700.1	100	2487	0	0	1	2487	1	2487	0	4593
1	LdBPK_120750.1	LdBPK_120015800.1	100	3369	0	0	1	3369	1	3369	0	6222
1	LdBPK_120760.1	LdBPK_120015900.1	100	2844	0	0	1	2844	1	2844	0	5252
1	LdBPK_120770.1	LdBPK_120016000.1	100	2103	0	0	1	2103	1	2103	0	3884
1	LdBPK_120780.1	LdBPK_120016100.1	100	2634	0	0	1	2634	1	2634	0	4865
1	LdBPK_120790.1	LdBPK_120016200.1	100	4827	0	0	1	4827	1	4827	0	8914
1	LdBPK_120800.1	LdBPK_120016300.1	100	1302	0	0	1	1302	388	1689	0	2405
1	LdBPK_120810.1	LdBPK_120016600.1	100	882	0	0	1	882	109	990	0	1629
1	LdBPK_120820.1	LdBPK_120016700.1	100	2601	0	0	1	2601	1	2601	0	4804
1	LdBPK_120830.1	LdBPK_120016800.1	100	4119	0	0	1	4119	1	4119	0	7607
1	LdBPK_120840.1	LdBPK_120016900.1	100	1320	0	0	1	1320	1	1320	0	2438
1	LdBPK_120850.1	LdBPK_120017000.1	100	1032	0	0	1	1032	1	1032	0	1906
1	LdBPK_120860.1	LdBPK_120017100.1	100	1920	0	0	1	1920	1	1920	0	3546
1	LdBPK_120870.1	LdBPK_120017200.1	100	642	0	0	1	642	1	642	0	1186
1	LdBPK_120880.1	LdBPK_120017300.1	100	1869	0	0	1	1869	1	1869	0	3452
1	LdBPK_120890.1	LdBPK_120017400.1	100	312	0	0	1	312	1	312	8e-165	577
1	LdBPK_120900.1	LdBPK_120017500.1	100	2613	0	0	1	2613	1	2613	0	4826
1	LdBPK_120910.1	LdBPK_120017600.1	100	2916	0	0	1	2916	1	2916	0	5385
1	LdBPK_120920.1	LdBPK_120017700.1	100	1863	0	0	1	1863	1	1863	0	3441
1	LdBPK_120930.1	LdBPK_120017800.1	100	1317	0	0	1	1317	1	1317	0	2433
1	LdBPK_130010.1	LdBPK_130005000.1	100	1953	0	0	1	1953	1	1953	0	3607
1	LdBPK_130020.1	LdBPK_130005100.1	100	1176	0	0	1	1176	1	1176	0	2172
1	LdBPK_130030.1	LdBPK_130005200.1	100	606	0	0	1	606	1	606	0	1120
1	LdBPK_130040.1	LdBPK_130005300.1	100	963	0	0	1	963	1	963	0	1779
1	LdBPK_130050.1	LdBPK_130005400.1	100	807	0	0	1	807	1	807	0	1491
1	LdBPK_130060.1	LdBPK_130005500.1	100	1671	0	0	1	1671	1	1671	0	3086
1	LdBPK_130080.1	LdBPK_130005700.1	100	4293	0	0	1	4293	1	4293	0	7928
1	LdBPK_130090.1	LdBPK_130005800.1	100	1512	0	0	1	1512	1	1512	0	2793
1	LdBPK_130100.1	LdBPK_130005900.1	100	1311	0	0	1	1311	1	1311	0	2422
1	LdBPK_130110.1	LdBPK_130006000.1	100	1059	0	0	1	1059	1	1059	0	1956
1	LdBPK_130120.1	LdBPK_130006100.1	100	360	0	0	1	360	1	360	0	665
1	LdBPK_130130.1	LdBPK_130006200.1	100	2181	0	0	1	2181	1	2181	0	4028
1	LdBPK_130140.1	LdBPK_130006300.1	100	561	0	0	1	561	1	561	0	1037
1	LdBPK_130150.1	LdBPK_130006400.1	100	1422	0	0	1	1422	1	1422	0	2627
1	LdBPK_130160.1	LdBPK_130006500.1	100	1509	0	0	1	1509	1	1509	0	2787
1	LdBPK_130170.1	LdBPK_130006600.1	100	1872	0	0	1	1872	1	1872	0	3458
1	LdBPK_130180.1	LdBPK_130006700.1	100	1266	0	0	1	1266	1	1266	0	2338
1	LdBPK_130190.1	LdBPK_130006800.1	100	747	0	0	1	747	1	747	0	1380
1	LdBPK_130200.1	LdBPK_130006900.1	100	2244	0	0	187	2430	1	2244	0	4145
1	LdBPK_130210.1	LdBPK_130007000.1	100	1998	0	0	1	1998	1	1998	0	3690
1	LdBPK_130220.1	LdBPK_130007100.1	100	636	0	0	1	636	1	636	0	1175
1	LdBPK_130230.1	LdBPK_130007200.1	100	1260	0	0	1	1260	1	1260	0	2327
1	LdBPK_130240.1	LdBPK_130007300.1	100	924	0	0	1	924	1	924	0	1707
1	LdBPK_130250.1	LdBPK_130007400.1	100	1602	0	0	1	1602	1	1602	0	2959
1	LdBPK_130260.1	LdBPK_130007500.1	100	783	0	0	1	783	1	783	0	1447
1	LdBPK_130270.1	LdBPK_130009100.1	100	366	0	0	1	366	1	366	0	676
1	LdBPK_130280.1	LdBPK_130009000.1	100	3273	0	0	1	3273	1	3273	0	6045
1	LdBPK_130290.1	LdBPK_130008900.1	100	1803	0	0	1	1803	1	1803	0	3330
1	LdBPK_130300.1	LdBPK_130008800.1	100	2010	0	0	1	2010	1	2010	0	3712
1	LdBPK_130310.1	LdBPK_130008700.1	100	3297	0	0	1	3297	1	3297	0	6089
1	LdBPK_130320.1	LdBPK_130008600.1	100	6072	0	0	1	6072	1	6072	0	11210
5	LdBPK_130330.1	LdBPK_130008000.1	100	1356	0	0	1	1356	1	1356	0	2505
5	LdBPK_130330.1	LdBPK_130008100.1	100	1356	0	0	1	1356	1	1356	0	2505
5	LdBPK_130330.1	LdBPK_130008200.1	100	1356	0	0	1	1356	1	1356	0	2505
5	LdBPK_130330.1	LdBPK_130008300.1	100	1356	0	0	1	1356	1	1356	0	2505
5	LdBPK_130330.1	LdBPK_130008400.1	100	1356	0	0	1	1356	1	1356	0	2505
1	LdBPK_130340.1	LdBPK_130007600.1	100	5235	0	0	1	5235	1	5235	0	9668
1	LdBPK_130350.1	LdBPK_130009200.1	100	1494	0	0	1	1494	1	1494	0	2760
1	LdBPK_130360.1	LdBPK_130009300.1	100	1479	0	0	1	1479	1	1479	0	2732
1	LdBPK_130370.1	LdBPK_130009400.1	100	1440	0	0	1	1440	844	2283	0	2660
1	LdBPK_130380.1	LdBPK_130009500.1	100	1539	0	0	1	1539	1	1539	0	2843
1	LdBPK_130390.1	LdBPK_130009600.1	100	6504	0	0	1	6504	1	6504	0	12010
1	LdBPK_130400.1	LdBPK_130009700.1	100	750	0	0	1	750	1	750	0	1386
1	LdBPK_130410.1	LdBPK_130009800.1	100	837	0	0	1	837	1	837	0	1546
1	LdBPK_130420.1	LdBPK_130009900.1	100	3708	0	0	1	3708	1	3708	0	6848
1	LdBPK_130430.1	LdBPK_130010000.1	100	597	0	0	1	597	1	597	0	1103
1	LdBPK_130440.1	LdBPK_130010100.1	100	2004	0	0	1	2004	1	2004	0	3701
1	LdBPK_130460.1	LdBPK_130010300.1	100	426	0	0	1	426	1	426	0	787
1	LdBPK_130470.1	LdBPK_130010400.1	100	5196	0	0	1	5196	379	5574	0	9596
1	LdBPK_130480.1	LdBPK_130010500.1	100	978	0	0	1	978	1	978	0	1807
1	LdBPK_130490.1	LdBPK_130010600.1	100	894	0	0	1	894	1	894	0	1652
1	LdBPK_130500.1	LdBPK_130010700.1	100	825	0	0	1	825	1	825	0	1524
1	LdBPK_130510.1	LdBPK_130010800.1	100	1278	0	0	1	1278	1	1278	0	2361
1	LdBPK_130520.1	LdBPK_130010900.1	100	909	0	0	1	909	1	909	0	1679
1	LdBPK_130530.1	LdBPK_130011000.1	100	4005	0	0	1	4005	1	4005	0	7396
1	LdBPK_130540.1	LdBPK_130011100.1	100	1824	0	0	1	1824	1	1824	0	3369
1	LdBPK_130550.1	LdBPK_130011200.1	100	2115	0	0	1	2115	1	2115	0	3906
1	LdBPK_130560.1	LdBPK_130011300.1	100	1239	0	0	1	1239	1	1239	0	2289
1	LdBPK_130570.1	LdBPK_130011400.1	100	1725	0	0	1	1725	1	1725	0	3186
1	LdBPK_130580.1	LdBPK_130011500.1	100	2874	0	0	268	3141	1	2874	0	5308
1	LdBPK_130590.1	LdBPK_130011600.1	100	4269	0	0	1	4269	1	4269	0	7884
1	LdBPK_130600.1	LdBPK_130011700.1	100	1329	0	0	1	1329	1	1329	0	2455
1	LdBPK_130610.1	LdBPK_130011800.1	100	1029	0	0	1	1029	1	1029	0	1901
1	LdBPK_130620.1	LdBPK_130011900.1	100	2544	0	0	1	2544	1	2544	0	4698
1	LdBPK_130630.1	LdBPK_130012000.1	100	2934	0	0	1	2934	1	2934	0	5419
1	LdBPK_130640.1	LdBPK_130012100.1	100	657	0	0	1	657	1	657	0	1214
1	LdBPK_130650.1	LdBPK_130012200.1	100	6189	0	0	1	6189	1	6189	0	11430
1	LdBPK_130660.1	LdBPK_130012300.1	100	1656	0	0	1	1656	1	1656	0	3059
1	LdBPK_130670.1	LdBPK_130012400.1	100	1842	0	0	307	2148	1	1842	0	3402
1	LdBPK_130680.1	LdBPK_130012500.1	100	2088	0	0	1	2088	1	2088	0	3856
1	LdBPK_130690.1	LdBPK_130012600.1	100	672	0	0	1	672	1	672	0	1242
1	LdBPK_130700.1	LdBPK_130012700.1	100	7950	0	0	1	7950	1	7950	0	14680
1	LdBPK_130710.1	LdBPK_130012800.1	100	759	0	0	1	759	1	759	0	1402
1	LdBPK_130720.1	LdBPK_130012900.1	100	3711	0	0	1	3711	1	3711	0	6854
1	LdBPK_130730.1	LdBPK_130013000.1	100	3498	0	0	1	3498	1	3498	0	6460
1	LdBPK_130740.1	LdBPK_130013100.1	100	156	0	0	1	156	1	156	2e-78	289
1	LdBPK_130750.1	LdBPK_130013200.1	100	1179	0	0	1	1179	160	1338	0	2178
1	LdBPK_130760.1	LdBPK_130013300.1	100	1587	0	0	1	1587	1	1587	0	2931
1	LdBPK_130770.1	LdBPK_130013400.1	100	2085	0	0	1	2085	1	2085	0	3851
1	LdBPK_130780.1	LdBPK_130013500.1	100	1035	0	0	1	1035	1	1035	0	1912
1	LdBPK_130790.1	LdBPK_130013600.1	100	1794	0	0	103	1896	1	1794	0	3314
1	LdBPK_130800.1	LdBPK_130013700.1	100	2466	0	0	1	2466	1	2466	0	4554
1	LdBPK_130810.1	LdBPK_130013800.1	100	4569	0	0	1	4569	1	4569	0	8438
1	LdBPK_130820.1	LdBPK_130013900.1	100	828	0	0	1	828	1	828	0	1530
1	LdBPK_130830.1	LdBPK_130014000.1	100	2178	0	0	1	2178	1	2178	0	4023
1	LdBPK_130840.1	LdBPK_130014100.1	100	1452	0	0	1	1452	1	1452	0	2682
1	LdBPK_130850.1	LdBPK_130014200.1	100	1698	0	0	1	1698	1	1698	0	3136
1	LdBPK_130860.1	LdBPK_130014300.1	100	1932	0	0	1	1932	1	1932	0	3568
1	LdBPK_130870.1	LdBPK_130014400.1	100	4971	0	0	1	4971	1	4971	0	9180
1	LdBPK_130880.1	LdBPK_130014500.1	100	1473	0	0	1	1473	1	1473	0	2721
1	LdBPK_130890.1	LdBPK_130014600.1	100	1389	0	0	1	1389	1	1389	0	2566
1	LdBPK_130900.1	LdBPK_130014700.1	100	984	0	0	1	984	1	984	0	1818
1	LdBPK_130910.1	LdBPK_130014800.1	100	3921	0	0	1	3921	1	3921	0	7241
1	LdBPK_130920.1	LdBPK_130014900.1	100	1101	0	0	1	1101	1	1101	0	2034
1	LdBPK_130930.1	LdBPK_130015000.1	100	5232	0	0	1	5232	1	5232	0	9662
1	LdBPK_130940.1	LdBPK_130015000.1	100	5235	0	0	1	5235	1	5235	0	9668
1	LdBPK_130950.1	LdBPK_130015200.1	100	720	0	0	1	720	1	720	0	1330
1	LdBPK_130960.1	LdBPK_130015300.1	100	927	0	0	1	927	1	927	0	1712
1	LdBPK_130970.1	LdBPK_130015400.1	100	6714	0	0	1	6714	1	6714	0	12400
1	LdBPK_130980.1	LdBPK_130015500.1	100	4326	0	0	1	4326	1	4326	0	7989
1	LdBPK_130990.1	LdBPK_130015600.1	100	1317	0	0	1	1317	1	1317	0	2433
1	LdBPK_131000.1	LdBPK_130015700.1	100	3228	0	0	1	3228	1	3228	0	5962
1	LdBPK_131010.1	LdBPK_130015800.1	100	1548	0	0	1	1548	1	1548	0	2859
1	LdBPK_131020.1	LdBPK_130015900.1	100	270	0	0	1	270	1	270	1e-141	499
1	LdBPK_131030.1	LdBPK_130016000.1	100	1779	0	0	1	1779	1	1779	0	3286
1	LdBPK_131040.1	LdBPK_130016100.1	100	1212	0	0	1	1212	1	1212	0	2239
1	LdBPK_131050.1	LdBPK_130016200.1	100	963	0	0	1	963	1	963	0	1779
1	LdBPK_131060.1	LdBPK_130016300.1	100	609	0	0	1	609	1	609	0	1125
1	LdBPK_131070.1	LdBPK_130016400.1	100	1629	0	0	1	1629	1	1629	0	3009
1	LdBPK_131080.1	LdBPK_130016500.1	100	357	0	0	1	357	1	357	0	660
1	LdBPK_131090.1	LdBPK_130016600.1	100	2133	0	0	1	2133	1	2133	0	3940
1	LdBPK_131100.1	LdBPK_130016700.1	100	558	0	0	1	558	1	558	0	1031
1	LdBPK_131110.1	LdBPK_130016800.1	100	1506	0	0	1	1506	1	1506	0	2782
2	LdBPK_131120.1	LdBPK_130016900.1	100	822	0	0	1	822	1	822	0	1519
2	LdBPK_131120.1	LdBPK_130017000.1	100	822	0	0	1	822	1	822	0	1519
1	LdBPK_131140.1	LdBPK_130017100.1	100	1638	0	0	1	1638	1	1638	0	3025
1	LdBPK_131150.1	LdBPK_130017300.1	100	453	0	0	1	453	1	453	0	837
1	LdBPK_131160.1	LdBPK_130017400.1	100	579	0	0	1	579	1	579	0	1070
1	LdBPK_131170.1	LdBPK_130017600.1	100	2442	0	0	202	2643	1	2442	0	4510
1	LdBPK_131180.1	LdBPK_130017700.1	100	984	0	0	1	984	1	984	0	1818
1	LdBPK_131190.1	LdBPK_130017800.1	100	2787	0	0	1	2787	1	2787	0	5147
1	LdBPK_131200.1	LdBPK_130017900.1	100	591	0	0	1	591	1	591	0	1092
1	LdBPK_131210.1	LdBPK_130018000.1	100	1263	0	0	1	1263	1	1263	0	2333
1	LdBPK_131220.1	LdBPK_130018100.1	100	1398	0	0	1	1398	1	1398	0	2582
1	LdBPK_131230.1	LdBPK_130018200.1	100	1473	0	0	1	1473	1	1473	0	2721
1	LdBPK_131240.1	LdBPK_130018300.1	100	4179	0	0	1	4179	1	4179	0	7718
1	LdBPK_131250.1	LdBPK_130018400.1	100	3435	0	0	1	3435	1	3435	0	6344
1	LdBPK_131260.1	LdBPK_130018500.1	100	2514	0	0	1	2514	1	2514	0	4643
1	LdBPK_131270.1	LdBPK_130018600.1	100	2094	0	0	1	2094	1	2094	0	3868
1	LdBPK_131280.1	LdBPK_130018700.1	100	1770	0	0	1	1770	1	1770	0	3269
1	LdBPK_131290.1	LdBPK_130018800.1	100	1215	0	0	1	1215	1	1215	0	2244
1	LdBPK_131300.1	LdBPK_130018900.1	100	1980	0	0	1	1980	1	1980	0	3657
1	LdBPK_131310.1	LdBPK_130019100.1	100	3000	0	0	1	3000	1	3000	0	5541
1	LdBPK_131320.1	LdBPK_130021000.1	100	417	0	0	1	417	1	417	0	771
1	LdBPK_131330.1	LdBPK_130021100.1	100	2253	0	0	1	2253	1	2253	0	4161
1	LdBPK_131340.1	LdBPK_130021200.1	100	3615	0	0	1	3615	1	3615	0	6676
1	LdBPK_131350.1	LdBPK_130021300.1	100	2187	0	0	1	2187	1	2187	0	4039
1	LdBPK_131360.1	LdBPK_130021400.1	100	1710	0	0	1	1710	1	1710	0	3158
1	LdBPK_131370.1	LdBPK_130021500.1	100	4740	0	0	1	4740	1	4740	0	8754
1	LdBPK_131380.1	LdBPK_130021600.1	100	1722	0	0	4	1725	1	1722	0	3181
1	LdBPK_131390.1	LdBPK_130021700.1	100	13998	0	0	1	13998	1	13998	0	25850
1	LdBPK_131400.1	LdBPK_130021800.1	100	1617	0	0	1	1617	1	1617	0	2987
1	LdBPK_131410.1	LdBPK_130021900.1	100	321	0	0	1	321	1	321	8e-170	593
1	LdBPK_131420.1	LdBPK_130022000.1	100	819	0	0	1	819	1	819	0	1513
1	LdBPK_131430.1	LdBPK_130022100.1	100	1824	0	0	1	1824	1	1824	0	3369
1	LdBPK_131440.1	LdBPK_130022200.1	100	1374	0	0	1	1374	1	1374	0	2538
1	LdBPK_131470.1	LdBPK_130019400.1	100	1878	0	0	1	1878	1	1878	0	3469
1	LdBPK_131480.1	LdBPK_130019500.1	100	3867	0	0	949	4815	1	3867	0	7142
1	LdBPK_131500.1	LdBPK_130019700.1	100	705	0	0	1	705	1	705	0	1303
1	LdBPK_131510.1	LdBPK_130019800.1	100	16944	0	0	1	16944	1	16944	0	31290
1	LdBPK_131520.1	LdBPK_130019800.1	100	16947	0	0	1	16947	1	16947	0	31300
1	LdBPK_131530.1	LdBPK_130019900.1	100	477	0	0	1	477	1	477	0	881
1	LdBPK_131540.1	LdBPK_130020000.1	100	2319	0	0	1	2319	1	2319	0	4283
1	LdBPK_131550.1	LdBPK_130020100.1	100	3174	0	0	1	3174	1	3174	0	5862
1	LdBPK_131560.1	LdBPK_130019200.1	100	741	0	0	1	741	1	741	0	1369
2	LdBPK_131570.1	LdBPK_130020200.1	100	531	0	0	1	531	1	531	0	981
2	LdBPK_131570.1	LdBPK_130020900.1	99.37	316	2	0	216	531	681	996	2e-163	573
1	LdBPK_131580.1	LdBPK_130020400.1	100	2838	0	0	1	2838	1	2838	0	5241
1	LdBPK_131590.1	LdBPK_130020500.1	100	3294	0	0	1	3294	1	3294	0	6083
1	LdBPK_131600.1	LdBPK_130020600.1	100	1464	0	0	1	1464	1	1464	0	2704
1	LdBPK_131610.1	LdBPK_130020700.1	100	3555	0	0	1	3555	1	3555	0	6565
1	LdBPK_131620.1	LdBPK_130020800.1	100	1098	0	0	1	1098	1	1098	0	2028
2	LdBPK_131630.1	LdBPK_130020900.1	100	756	0	0	1	756	1	756	0	1397
2	LdBPK_131630.1	LdBPK_130020200.1	98.68	76	1	0	681	756	216	291	1e-31	135
1	LdBPK_140010.1	LdBPK_140005000.1	100	924	0	0	1	924	1	924	0	1707
1	LdBPK_140020.1	LdBPK_140005100.1	100	3144	0	0	1	3144	1	3144	0	5806
1	LdBPK_140030.1	LdBPK_140005200.1	100	813	0	0	1	813	1	813	0	1502
1	LdBPK_140040.1	LdBPK_140005300.1	100	3069	0	0	1	3069	1	3069	0	5668
1	LdBPK_140050.1	LdBPK_140005400.1	100	2202	0	0	1	2202	1	2202	0	4067
1	LdBPK_140060.1	LdBPK_140005500.1	100	576	0	0	1	576	1	576	0	1064
1	LdBPK_140070.1	LdBPK_140005600.1	100	840	0	0	1	840	1	840	0	1552
1	LdBPK_140080.1	LdBPK_140005700.1	100	837	0	0	1	837	1	837	0	1546
1	LdBPK_140090.1	LdBPK_140005800.1	100	1155	0	0	1	1155	1	1155	0	2134
1	LdBPK_140100.1	LdBPK_140005900.1	100	3090	0	0	1	3090	1	3090	0	5707
1	LdBPK_140110.1	LdBPK_140006000.1	100	1572	0	0	1	1572	1	1572	0	2904
1	LdBPK_140120.1	LdBPK_140006100.1	100	1074	0	0	1	1074	1	1074	0	1984
1	LdBPK_140130.1	LdBPK_140006200.1	100	1059	0	0	1	1059	1	1059	0	1956
1	LdBPK_140140.1	LdBPK_140006300.1	100	1578	0	0	1	1578	1	1578	0	2915
1	LdBPK_140150.1	LdBPK_140006400.1	100	546	0	0	1	546	1	546	0	1009
1	LdBPK_140160.1	LdBPK_140006500.1	100	1083	0	0	1	1083	1	1083	0	2001
1	LdBPK_140170.1	LdBPK_140006600.1	100	2058	0	0	1	2058	1	2058	0	3801
1	LdBPK_140180.1	LdBPK_140006700.1	100	1515	0	0	1	1515	1	1515	0	2798
1	LdBPK_140190.1	LdBPK_140006800.1	100	600	0	0	1	600	1	600	0	1109
1	LdBPK_140200.1	LdBPK_140006900.1	100	522	0	0	1	522	1	522	0	965
1	LdBPK_140210.1	LdBPK_140007000.1	100	1332	0	0	1	1332	1	1332	0	2460
1	LdBPK_140220.1	LdBPK_140007100.1	100	1365	0	0	1	1365	1	1365	0	2521
1	LdBPK_140230.1	LdBPK_140007300.1	100	5538	0	0	1	5538	1	5538	0	10230
1	LdBPK_140240.1	LdBPK_140007400.1	100	429	0	0	1	429	1	429	0	793
1	LdBPK_140250.1	LdBPK_140007500.1	100	519	0	0	1	519	1	519	0	959
1	LdBPK_140260.1	LdBPK_140007600.1	100	2169	0	0	1	2169	1	2169	0	4006
1	LdBPK_140270.1	LdBPK_140007700.1	100	1485	0	0	1	1485	1	1485	0	2743
1	LdBPK_140280.1	LdBPK_140007800.1	100	2892	0	0	1	2892	1	2892	0	5341
1	LdBPK_140290.1	LdBPK_140007900.1	100	843	0	0	1	843	1	843	0	1557
1	LdBPK_140300.1	LdBPK_140008000.1	100	723	0	0	1	723	1	723	0	1336
1	LdBPK_140310.1	LdBPK_140008100.1	100	858	0	0	1	858	1	858	0	1585
1	LdBPK_140320.1	LdBPK_140008200.1	100	2412	0	0	1	2412	1	2412	0	4455
1	LdBPK_140330.1	LdBPK_140008300.1	100	2136	0	0	1	2136	1	2136	0	3945
1	LdBPK_140340.1	LdBPK_140008400.1	100	3294	0	0	1	3294	1	3294	0	6083
1	LdBPK_140350.1	LdBPK_140008500.1	100	2031	0	0	1	2031	1	2031	0	3751
1	LdBPK_140360.1	LdBPK_140008600.1	100	3126	0	0	1	3126	1	3126	0	5773
1	LdBPK_140370.1	LdBPK_140008700.1	100	1491	0	0	1	1491	1	1491	0	2754
1	LdBPK_140380.1	LdBPK_140008800.1	100	1824	0	0	1	1824	1	1824	0	3369
1	LdBPK_140390.1	LdBPK_140009100.1	100	111	0	0	1	111	823	933	1e-53	206
2	LdBPK_140400.1	LdBPK_140009000.1	100	933	0	0	1	933	1	933	0	1724
2	LdBPK_140400.1	LdBPK_140008900.1	99.25	934	5	2	1	933	1	933	0	1685
1	LdBPK_140410.1	LdBPK_140009200.1	100	576	0	0	1	576	1	576	0	1064
1	LdBPK_140420.1	LdBPK_140009300.1	100	3213	0	0	1	3213	1	3213	0	5934
1	LdBPK_140430.1	LdBPK_140009400.1	100	2454	0	0	1	2454	1	2454	0	4532
1	LdBPK_140440.1	LdBPK_140009500.1	100	1314	0	0	1	1314	1	1314	0	2427
1	LdBPK_140450.1	LdBPK_140009600.1	100	1653	0	0	1	1653	1	1653	0	3053
1	LdBPK_140460.1	LdBPK_140009800.1	100	969	0	0	1	969	1	969	0	1790
1	LdBPK_140470.1	LdBPK_140009900.1	100	1380	0	0	181	1560	1	1380	0	2549
1	LdBPK_140480.1	LdBPK_140010000.1	100	417	0	0	133	549	1	417	0	771
2	LdBPK_140490.1	LdBPK_140010200.1	100	252	0	0	1	252	1	252	1e-131	466
2	LdBPK_140490.1	LdBPK_140010300.1	100	252	0	0	1	252	1	252	1e-131	466
2	LdBPK_140500.1	LdBPK_140010300.1	100	828	0	0	1	828	1	828	0	1530
2	LdBPK_140500.1	LdBPK_140010200.1	99.87	798	1	0	1	798	1	798	0	1469
1	LdBPK_140510.1	LdBPK_140010400.1	100	1647	0	0	1	1647	1	1647	0	3042
1	LdBPK_140520.1	LdBPK_140010500.1	100	1404	0	0	1	1404	1	1404	0	2593
1	LdBPK_140530.1	LdBPK_140010600.1	100	330	0	0	1	330	1	330	8e-175	610
1	LdBPK_140540.1	LdBPK_140010700.1	100	1515	0	0	1	1515	1	1515	0	2798
1	LdBPK_140550.1	LdBPK_140010800.1	100	1500	0	0	1	1500	1	1500	0	2771
1	LdBPK_140560.1	LdBPK_140010900.1	100	990	0	0	106	1095	1	990	0	1829
1	LdBPK_140570.1	LdBPK_140011000.1	100	1467	0	0	1	1467	1	1467	0	2710
1	LdBPK_140580.1	LdBPK_140011200.1	100	3525	0	0	1	3525	1	3525	0	6510
1	LdBPK_140590.1	LdBPK_140011300.1	100	381	0	0	1	381	1	381	0	704
1	LdBPK_140600.1	LdBPK_140011400.1	100	4152	0	0	1	4152	1	4152	0	7668
1	LdBPK_140610.1	LdBPK_140011500.1	100	1470	0	0	1	1470	1	1470	0	2715
1	LdBPK_140620.1	LdBPK_140011600.1	100	1392	0	0	1	1392	1	1392	0	2571
1	LdBPK_140630.1	LdBPK_140011700.1	100	1776	0	0	1	1776	1	1776	0	3280
1	LdBPK_140640.1	LdBPK_140011800.1	100	681	0	0	1	681	1	681	0	1258
1	LdBPK_140650.1	LdBPK_140011900.1	100	918	0	0	1	918	1	918	0	1696
1	LdBPK_140660.1	LdBPK_140012000.1	100	843	0	0	1	843	1	843	0	1557
1	LdBPK_140670.1	LdBPK_140012100.1	100	858	0	0	1	858	1	858	0	1585
1	LdBPK_140680.1	LdBPK_140012200.1	100	855	0	0	1	855	1	855	0	1580
1	LdBPK_140700.1	LdBPK_140012300.1	100	885	0	0	1	885	1	885	0	1635
1	LdBPK_140710.1	LdBPK_140012500.1	99.88	807	1	0	1	807	94	900	0	1485
2	LdBPK_140730.1	LdBPK_140012400.1	100	438	0	0	1	438	1	438	0	809
2	LdBPK_140730.1	LdBPK_140012500.1	99.09	438	4	0	1	438	1	438	0	787
1	LdBPK_140740.1	LdBPK_140012600.1	100	1008	0	0	1	1008	1	1008	0	1862
1	LdBPK_140750.1	LdBPK_140012700.1	100	981	0	0	1	981	1	981	0	1812
1	LdBPK_140760.1	LdBPK_140012800.1	100	972	0	0	1	972	1	972	0	1796
1	LdBPK_140770.1	LdBPK_140012900.1	100	1128	0	0	1	1128	1	1128	0	2084
2	LdBPK_140790.1	LdBPK_140013100.1	100	1179	0	0	1	1179	1	1179	0	2178
2	LdBPK_140790.1	LdBPK_140013000.1	98.59	711	4	6	472	1179	487	1194	0	1253
1	LdBPK_140800.1	LdBPK_140013200.1	100	912	0	0	1	912	1	912	0	1685
1	LdBPK_140810.1	LdBPK_140013300.1	100	5868	0	0	1	5868	1	5868	0	10840
1	LdBPK_140820.1	LdBPK_140013400.1	100	1254	0	0	1	1254	1	1254	0	2316
1	LdBPK_140830.1	LdBPK_140013500.1	100	1194	0	0	1	1194	1	1194	0	2206
1	LdBPK_140840.1	LdBPK_140013600.1	100	561	0	0	1	561	1	561	0	1037
1	LdBPK_140850.1	LdBPK_140013700.1	100	12690	0	0	1	12690	1	12690	0	23440
1	LdBPK_140860.1	LdBPK_140013800.1	100	1290	0	0	1	1290	1	1290	0	2383
1	LdBPK_140870.1	LdBPK_140013900.1	100	3927	0	0	1	3927	1	3927	0	7252
1	LdBPK_140880.1	LdBPK_140014000.1	100	1734	0	0	1	1734	1	1734	0	3203
1	LdBPK_140890.1	LdBPK_140014100.1	100	1782	0	0	1	1782	1207	2988	0	3291
1	LdBPK_140900.1	LdBPK_140014200.1	100	3789	0	0	1	3789	1	3789	0	6998
2	LdBPK_140910.1	LdBPK_140014300.1	100	348	0	0	1	348	1	348	0	643
2	LdBPK_140910.1	LdBPK_140014400.1	100	348	0	0	1	348	1	348	0	643
2	LdBPK_140920.1	LdBPK_140014300.1	100	348	0	0	1	348	1	348	0	643
2	LdBPK_140920.1	LdBPK_140014400.1	100	348	0	0	1	348	1	348	0	643
1	LdBPK_140930.1	LdBPK_140014600.1	100	1404	0	0	1	1404	142	1545	0	2593
1	LdBPK_140940.1	LdBPK_140014700.1	100	3264	0	0	1	3264	1	3264	0	6028
1	LdBPK_140950.1	LdBPK_140014800.1	100	1974	0	0	1	1974	1	1974	0	3646
1	LdBPK_140960.1	LdBPK_140014900.1	100	2556	0	0	358	2913	1	2556	0	4721
1	LdBPK_140970.1	LdBPK_140015100.1	100	1821	0	0	1	1821	1	1821	0	3363
1	LdBPK_140980.1	LdBPK_140015200.1	100	4647	0	0	1	4647	1	4647	0	8582
1	LdBPK_140990.1	LdBPK_140015300.1	100	2586	0	0	1	2586	1	2586	0	4776
1	LdBPK_141000.1	LdBPK_140015400.1	100	2589	0	0	1	2589	1	2589	0	4782
1	LdBPK_141010.1	LdBPK_140015500.1	100	507	0	0	1	507	1	507	0	937
1	LdBPK_141020.1	LdBPK_140015600.1	100	3345	0	0	1	3345	1	3345	0	6178
1	LdBPK_141030.1	LdBPK_140015700.1	100	864	0	0	1	864	1	864	0	1596
1	LdBPK_141040.1	LdBPK_140015800.1	100	1941	0	0	1	1941	1	1941	0	3585
1	LdBPK_141050.1	LdBPK_140015900.1	100	1131	0	0	1	1131	1	1131	0	2089
1	LdBPK_141060.1	LdBPK_140016000.1	100	1311	0	0	1	1311	1	1311	0	2422
1	LdBPK_141070.1	LdBPK_140016100.1	100	3060	0	0	1	3060	1	3060	0	5651
1	LdBPK_141080.1	LdBPK_140016200.1	100	945	0	0	1	945	1	945	0	1746
1	LdBPK_141090.1	LdBPK_140016300.1	100	1518	0	0	1	1518	1	1518	0	2804
1	LdBPK_141100.1	LdBPK_140016400.1	100	543	0	0	1	543	1	543	0	1003
1	LdBPK_141110.1	LdBPK_140016500.1	100	624	0	0	1	624	1	624	0	1153
1	LdBPK_141120.1	LdBPK_140016600.1	100	813	0	0	1	813	1	813	0	1502
1	LdBPK_141130.1	LdBPK_140016800.1	100	12807	0	0	1	12807	1	12807	0	23650
1	LdBPK_141140.1	LdBPK_140016900.1	100	2718	0	0	1	2718	400	3117	0	5020
1	LdBPK_141150.1	LdBPK_140017000.1	100	1197	0	0	1	1197	1	1197	0	2211
1	LdBPK_141160.1	LdBPK_140017100.1	100	693	0	0	1	693	1	693	0	1280
2	LdBPK_141180.1	LdBPK_140017300.1	100	534	0	0	1	534	988	1521	0	987
2	LdBPK_141180.1	LdBPK_140017400.1	99.81	534	1	0	1	534	1099	1632	0	981
2	LdBPK_141190.1	LdBPK_140017400.1	100	657	0	0	1	657	1	657	0	1214
2	LdBPK_141190.1	LdBPK_140017300.1	99.7	331	0	1	327	657	217	546	8e-173	604
1	LdBPK_141200.1	LdBPK_140017600.1	100	2808	0	0	1	2808	1	2808	0	5186
1	LdBPK_141210.1	LdBPK_140017700.1	100	1431	0	0	1	1431	1	1431	0	2643
1	LdBPK_141220.1	LdBPK_140017800.1	100	1083	0	0	469	1551	1	1083	0	2001
1	LdBPK_141230.1	LdBPK_140017900.1	100	1047	0	0	1	1047	1	1047	0	1934
1	LdBPK_141240.1	LdBPK_140018000.1	100	1290	0	0	1	1290	1	1290	0	2383
1	LdBPK_141250.1	LdBPK_140018100.1	100	1209	0	0	1	1209	1084	2292	0	2233
1	LdBPK_141260.1	LdBPK_140018200.1	100	2130	0	0	1	2130	1	2130	0	3934
1	LdBPK_141270.1	LdBPK_140018300.1	100	1683	0	0	1	1683	1	1683	0	3109
1	LdBPK_141280.1	LdBPK_140018400.1	100	1596	0	0	1	1596	1	1596	0	2948
1	LdBPK_141290.1	LdBPK_140018500.1	100	786	0	0	1	786	1	786	0	1452
1	LdBPK_141300.1	LdBPK_140018600.1	100	2796	0	0	1	2796	1	2796	0	5164
1	LdBPK_141310.1	LdBPK_140018700.1	100	1707	0	0	1	1707	1	1707	0	3153
1	LdBPK_141320.1	LdBPK_140018800.1	100	909	0	0	1	909	1	909	0	1679
1	LdBPK_141330.1	LdBPK_140018900.1	100	618	0	0	1	618	1	618	0	1142
1	LdBPK_141340.1	LdBPK_140019000.1	100	459	0	0	1	459	1	459	0	848
1	LdBPK_141350.1	LdBPK_140019100.1	100	129	0	0	1	129	1	129	2e-63	239
1	LdBPK_141360.1	LdBPK_140019200.1	100	1737	0	0	1	1737	1	1737	0	3208
1	LdBPK_141370.1	LdBPK_140019300.1	100	2406	0	0	1	2406	1	2406	0	4444
1	LdBPK_141380.1	LdBPK_140019400.1	100	2400	0	0	1	2400	895	3294	0	4433
1	LdBPK_141390.1	LdBPK_140019500.1	100	1074	0	0	1	1074	1	1074	0	1984
1	LdBPK_141400.1	LdBPK_140019600.1	100	1398	0	0	1	1398	1	1398	0	2582
1	LdBPK_141410.1	LdBPK_140019700.1	100	1725	0	0	1	1725	1	1725	0	3186
1	LdBPK_141420.1	LdBPK_140019800.1	100	1245	0	0	1	1245	1	1245	0	2300
1	LdBPK_141430.1	LdBPK_140019900.1	100	1869	0	0	1	1869	1	1869	0	3452
1	LdBPK_141450.1	LdBPK_140020000.1	100	1254	0	0	1	1254	328	1581	0	2316
1	LdBPK_141460.1	LdBPK_140020100.1	100	2049	0	0	1	2049	1	2049	0	3784
1	LdBPK_141470.1	LdBPK_140020200.1	100	954	0	0	1	954	1	954	0	1762
1	LdBPK_141480.1	LdBPK_140020300.1	100	666	0	0	1	666	1	666	0	1230
1	LdBPK_141490.1	LdBPK_140020400.1	100	447	0	0	1	447	1	447	0	826
1	LdBPK_141500.1	LdBPK_140020500.1	100	3087	0	0	997	4083	1	3087	0	5701
1	LdBPK_141510.1	LdBPK_140020700.1	100	1689	0	0	1	1689	1	1689	0	3120
1	LdBPK_141520.1	LdBPK_140020800.1	100	2013	0	0	1	2013	1	2013	0	3718
1	LdBPK_141530.1	LdBPK_140020900.1	100	5262	0	0	1	5262	1	5262	0	9718
1	LdBPK_141540.1	LdBPK_140021000.1	100	2190	0	0	1	2190	1	2190	0	4045
1	LdBPK_141550.1	LdBPK_140021100.1	100	2058	0	0	1	2058	1	2058	0	3801
1	LdBPK_141560.1	LdBPK_140021200.1	100	423	0	0	1	423	1	423	0	782
1	LdBPK_141570.1	LdBPK_140021300.1	100	1455	0	0	1	1455	1	1455	0	2687
1	LdBPK_141580.1	LdBPK_140021400.1	100	936	0	0	1	936	1	936	0	1729
1	LdBPK_141590.1	LdBPK_140021500.1	100	2538	0	0	1	2538	1	2538	0	4687
1	LdBPK_150010.1	LdBPK_150005000.1	100	303	0	0	1	303	1	303	7e-160	560
1	LdBPK_150020.1	LdBPK_150005100.1	100	1863	0	0	1	1863	1	1863	0	3441
1	LdBPK_150030.1	LdBPK_150005200.1	100	1278	0	0	1	1278	1	1278	0	2361
1	LdBPK_150040.1	LdBPK_150005300.1	100	999	0	0	1	999	1	999	0	1845
1	LdBPK_150050.1	LdBPK_150005400.1	100	840	0	0	1	840	1	840	0	1552
1	LdBPK_150060.1	LdBPK_150005500.1	100	3051	0	0	1	3051	1	3051	0	5635
1	LdBPK_150070.1	LdBPK_150005600.1	100	1407	0	0	1	1407	1	1407	0	2599
1	LdBPK_150080.1	LdBPK_150005700.1	100	966	0	0	1	966	1	966	0	1784
1	LdBPK_150090.1	LdBPK_150005800.1	100	1272	0	0	1	1272	1	1272	0	2350
1	LdBPK_150100.1	LdBPK_150005900.1	100	1695	0	0	1	1695	1	1695	0	3131
1	LdBPK_150110.1	LdBPK_150006000.1	100	2394	0	0	1	2394	1	2394	0	4421
1	LdBPK_150120.1	LdBPK_150006100.1	100	957	0	0	1	957	1	957	0	1768
1	LdBPK_150130.1	LdBPK_150006200.1	100	1953	0	0	1	1953	1	1953	0	3607
1	LdBPK_150140.1	LdBPK_150006300.1	100	648	0	0	1	648	1	648	0	1197
1	LdBPK_150150.1	LdBPK_150006400.1	100	549	0	0	1	549	1	549	0	1014
1	LdBPK_150160.1	LdBPK_150006500.1	100	2520	0	0	1	2520	1	2520	0	4654
1	LdBPK_150170.1	LdBPK_150006600.1	100	1215	0	0	1	1215	1	1215	0	2244
1	LdBPK_150180.1	LdBPK_150006700.1	100	2238	0	0	1	2238	1	2238	0	4133
1	LdBPK_150190.1	LdBPK_150006800.1	100	1758	0	0	1	1758	286	2043	0	3247
1	LdBPK_150200.1	LdBPK_150006900.1	100	492	0	0	1	492	1	492	0	909
1	LdBPK_150210.1	LdBPK_150007000.1	100	879	0	0	211	1089	1	879	0	1624
1	LdBPK_150230.1	LdBPK_150007200.1	100	1560	0	0	1	1560	1	1560	0	2881
1	LdBPK_150240.1	LdBPK_150007300.1	100	1125	0	0	1	1125	1	1125	0	2078
1	LdBPK_150250.1	LdBPK_150007400.1	100	648	0	0	1	648	1	648	0	1197
1	LdBPK_150260.1	LdBPK_150007500.1	100	1044	0	0	1	1044	1	1044	0	1929
1	LdBPK_150270.1	LdBPK_150007600.1	100	1761	0	0	1	1761	1	1761	0	3253
1	LdBPK_150280.1	LdBPK_150007700.1	100	1218	0	0	1	1218	1	1218	0	2250
1	LdBPK_150290.1	LdBPK_150007800.1	100	5838	0	0	1	5838	1	5838	0	10780
1	LdBPK_150300.1	LdBPK_150007900.1	100	1434	0	0	1	1434	1	1434	0	2649
1	LdBPK_150310.1	LdBPK_150008000.1	100	774	0	0	1	774	1	774	0	1430
2	LdBPK_150320.1	LdBPK_150008100.1	100	258	0	0	1	258	1	258	6e-135	477
2	LdBPK_150320.1	LdBPK_150008200.1	100	258	0	0	1	258	1	258	6e-135	477
2	LdBPK_150330.1	LdBPK_150008100.1	100	564	0	0	1	564	1	564	0	1042
2	LdBPK_150330.1	LdBPK_150008200.1	100	564	0	0	1	564	1	564	0	1042
1	LdBPK_150340.1	LdBPK_150008300.1	100	2403	0	0	1	2403	1	2403	0	4438
1	LdBPK_150350.1	LdBPK_150008400.1	100	441	0	0	1	441	1	441	0	815
1	LdBPK_150360.1	LdBPK_150008500.1	100	1956	0	0	1	1956	1	1956	0	3613
1	LdBPK_150370.1	LdBPK_150008600.1	100	2277	0	0	1	2277	1	2277	0	4205
1	LdBPK_150380.1	LdBPK_150008700.1	100	3060	0	0	1	3060	1	3060	0	5651
1	LdBPK_150390.1	LdBPK_150008800.1	100	1485	0	0	1	1485	1	1485	0	2743
1	LdBPK_150400.1	LdBPK_150008900.1	100	1965	0	0	1	1965	1	1965	0	3629
1	LdBPK_150410.1	LdBPK_150009000.1	100	1551	0	0	1	1551	1546	3096	0	2865
2	LdBPK_150420.1	LdBPK_150009100.1	100	265	0	0	1	265	1	265	9e-139	490
2	LdBPK_150420.1	LdBPK_150009200.1	100	265	0	0	1	265	1	265	9e-139	490
2	LdBPK_150430.1	LdBPK_150009100.1	100	327	0	0	1	327	1	327	4e-173	604
2	LdBPK_150430.1	LdBPK_150009200.1	100	327	0	0	1	327	1	327	4e-173	604
1	LdBPK_150440.1	LdBPK_150009300.1	100	1197	0	0	1	1197	1	1197	0	2211
1	LdBPK_150450.1	LdBPK_150009400.1	100	2043	0	0	1	2043	1	2043	0	3773
1	LdBPK_150460.1	LdBPK_150009500.1	100	2085	0	0	1	2085	1	2085	0	3851
1	LdBPK_150470.1	LdBPK_150009600.1	100	441	0	0	1	441	1	441	0	815
1	LdBPK_150480.1	LdBPK_150009700.1	100	1038	0	0	1	1038	1	1038	0	1917
1	LdBPK_150520.1	LdBPK_150010300.1	100	3009	0	0	1	3009	1	3009	0	5557
1	LdBPK_150540.1	LdBPK_150010500.1	100	1137	0	0	1	1137	1	1137	0	2100
1	LdBPK_150550.1	LdBPK_150010600.1	100	5337	0	0	1	5337	1	5337	0	9856
1	LdBPK_150560.1	LdBPK_150010700.1	100	1245	0	0	1	1245	784	2028	0	2300
1	LdBPK_150570.1	LdBPK_150010800.1	100	5256	0	0	1	5256	1	5256	0	9707
1	LdBPK_150580.1	LdBPK_150010900.1	100	1629	0	0	1	1629	1	1629	0	3009
1	LdBPK_150590.1	LdBPK_150011000.1	100	999	0	0	1	999	1	999	0	1845
1	LdBPK_150600.1	LdBPK_150011100.1	100	978	0	0	1	978	1	978	0	1807
1	LdBPK_150610.1	LdBPK_150011200.1	100	708	0	0	1	708	1	708	0	1308
1	LdBPK_150620.1	LdBPK_150011300.1	100	5307	0	0	1	5307	1	5307	0	9801
1	LdBPK_150630.1	LdBPK_150011400.1	100	3756	0	0	1	3756	1	3756	0	6937
1	LdBPK_150640.1	LdBPK_150011500.1	100	1554	0	0	1	1554	1	1554	0	2870
1	LdBPK_150650.1	LdBPK_150011600.1	100	1347	0	0	1	1347	1	1347	0	2488
1	LdBPK_150660.1	LdBPK_150011700.1	100	2856	0	0	1	2856	1	2856	0	5275
1	LdBPK_150670.1	LdBPK_150011800.1	100	4101	0	0	1	4101	1	4101	0	7574
1	LdBPK_150680.1	LdBPK_150012000.1	100	2097	0	0	1	2097	1	2097	0	3873
1	LdBPK_150690.1	LdBPK_150012100.1	100	1431	0	0	1	1431	1	1431	0	2643
1	LdBPK_150700.1	LdBPK_150012200.1	100	3102	0	0	1	3102	1	3102	0	5729
1	LdBPK_150710.1	LdBPK_150012300.1	100	606	0	0	1	606	1	606	0	1120
1	LdBPK_150720.1	LdBPK_150012400.1	100	1476	0	0	1	1476	1	1476	0	2726
1	LdBPK_150740.1	LdBPK_150012500.1	100	2847	0	0	1	2847	274	3120	0	5258
1	LdBPK_150750.1	LdBPK_150012600.1	100	9363	0	0	1	9363	1	9363	0	17290
1	LdBPK_150760.1	LdBPK_150012700.1	100	1968	0	0	1	1968	1	1968	0	3635
1	LdBPK_150770.1	LdBPK_150012800.1	100	1134	0	0	1	1134	1	1134	0	2095
1	LdBPK_150780.1	LdBPK_150013000.1	99.28	692	0	2	32	723	1	687	0	1245
1	LdBPK_150790.1	LdBPK_150013400.1	100	1995	0	0	1	1995	1	1995	0	3685
1	LdBPK_150800.1	LdBPK_150013500.1	100	8040	0	0	1	8040	1	8040	0	14850
1	LdBPK_150810.1	LdBPK_150013600.1	100	1992	0	0	1	1992	1	1992	0	3679
1	LdBPK_150820.1	LdBPK_150013800.1	100	1968	0	0	1	1968	1	1968	0	3635
1	LdBPK_150830.1	LdBPK_150013900.1	100	6348	0	0	1	6348	1	6348	0	11720
1	LdBPK_150840.1	LdBPK_150014000.1	100	6252	0	0	1	6252	1	6252	0	11550
1	LdBPK_150850.1	LdBPK_150014100.1	100	1692	0	0	1	1692	1	1692	0	3125
1	LdBPK_150860.1	LdBPK_150014200.1	100	336	0	0	1	336	1	336	4e-178	621
1	LdBPK_150870.1	LdBPK_150014300.1	100	3135	0	0	1	3135	1	3135	0	5790
1	LdBPK_150880.1	LdBPK_150014400.1	100	1311	0	0	1	1311	1	1311	0	2422
1	LdBPK_150890.1	LdBPK_150014500.1	100	2481	0	0	1	2481	1	2481	0	4582
1	LdBPK_150900.1	LdBPK_150014600.1	100	1386	0	0	1	1386	1	1386	0	2560
1	LdBPK_150910.1	LdBPK_150014700.1	100	2895	0	0	1	2895	1	2895	0	5347
[truncated: 6,602 more rows]

## Sheet: Data set 2B
Data Set 2 B. Ortholog information for selected multiple copy genes. Ortholog information was generated by Companion annotation runs for LdBPKv1 and LdBPKv2 based on LmjF reference.
		Number of ortholog genes in
sub-ortholog groups		LmjF	LdBPK v1	LdBPK v2
	Amastin
ORTHOMCL3	'amastin-likesurfaceprotein,putative'	22	2	1	LdBPK_340023500.1(LdBPK)	LmjF.34.1560(LmjF)	LmjF.34.1580(LmjF)	LmjF.34.1600(LmjF)	LmjF.34.1620(LmjF)	LmjF.34.1640(LmjF)	LmjF.34.1660(LmjF)	LmjF.34.1680(LmjF)	LmjF.34.1700(LmjF)	LmjF.34.1720(LmjF)	LmjF.34.1740(LmjF)	LmjF.34.1760(LmjF)	LmjF.34.1780(LmjF)	LmjF.34.1800(LmjF)	LmjF.34.1820(LmjF)	LmjF.34.1860(LmjF)	LmjF.34.1880(LmjF)	LmjF.34.1900(LmjF)	LmjF.34.1920(LmjF)	LmjF.34.1940(LmjF)	LmjF.34.1960(LmjF)	LmjF.34.1980(LmjF)	LmjF.36.1270(LmjF)
ORTHOMCL13	'amastin-likeprotein'	11	1	5	LdBPK_080011900.1(LdBPK)	LdBPK_080012400.1(LdBPK)	LdBPK_080012500.1(LdBPK)	LdBPK_080012600.1(LdBPK)	LdBPK_080012700.1(LdBPK)	LmjF.08.0670(LmjF)	LmjF.08.0680(LmjF)	LmjF.08.0690(LmjF)	LmjF.08.0700(LmjF)	LmjF.08.0710(LmjF)	LmjF.08.0720(LmjF)	LmjF.08.0730(LmjF)	LmjF.08.0740(LmjF)	LmjF.08.0750(LmjF)	LmjF.08.0760(LmjF)	LmjF.08.0770(LmjF)
ORTHOMCL23	'Amastinsurfaceglycoprotein,putative'	0	0	12	LdBPK_080012100.1(LdBPK)	LdBPK_080012200.1(LdBPK)	LdBPK_080012300.1(LdBPK)	LdBPK_080012800.1(LdBPK)	LdBPK_080012900.1(LdBPK)	LdBPK_080013000.1(LdBPK)	LdBPK_340034100.1(LdBPK)	LdBPK_340034200.1(LdBPK)	LdBPK_340034300.1(LdBPK)	LdBPK_340034400.1(LdBPK)	LdBPK_340034500.1(LdBPK)	LdBPK_340034600.1(LdBPK)
ORTHOMCL50	'amastin-likeprotein'	5	3	3	LdBPK_080013500.1(LdBPK)	LdBPK_080013800.1(LdBPK)	LdBPK_080013900.1(LdBPK)	LmjF.08.0800(LmjF)	LmjF.08.0810(LmjF)	LmjF.08.0830(LmjF)	LmjF.08.0840(LmjF)	LmjF.08.0850(LmjF)
ORTHOMCL53	'Amastinsurfaceglycoprotein,putative'	0	0	7	LdBPK_340024100.1(LdBPK)	LdBPK_340024200.1(LdBPK)	LdBPK_340024300.1(LdBPK)	LdBPK_340024400.1(LdBPK)	LdBPK_340024500.1(LdBPK)	LdBPK_340024600.1(LdBPK)	LdBPK_340024700.1(LdBPK)
ORTHOMCL58	'Amastinsurfaceglycoprotein,putative'	0	0	6	LdBPK_340010300.1(LdBPK)	LdBPK_340010400.1(LdBPK)	LdBPK_340010500.1(LdBPK)	LdBPK_340010600.1(LdBPK)	LdBPK_340015500.1(LdBPK)	LdBPK_340022700.1(LdBPK)
ORTHOMCL63	'amastin,putative'	1	1	5	LdBPK_310009700.1(LdBPK)	LdBPK_310009800.1(LdBPK)	LdBPK_310010000.1(LdBPK)	LdBPK_310010100.1(LdBPK)	LdBPK_310010200.1(LdBPK)	LmjF.31.0450(LmjF)
ORTHOMCL89	'amastin-likesurfaceprotein,putative'	1	1	4	LdBPK_340023000.1(LdBPK)	LdBPK_340023100.1(LdBPK)	LdBPK_340023600.1(LdBPK)	LdBPK_340023900.1(LdBPK)	LmjF.34.1840(LmjF)
ORTHOMCL125	'amastin-likesurfaceprotein,putative'	2	1	2	LdBPK_340015800.1(LdBPK)	LdBPK_340017400.1(LdBPK)	LmjF.34.0960(LmjF)	LmjF.34.1080(LmjF)
ORTHOMCL134	'Amastinsurfaceglycoprotein,putative'	0	0	4	LdBPK_310010300.1(LdBPK)	LdBPK_310010400.1(LdBPK)	LdBPK_310010500.1(LdBPK)	LdBPK_310010600.1(LdBPK)
ORTHOMCL139	'surfaceproteinamastin,putative'	2	1	2	LdBPK_300014300.1(LdBPK)	LdBPK_300014400.1(LdBPK)	LmjF.30.0850(LmjF)	LmjF.30.0860(LmjF)
ORTHOMCL169	'amastin-likesurfaceprotein-likeprotein'	2	1	2	LdBPK_240017800.1(LdBPK)	LdBPK_240018100.1(LdBPK)	LmjF.24.1250(LmjF)	LmjF.24.1280(LmjF)
ORTHOMCL236	'amastin-likeprotein'	1	3	3	LdBPK_080013400.1(LdBPK)	LdBPK_080013600.1(LdBPK)	LdBPK_080013700.1(LdBPK)	LmjF.08.0820(LmjF)
ORTHOMCL265	'amastin-likeprotein'	1	1	2	LdBPK_340015600.1(LdBPK)	LdBPK_340015700.1(LdBPK)	LmjF.34.0500(LmjF)
ORTHOMCL274	'Amastinsurfaceglycoprotein,putative'	0	0	3	LdBPK_290019400.1(LdBPK)	LdBPK_290019600.1(LdBPK)	LdBPK_290019800.1(LdBPK)
ORTHOMCL595	'Amastinsurfaceglycoprotein,putative'	1	1	1	LdBPK_360050800.1(LdBPK)	LmjF.36.4140(LmjF)
ORTHOMCL596	'Amastinsurfaceglycoprotein,putative'	1	1	1	LdBPK_360050700.1(LdBPK)	LmjF.36.4130(LmjF)
ORTHOMCL1720	'Amastinsurfaceglycoprotein,putative'	0	0	2	LdBPK_340023800.1(LdBPK)	LdBPK_340024000.1(LdBPK)
ORTHOMCL1776	'amastin-likeprotein'	1	1	1	LdBPK_340016000.1(LdBPK)	LmjF.34.0980(LmjF)
ORTHOMCL1777	'amastin-likeprotein'	1	1	1	LdBPK_340015900.1(LdBPK)	LmjF.34.0970(LmjF)
ORTHOMCL3131	'amastin-likesurfaceprotein-likeprotein'	1	1	1	LdBPK_300014500.1(LdBPK)	LmjF.30.0870(LmjF)
ORTHOMCL3643	'amastin-likeprotein'	1	1	1	LdBPK_280019800.1(LdBPK)	LmjF.28.1400(LmjF)
ORTHOMCL3644	'Amastinsurfaceglycoprotein,putative'	1	1	1	LdBPK_280019700.1(LdBPK)	LmjF.28.1390(LmjF)
ORTHOMCL3669	'Amastinsurfaceglycoprotein,putative'	1	1	1	LdBPK_280016900.1(LdBPK)	LmjF.28.1130(LmjF)
ORTHOMCL3965	'Amastinsurfaceglycoprotein,putative'	1	0	1	LdBPK_270010300.1(LdBPK)	LmjF.27.0540(LmjF)
ORTHOMCL4604	'amastin-likesurfaceprotein-likeprotein'	1	1	1	LdBPK_240018000.1(LdBPK)	LmjF.24.1270(LmjF)
ORTHOMCL4605	'amastin-likesurfaceprotein-likeprotein'	1	1	1	LdBPK_240017900.1(LdBPK)	LmjF.24.1260(LmjF)
ORTHOMCL6713	'Amastinsurfaceglycoprotein,putative'	1	1	1	LdBPK_100007700.1(LdBPK)	LmjF.10.0230(LmjF)
ORTHOMCL6714	'Amastinsurfaceglycoprotein,putative'	1	1	1	LdBPK_100007600.1(LdBPK)	LmjF.10.0220(LmjF)
	Amastin related genes	61	27	76
	GP63
ORTHOMCL11	'GP63,leishmanolysin'	4	1	14	LdBPK_100010000.1(LdBPK)	LdBPK_100010100.1(LdBPK)	LdBPK_100010200.1(LdBPK)	LdBPK_100010300.1(LdBPK)	LdBPK_100010400.1(LdBPK)	LdBPK_100010500.1(LdBPK)	LdBPK_100010600.1(LdBPK)	LdBPK_100010700.1(LdBPK)	LdBPK_100010800.1(LdBPK)	LdBPK_100010900.1(LdBPK)	LdBPK_100011000.1(LdBPK)	LdBPK_100011100.1(LdBPK)	LdBPK_100011200.1(LdBPK)	LdBPK_100011300.1(LdBPK)	LmjF.10.0460(LmjF)	LmjF.10.0465(LmjF)	LmjF.10.0470(LmjF)	LmjF.10.0480(LmjF)
ORTHOMCL2701	'GP63-likeprotein,leishmanolysin-likeprotein'	1	1	1	LdBPK_310029200.1(LdBPK)	LmjF.31.2000(LmjF)
ORTHOMCL3727	'majorsurfaceproteasegp63,putative'	1	1	1	LdBPK_280010700.1(LdBPK)	LmjF.28.0570(LmjF)
	GP63 related genes	6	3	16
	HSP70
ORTHOMCL19	'heat-shockproteinhsp70,putative'	4	3	9	LdBPK_260017500.1(LdBPK)	LdBPK_280017700.1(LdBPK)	LdBPK_280035000.1(LdBPK)	LdBPK_280035100.1(LdBPK)	LdBPK_280035200.1(LdBPK)	LdBPK_280035300.1(LdBPK)	LdBPK_280035400.1(LdBPK)	LdBPK_280035500.1(LdBPK)	LdBPK_280035600.1(LdBPK)	LmjF.26.1240(LmjF)	LmjF.28.1200(LmjF)	LmjF.28.2770(LmjF)	LmjF.28.2780(LmjF)
ORTHOMCL1053	'Hsp70protein,putative'	1	1	1	LdBPK_350053100.1(LdBPK)	LmjF.35.4710(LmjF)
ORTHOMCL3362	'Hsp70protein/TPRrepeat/Tetratricopeptiderepeat,putative'	1	1	1	LdBPK_290018200.1(LdBPK)	LmjF.29.1240(LmjF)
ORTHOMCL7612	'HSP70-likeprotein'	1	1	1	LdBPK_010011500.1(LdBPK)	LmjF.01.0640(LmjF)
	HSP70 related proteins	7	6	12
